# Supplementary material for: Phylogeographic variation in recombination rates within a global clone of methicillin-resistant Staphylococcus aureus
Source: Genome Biol. 2012 Dec 27;13(12):R126. doi: 10.1186/gb-2012-13-12-r126 (PMC3803117; doi:10.1186/gb-2012-13-12-r126)
Supplement: Additional file 1 — List of the strains used in this study. This file lists all the strains used as well as their country of origin. The second column states whether the strain was sequenced for this study (newly sequenced) or the strain came from the study by Harris et al. [2] (previously sequenced). [file gb-2012-13-12-r126-S1.XLS]

## Sheet: va
Isolate	Sequencing Status		Country	City
2A8	Previously sequenced		Czech Republic	Prague
3HK	Previously sequenced		Czech Republic	Príbram
AGT1	Previously sequenced		Argentina	Capital Federal
AGT120	Previously sequenced		Argentina	Capital Federal
AGT67	Previously sequenced		Argentina	Capital Federal
AGT9	Previously sequenced		Argentina	Capital Federal
ANS46	Previously sequenced		Australia	Melbourne
BK2421	Previously sequenced		USA	New York
BRA2	Previously sequenced		Brazil	Sao Paulo
BRA36	Previously sequenced		Brazil	Sao Paulo
BZ48	Previously sequenced		Brazil	Sao Paulo
CHI59	Previously sequenced		China	Nanjing
CHI61	Previously sequenced		China	Nanjing
CHL1	Previously sequenced		Chile	Santiago
CHL151	Previously sequenced		Chile	Santiago
D71	Newly sequenced		Germany	-
D90	Newly sequenced		Germany	-
DEN907	Previously sequenced		Denmark	Thailand
DEU10	Newly sequenced		Turkey	Izmir
DEU11	Newly sequenced		Turkey	Izmir
DEU12	Newly sequenced		Turkey	Izmir
DEU14	Newly sequenced		Turkey	Izmir
DEU15	Newly sequenced		Turkey	Izmir
DEU16	Newly sequenced		Turkey	Izmir
DEU17	Newly sequenced		Turkey	Izmir
DEU19	Newly sequenced		Turkey	Izmir
DEU2	Newly sequenced		Turkey	Izmir
DEU20	Newly sequenced		Turkey	Izmir
DEU23	Newly sequenced		Turkey	Izmir
DEU25	Newly sequenced		Turkey	Izmir
DEU27	Newly sequenced		Turkey	Izmir
DEU28	Newly sequenced		Turkey	Izmir
DEU29	Newly sequenced		Turkey	Izmir
DEU3	Newly sequenced		Turkey	Izmir
DEU30	Newly sequenced		Turkey	Izmir
DEU35	Newly sequenced		Turkey	Izmir
DEU36	Newly sequenced		Turkey	Izmir
DEU37	Newly sequenced		Turkey	Izmir
DEU38	Newly sequenced		Turkey	Izmir
DEU39	Newly sequenced		Turkey	Izmir
DEU41	Newly sequenced		Turkey	Izmir
DEU42	Newly sequenced		Turkey	Izmir
DEU43	Newly sequenced		Turkey	Izmir
DEU46	Newly sequenced		Turkey	Izmir
DEU47	Newly sequenced		Turkey	Izmir
DEU49	Newly sequenced		Turkey	Izmir
DEU5	Newly sequenced		Turkey	Izmir
DEU50	Newly sequenced		Turkey	Izmir
DEU6	Newly sequenced		Turkey	Izmir
DEU8	Newly sequenced		Turkey	Izmir
ES26	Newly sequenced		Spain	-
FFP103	Previously sequenced		Portugal	Oporto
FRICAR	Newly sequenced		France	-
GRE18	Previously sequenced		Greece	Patras
GRE317	Previously sequenced		Greece	Patras
GRE4	Previously sequenced		Greece	Patras
H202	Newly sequenced		Thailand	-
H211	Newly sequenced		Denmark	-
H216	Newly sequenced		Denmark	-
H24	Newly sequenced		Egypt	-
H482	Newly sequenced		Romania	-
HDG2	Previously sequenced		Portugal	Guarda
HGSA142	Previously sequenced		Portugal	Oporto
HGSA9	Previously sequenced		Portugal	Oporto
HSA10	Previously sequenced		Portugal	Oporto
HSA11	Previously sequenced		Portugal	Oporto
HSJ216	Previously sequenced		Portugal	Lisbon
HU106	Previously sequenced		Hungary	Kapsovar
HU109	Previously sequenced		Hungary	Budapest
HU11	Newly sequenced		Turkey	Ankara
HU13	Newly sequenced		Turkey	Ankara
HU14	Newly sequenced		Turkey	Ankara
HU15	Newly sequenced		Turkey	Ankara
HU16	Newly sequenced		Turkey	Ankara
HU17	Newly sequenced		Turkey	Ankara
HU21	Newly sequenced		Turkey	Ankara
HU23	Newly sequenced		Turkey	Ankara
HU25	Previously sequenced		Brazil	Rio de janeiro
HU26	Newly sequenced		Turkey	Ankara
HU4	Newly sequenced		Turkey	Ankara
HU5	Newly sequenced		Turkey	Ankara
HU6	Newly sequenced		Turkey	Ankara
HU7	Newly sequenced		Turkey	Ankara
HU8	Newly sequenced		Turkey	Ankara
HU9	Newly sequenced		Turkey	Ankara
HUR18	Previously sequenced		Hungary	Budapest
HUSA304	Previously sequenced		Hungary	Dunaujvaros
ICP5011	Previously sequenced		Portugal	Lisbon
ICP5014	Previously sequenced		Portugal	Lisbon
ICP5062	Previously sequenced		Portugal	Lisbon
IU1	Newly sequenced		Turkey	Istanbul
IU10	Newly sequenced		Turkey	Istanbul
IU11	Newly sequenced		Turkey	Istanbul
IU12	Newly sequenced		Turkey	Istanbul
IU13	Newly sequenced		Turkey	Istanbul
IU15	Newly sequenced		Turkey	Istanbul
IU17	Newly sequenced		Turkey	Istanbul
IU18	Newly sequenced		Turkey	Istanbul
IU19	Newly sequenced		Turkey	Istanbul
IU2	Newly sequenced		Turkey	Istanbul
IU20	Newly sequenced		Turkey	Istanbul
IU4	Newly sequenced		Turkey	Istanbul
IU6	Newly sequenced		Turkey	Istanbul
IU7	Newly sequenced		Turkey	Istanbul
IU9	Newly sequenced		Turkey	Istanbul
LHH1	Previously sequenced		USA	New York
LIT68	Newly sequenced		Lithuania	-
LIT76	Newly sequenced		Lithuania	-
LIT89	Newly sequenced		Lithuania	-
M116	Newly sequenced		Vietnam	-
M1229	Newly sequenced		Denmark	-
M170	Newly sequenced		Tsunami 2004	-
M278	Newly sequenced		Portugal	-
M418	Newly sequenced		India	-
M592	Newly sequenced		Syria	-
M705	Newly sequenced		Thailand	-
M996	Newly sequenced		China	-
MAL1	Newly sequenced		Malaysia	-
MAL11	Newly sequenced		Malaysia	-
MAL119	Newly sequenced		Malaysia	-
MAL215	Newly sequenced		Malaysia	-
MAL3	Newly sequenced		Malaysia	-
MAL9	Newly sequenced		Malaysia	-
MU1	Newly sequenced		Turkey	Istanbul
MU10	Newly sequenced		Turkey	Istanbul
MU20	Newly sequenced		Turkey	Istanbul
MU3	Newly sequenced		Turkey	Istanbul
MU4	Newly sequenced		Turkey	Istanbul
MU5	Newly sequenced		Turkey	Istanbul
MU6	Newly sequenced		Turkey	Istanbul
MU7	Newly sequenced		Turkey	Istanbul
MU9	Newly sequenced		Turkey	Istanbul
NA32	Newly sequenced		Denmark	-
Na21	Newly sequenced		Sri Lanka	-
P32	Newly sequenced		Poland	-
R35	Previously sequenced		USA	New Brunswick
RA3	Newly sequenced		Argentina	-
RA6	Newly sequenced		Argentina	-
RA7	Newly sequenced		Argentina	-
S102	Previously sequenced		Thailand	Ubon Ratchathani
S106	Previously sequenced		Thailand	Ubon Ratchathani
S130	Previously sequenced		Thailand	Ubon Ratchathani
S2	Previously sequenced		Thailand	Ubon Ratchathani
S21	Previously sequenced		Thailand	Ubon Ratchathani
S24	Previously sequenced		Thailand	Ubon Ratchathani
S25	Previously sequenced		Thailand	Ubon Ratchathani
S26	Previously sequenced		Thailand	Ubon Ratchathani
S38	Previously sequenced		Thailand	Ubon Ratchathani
S39	Previously sequenced		Thailand	Ubon Ratchathani
S40	Previously sequenced		Thailand	Ubon Ratchathani
S42	Previously sequenced		Thailand	Ubon Ratchathani
S7	Previously sequenced		Thailand	Ubon Ratchathani
S71	Previously sequenced		Thailand	Ubon Ratchathani
S78	Previously sequenced		Thailand	Ubon Ratchathani
S81	Previously sequenced		Thailand	Ubon Ratchathani
S85	Previously sequenced		Thailand	Ubon Ratchathani
S87	Previously sequenced		Thailand	Ubon Ratchathani
S93	Previously sequenced		Thailand	Ubon Ratchathani
S97	Previously sequenced		Thailand	Ubon Ratchathani
TUR1	Previously sequenced		Turkey	Ankara
TUR27	Previously sequenced		Turkey	Ankara
TW20	REFERENCE GENOME		UK	London
UK102	Newly sequenced		UK	-
URU110	Previously sequenced		Uruguay	Montevideo
URU34	Previously sequenced		Uruguay	Montevideo
