# Supplementary material for: Phylogeographic variation in recombination rates within a global clone of methicillin-resistant Staphylococcus aureus
Source: Genome Biol. 2012 Dec 27;13(12):R126. doi: 10.1186/gb-2012-13-12-r126 (PMC3803117; doi:10.1186/gb-2012-13-12-r126)
Supplement: Additional file 2 — Recombination events detected via BRATNextGen. Details of the recombination events, for every strain the recombination events are listed as well as the boundaries of these events. [file gb-2012-13-12-r126-S2.XLS]

## Sheet: TableS1.out
Start	End	Origin	HomeCluster	StrainName
1	58292	5	5	TW20
87840	87883	5	5	TW20
247298	253176	5	5	TW20
395979	400031	5	5	TW20
404314	404824	5	5	TW20
1127189	1127989	2	5	TW20
1128776	1128820	2	5	TW20
1775043	1783090	5	5	TW20
2141555	2149759	5	5	TW20
2260561	2262608	5	5	TW20
2765358	2769918	5	5	TW20
390021	391632	5	4	HU13
391633	392397	3	4	HU13
393635	394657	3	4	HU13
414399	415507	5	4	HU13
415508	419597	3	4	HU13
669362	672774	2	4	HU13
962093	962868	3	4	HU13
389955	391632	5	4	HU26
391633	392718	3	4	HU26
418496	419077	3	4	HU26
2942491	2942719	3	4	HU26
393635	394657	3	4	HU14
414399	415021	5	4	HU14
688803	689108	8	4	HU14
393431	394657	3	4	HU15
414399	415021	5	4	HU15
393384	394657	3	4	HU16
414399	415116	5	4	HU16
688803	689108	2	4	HU16
390044	391632	5	4	HU17
391633	392397	3	4	HU17
393635	394657	3	4	HU17
414399	415507	5	4	HU17
415508	419597	3	4	HU17
669362	672774	2	4	HU17
962093	962868	3	4	HU17
390044	391632	5	4	HU21
391633	392391	3	4	HU21
393635	394657	3	4	HU21
414399	415507	5	4	HU21
415508	419605	3	4	HU21
2942482	2942719	3	4	HU21
390044	391632	5	4	HU23
391633	392391	3	4	HU23
393635	394657	3	4	HU23
414399	415507	5	4	HU23
415508	419605	3	4	HU23
2942482	2942719	3	4	HU23
405234	409672	5	4	IU11
413188	413242	3	4	IU11
962093	962868	3	4	IU11
2150881	2152984	5	4	IU11
390046	391632	5	4	IU12
391633	392391	3	4	IU12
393635	394657	3	4	IU12
414399	415507	5	4	IU12
415508	419597	3	4	IU12
669362	672774	2	4	IU12
962093	962868	3	4	IU12
390021	391632	5	4	IU1
391633	392391	3	4	IU1
393635	394657	3	4	IU1
414399	415507	5	4	IU1
415508	419400	3	4	IU1
390044	393038	5	4	IU13
393414	394657	3	4	IU13
414399	415016	5	4	IU13
382957	382997	1	4	IU2
405162	409672	5	4	IU2
413188	413242	3	4	IU2
962093	962868	3	4	IU2
2150881	2152984	5	4	IU2
382863	386591	2	4	IU4
418824	419493	2	4	IU4
669362	672774	2	4	IU4
962093	962868	3	4	IU4
2137560	2148430	1	4	IU4
2150881	2152984	5	4	IU4
390046	391632	5	4	IU6
391633	392391	3	4	IU6
393635	394657	3	4	IU6
414399	415507	5	4	IU6
415508	419605	3	4	IU6
2942482	2942719	3	4	IU6
390037	391632	5	4	IU7
391633	392391	3	4	IU7
393635	394657	3	4	IU7
414399	415507	5	4	IU7
415508	419400	3	4	IU7
585418	588674	3	4	IU7
2942482	2942719	3	4	IU7
405234	409672	5	4	IU9
413188	413242	3	4	IU9
962093	962868	3	4	IU9
2150881	2152984	5	4	IU9
382863	386591	2	4	IU10
418836	419077	3	4	IU10
962093	962868	3	4	IU10
2137560	2148430	1	4	IU10
2150881	2152984	5	4	IU10
1	62415	5	5	M705
2125648	2126049	1	5	M705
2145325	2151812	8	5	M705
59429	67028	5	5	MAL119
86665	89329	5	5	MAL119
403945	404824	5	5	MAL119
1775043	1783090	5	5	MAL119
2113271	2117366	3	5	MAL119
2117367	2119142	5	5	MAL119
2124312	2124493	7	5	MAL119
2125042	2129928	5	5	MAL119
2129929	2135778	2	5	MAL119
2145736	2145852	2	5	MAL119
403945	404824	5	5	MAL215
1775043	1783347	5	5	MAL215
2141555	2149759	5	5	MAL215
1	58292	5	5	MAL3
403945	404824	5	5	MAL3
1775043	1783090	5	5	MAL3
2144902	2149759	5	5	MAL3
1	80849	5	5	MAL9
83908	89185	5	5	MAL9
403952	404824	5	5	MAL9
1775043	1783090	5	5	MAL9
2141555	2149759	5	5	MAL9
1	58292	5	1	NA32
377868	378435	5	1	NA32
378436	383207	3	1	NA32
395979	400031	5	1	NA32
411807	412336	3	1	NA32
413522	415507	5	1	NA32
415508	419390	3	1	NA32
931414	931426	2	1	NA32
1180647	1182236	3	1	NA32
2118295	2119142	5	1	NA32
2124389	2124493	1	1	NA32
2125042	2128142	5	1	NA32
2128991	2129928	5	1	NA32
2129929	2130392	2	1	NA32
2141555	2149759	5	1	NA32
2961336	2962034	8	1	NA32
1	58292	5	3	RA7
375516	378140	5	3	RA7
382988	386591	1	3	RA7
386592	393179	3	3	RA7
408039	409183	5	3	RA7
417602	417745	5	3	RA7
953103	958386	5	3	RA7
1241064	1241134	7	3	RA7
2109971	2118294	3	3	RA7
1	58292	5	3	FRICAR
376089	378049	5	3	FRICAR
382879	386591	1	3	FRICAR
386592	393179	3	3	FRICAR
408039	409183	5	3	FRICAR
417602	417745	5	3	FRICAR
588381	588674	5	3	FRICAR
953103	958386	5	3	FRICAR
1241064	1241134	7	3	FRICAR
2109971	2118294	3	3	FRICAR
1	58292	5	5	H211
395979	400031	5	5	H211
404333	404824	5	5	H211
598118	599082	5	5	H211
1425604	1429416	1	5	H211
1775043	1783347	5	5	H211
2125648	2126049	1	5	H211
2145448	2151812	8	5	H211
2213722	2214422	3	5	H211
2261780	2262608	5	5	H211
2765358	2769918	5	5	H211
51691	58292	5	1	H24
391906	392397	3	1	H24
395979	397167	5	1	H24
397168	397519	6	1	H24
408272	408502	3	1	H24
684141	684403	1	1	H24
956751	961380	7	1	H24
961526	961546	7	1	H24
1241050	1241134	7	1	H24
1524954	1525791	5	1	H24
2942084	2942359	6	1	H24
390021	391632	5	4	IU15
391633	392391	3	4	IU15
393635	394657	3	4	IU15
414399	415507	5	4	IU15
415508	419605	3	4	IU15
742589	742760	3	4	IU15
405268	409672	5	4	IU17
962093	962868	3	4	IU17
2019087	2019330	7	4	IU17
2147233	2147511	1	4	IU17
2150881	2152984	5	4	IU17
390021	391632	5	4	IU18
391633	392391	3	4	IU18
393635	394657	3	4	IU18
414399	415507	5	4	IU18
415508	419605	3	4	IU18
2942482	2942719	3	4	IU18
390021	393017	5	4	IU19
393414	394657	3	4	IU19
414399	415409	5	4	IU19
858172	858438	5	4	IU19
405234	409672	5	4	IU20
962093	962868	3	4	IU20
2019087	2019330	7	4	IU20
2150881	2152984	5	4	IU20
1	89642	5	5	D71
397300	398769	3	5	D71
400648	404824	5	5	D71
2111485	2117366	3	5	D71
2117367	2119142	5	5	D71
2124312	2124388	7	5	D71
2131922	2133950	2	5	D71
2134633	2135615	2	5	D71
2828591	2829368	5	5	D71
2876968	2877490	8	5	D71
1	58292	5	3	ES26
377070	378049	5	3	ES26
382845	386591	1	3	ES26
386592	393300	3	3	ES26
393301	394573	8	3	ES26
397300	398200	3	3	ES26
403234	405161	5	3	ES26
405162	408448	3	3	ES26
408449	408680	8	3	ES26
408681	409552	3	3	ES26
413588	415097	1	3	ES26
417602	417745	5	3	ES26
953103	958386	5	3	ES26
1241064	1241134	7	3	ES26
2110644	2118294	3	3	ES26
1	58292	5	5	MAL1
61297	67028	5	5	MAL1
70030	70671	5	5	MAL1
70672	70922	6	5	MAL1
83908	89185	5	5	MAL1
403926	404824	5	5	MAL1
1775043	1783090	5	5	MAL1
1	80849	5	5	MAL11
83908	89175	5	5	MAL11
395979	400031	5	5	MAL11
404314	404824	5	5	MAL11
1775043	1783090	5	5	MAL11
2261780	2262608	5	5	MAL11
2765358	2769918	8	5	MAL11
390074	392718	5	4	H482
393533	394657	3	4	H482
414399	415009	5	4	H482
417758	419605	3	4	H482
931316	931354	3	4	H482
962093	962868	3	4	H482
2151191	2152984	5	4	H482
2942055	2942201	3	4	H482
1	58292	5	1	Na21
377868	378435	5	1	Na21
378436	383207	3	1	Na21
395979	400031	5	1	Na21
411807	412336	3	1	Na21
413522	415507	5	1	Na21
415508	419375	3	1	Na21
931414	931426	2	1	Na21
1180647	1182236	3	1	Na21
2118295	2119142	5	1	Na21
2124389	2124493	7	1	Na21
2125042	2128142	5	1	Na21
2128991	2129928	5	1	Na21
2129929	2130392	2	1	Na21
2141555	2149759	5	1	Na21
2181714	2184220	5	1	Na21
2184221	2184798	6	1	Na21
2222939	2230963	5	1	Na21
2238310	2244919	8	1	Na21
2262609	2277545	8	1	Na21
2297928	2304546	5	1	Na21
2304749	2309046	5	1	Na21
395979	400031	5	5	M116
404318	404824	5	5	M116
1775043	1783090	5	5	M116
2107005	2107283	5	5	M116
2124389	2124493	7	5	M116
2125042	2126925	5	5	M116
1	58292	5	1	M1229
395979	400031	5	1	M1229
404333	404824	5	1	M1229
598118	599082	5	1	M1229
858466	858532	8	1	M1229
1775043	1783090	5	1	M1229
1	58292	5	5	M170
61713	65613	5	5	M170
413110	413417	3	5	M170
1428104	1429416	1	5	M170
2109971	2118294	3	5	M170
1	58292	5	3	M278
376089	378049	5	3	M278
386592	392120	3	3	M278
412351	413405	3	3	M278
588381	588674	5	3	M278
953103	958386	5	3	M278
1241064	1241134	7	3	M278
2111052	2118294	3	3	M278
1	58292	5	1	M418
377868	386591	5	1	M418
391123	391632	1	1	M418
391633	392391	3	1	M418
395979	397167	5	1	M418
414399	415507	5	1	M418
2118523	2118825	5	1	M418
2123113	2124008	3	1	M418
2124656	2125332	5	1	M418
2129172	2129928	5	1	M418
2129929	2130392	2	1	M418
2222939	2237973	5	1	M418
2245006	2248721	6	1	M418
1	75850	5	5	M592
86665	89175	5	5	M592
349288	350388	3	5	M592
397300	398833	3	5	M592
400699	403936	5	5	M592
404174	404824	5	5	M592
1774536	1783090	5	5	M592
2109971	2118294	3	5	M592
2828475	2828943	5	5	M592
12505	66542	5	5	M996
85729	89185	5	5	M996
377497	377606	1	5	M996
413183	419590	3	5	M996
1960525	1960698	6	5	M996
2113165	2115914	3	5	M996
2117016	2118765	5	5	M996
2120530	2122271	6	5	M996
2122662	2124189	8	5	M996
2168956	2169016	5	5	M996
2828591	2828943	5	5	M996
2876987	2877478	8	5	M996
1	59428	5	1	LIT89
377868	378540	5	1	LIT89
391633	392391	3	1	LIT89
397331	398769	3	1	LIT89
400648	404891	5	1	LIT89
404892	408532	3	1	LIT89
412010	412471	3	1	LIT89
414676	418444	5	1	LIT89
931349	931476	1	1	LIT89
1241050	1241134	7	1	LIT89
300508	300755	2	2	P32
382805	390073	1	2	P32
390074	390416	3	2	P32
397400	403799	5	2	P32
404308	408532	3	2	P32
412010	412471	3	2	P32
414408	415507	5	2	P32
415823	416685	7	2	P32
1537794	1538910	1	2	P32
2120378	2121637	7	2	P32
2122532	2123387	5	2	P32
2123388	2125131	7	2	P32
2131476	2136167	2	2	P32
2183976	2187006	1	2	P32
2194250	2205034	1	2	P32
2206969	2208883	1	2	P32
2230560	2231135	5	2	P32
2248464	2251354	5	2	P32
2302387	2304503	5	2	P32
2304504	2305133	2	2	P32
2305134	2306334	5	2	P32
2306335	2308872	2	2	P32
1	58292	5	3	RA3
268735	269544	7	3	RA3
376460	379839	5	3	RA3
382876	386591	1	3	RA3
386592	393246	3	3	RA3
408015	409183	5	3	RA3
413575	415097	1	3	RA3
417602	417745	5	3	RA3
1241064	1241134	7	3	RA3
2109971	2118294	3	3	RA3
2941664	2941987	8	3	RA3
1	58292	5	3	RA6
376460	379839	5	3	RA6
382889	386591	1	3	RA6
386592	393179	3	3	RA6
408015	409183	5	3	RA6
414843	414964	7	3	RA6
415262	415822	3	3	RA6
415823	416247	7	3	RA6
417602	417745	5	3	RA6
1241064	1241134	7	3	RA6
2109971	2118294	3	3	RA6
2941664	2941987	5	3	RA6
1	89263	5	7	UK102
413125	413431	3	7	UK102
1031507	1032125	5	7	UK102
1774536	1783090	5	7	UK102
2109971	2118294	3	7	UK102
2877196	2877482	8	7	UK102
1	75294	5	7	D90
413125	413426	3	7	D90
1774536	1783090	5	7	D90
2109971	2118294	3	7	D90
2141555	2149759	5	7	D90
2765358	2769918	8	7	D90
2828475	2829574	5	7	D90
1	58292	5	5	H202
395979	400031	5	5	H202
404333	404824	5	5	H202
598118	599082	5	5	H202
1425604	1429416	1	5	H202
1775043	1783347	5	5	H202
2125648	2126049	1	5	H202
2145448	2151812	8	5	H202
2213722	2214422	3	5	H202
2261958	2262608	5	5	H202
2765358	2769918	5	5	H202
1	58292	5	5	H216
395979	400031	5	5	H216
404333	404824	5	5	H216
598118	599082	6	5	H216
1425604	1429416	1	5	H216
1775043	1783347	5	5	H216
2125648	2126049	1	5	H216
2145448	2151812	8	5	H216
2214013	2214422	7	5	H216
2261780	2262608	5	5	H216
2765358	2769918	5	5	H216
1	58292	5	1	LIT68
377868	378540	5	1	LIT68
391105	391383	1	1	LIT68
397331	398769	3	1	LIT68
400648	404891	5	1	LIT68
404892	408532	3	1	LIT68
412010	412471	3	1	LIT68
414690	418444	5	1	LIT68
931349	931455	1	1	LIT68
1241050	1241134	7	1	LIT68
2135449	2135674	8	1	LIT68
1	58292	5	1	LIT76
377868	378540	5	1	LIT76
391139	391632	1	1	LIT76
397331	398769	3	1	LIT76
400648	404891	5	1	LIT76
404892	408532	3	1	LIT76
412010	412471	3	1	LIT76
414676	418444	5	1	LIT76
1241050	1241134	7	1	LIT76
2135449	2135674	8	1	LIT76
390046	391632	5	4	MU3
391633	392391	3	4	MU3
393635	394657	3	4	MU3
414399	415507	5	4	MU3
415508	419526	3	4	MU3
390046	393038	5	4	MU4
393414	394657	3	4	MU4
414399	415016	5	4	MU4
669362	670683	2	4	MU4
962093	962868	3	4	MU4
2151191	2152984	5	4	MU4
393431	394657	3	4	MU5
414399	415016	5	4	MU5
688926	689108	2	4	MU5
393455	394657	3	4	MU6
414399	415021	5	4	MU6
858172	858438	5	4	MU6
390074	392391	5	4	MU7
393635	394657	3	4	MU7
414399	415021	5	4	MU7
858439	858532	8	4	MU7
931826	931848	1	4	MU7
391633	392336	3	4	MU9
393635	394657	3	4	MU9
414399	415507	5	4	MU9
415508	419605	3	4	MU9
585418	588674	3	4	MU9
2942471	2942719	3	4	MU9
418824	419077	3	4	MU10
684425	684509	7	4	MU10
75125	75226	1	4	DEU10
405234	409672	5	4	DEU11
405234	409672	5	4	DEU12
405234	409672	5	4	DEU2
405162	409672	5	4	DEU3
405234	409672	5	4	DEU5
2693492	2693853	5	4	DEU5
405234	409672	5	4	DEU6
2828637	2828943	1	4	DEU6
405234	409672	5	4	DEU8
405234	409672	5	4	DEU23
405234	409672	5	4	DEU25
2693492	2693853	5	4	DEU25
405234	409672	5	4	DEU14
858439	858532	8	4	DEU14
405234	409672	5	4	DEU15
858466	858532	8	4	DEU15
2941944	2941967	6	4	DEU15
393431	394657	3	4	DEU16
405234	409672	5	4	DEU17
405234	409672	5	4	DEU19
405234	409672	5	4	DEU20
404005	404723	6	4	DEU37
407820	409672	5	4	DEU37
858466	858532	8	4	DEU37
393431	394657	3	4	DEU38
414399	415041	5	4	DEU38
405162	409672	5	4	DEU39
405162	409672	5	4	DEU27
2282415	2282992	6	4	DEU27
405234	409672	5	4	DEU28
405234	409672	5	4	DEU29
405162	409672	5	4	DEU30
858466	858532	8	4	DEU30
75181	75204	8	4	DEU35
391633	392391	3	4	DEU35
393635	394657	3	4	DEU35
414399	415507	5	4	DEU35
415508	419605	3	4	DEU35
393431	394657	3	4	DEU36
414399	415016	5	4	DEU36
405234	409672	5	4	DEU50
393431	394657	3	4	MU1
414399	415016	5	4	MU1
382957	382997	3	4	DEU41
408081	409672	5	4	DEU41
761577	762673	6	4	DEU41
405234	409672	5	4	DEU42
405234	409672	5	4	DEU43
377984	378049	5	4	DEU46
393431	394657	3	4	DEU46
414399	415021	5	4	DEU46
405234	409672	5	4	DEU47
405234	409672	5	4	DEU49
761577	762673	3	4	DEU49
390046	391632	5	4	HU11
391633	392391	3	4	HU11
393635	394657	3	4	HU11
414399	415507	5	4	HU11
415508	419605	3	4	HU11
2942482	2942719	3	4	HU11
393414	394657	3	4	MU20
414399	415009	5	4	MU20
390046	391632	5	4	HU4
391633	392391	3	4	HU4
393635	394657	3	4	HU4
414399	415507	5	4	HU4
415508	419440	3	4	HU4
390046	391632	5	4	HU5
391633	392391	3	4	HU5
393635	394657	3	4	HU5
414399	415507	5	4	HU5
415508	419605	3	4	HU5
2942482	2942719	3	4	HU5
378875	379839	8	4	HU6
390044	392452	5	4	HU6
393537	394657	3	4	HU6
414399	415009	5	4	HU6
390046	392317	5	4	HU7
393635	394657	3	4	HU7
414399	415507	5	4	HU7
415508	419628	3	4	HU7
2151191	2152984	5	4	HU7
2942324	2942384	3	4	HU7
377984	378049	5	4	HU8
390046	391632	5	4	HU8
391633	392391	3	4	HU8
393635	394657	3	4	HU8
414399	415507	5	4	HU8
415508	419605	3	4	HU8
669362	670683	2	4	HU8
684389	684436	7	4	HU8
931582	931708	6	4	HU8
956330	956356	7	4	HU8
390046	391632	5	4	HU9
391633	392391	3	4	HU9
393635	394657	3	4	HU9
414399	415507	5	4	HU9
415508	419605	3	4	HU9
382743	382862	2	4	3HK
386592	391632	5	4	3HK
391633	393348	3	4	3HK
412112	419077	3	4	3HK
2151191	2152984	5	4	3HK
389993	391632	5	4	TUR27
391633	393468	3	4	TUR27
412076	419077	3	4	TUR27
2113078	2113303	5	4	TUR27
2115407	2115544	3	4	TUR27
2151191	2152984	5	4	TUR27
391633	392397	3	6	HU109
393635	394657	3	6	HU109
405268	405409	8	6	HU109
408681	409939	3	6	HU109
412010	412471	3	6	HU109
414399	415507	5	6	HU109
417039	417328	5	6	HU109
1225640	1225842	6	6	HU109
2113078	2113303	5	6	HU109
2115450	2115544	3	6	HU109
6280	8299	2	6	HUR18
391633	392391	3	6	HUR18
393635	394657	3	6	HUR18
405268	405409	8	6	HUR18
408681	409939	3	6	HUR18
412010	412471	3	6	HUR18
414399	415507	5	6	HUR18
417039	417328	5	6	HUR18
1	58292	5	1	URU110
626612	626654	6	1	URU110
2942400	2942422	3	1	URU110
1	58292	5	3	2A8
376555	378140	5	3	2A8
386592	393179	3	3	2A8
408015	409202	5	3	2A8
413575	415076	1	3	2A8
417602	417745	5	3	2A8
1241050	1241134	7	3	2A8
2109971	2118294	3	3	2A8
1	58292	5	3	HU25
376555	378179	5	3	HU25
386592	393179	3	3	HU25
393180	394072	8	3	HU25
394073	395946	3	3	HU25
397069	397399	7	3	HU25
398201	399545	7	3	HU25
400032	403711	7	3	HU25
408681	410270	3	3	HU25
411217	411556	6	3	HU25
413840	415076	1	3	HU25
417602	417745	5	3	HU25
540754	541155	8	3	HU25
953103	958386	5	3	HU25
1241064	1241134	7	3	HU25
2109971	2118294	3	3	HU25
376555	378179	5	3	BRA2
386592	393179	3	3	BRA2
393180	394109	8	3	BRA2
394110	394877	3	3	BRA2
396903	398376	3	3	BRA2
400091	405193	5	3	BRA2
405194	408448	3	3	BRA2
408681	410270	3	3	BRA2
411217	411556	6	3	BRA2
413840	415097	1	3	BRA2
417602	417745	5	3	BRA2
953103	958386	5	3	BRA2
1241064	1241134	7	3	BRA2
2110312	2118294	3	3	BRA2
376555	378140	5	3	CHL1
383026	386591	1	3	CHL1
386592	393246	3	3	CHL1
408015	409202	5	3	CHL1
413575	415097	1	3	CHL1
417602	417745	5	3	CHL1
953103	958386	5	3	CHL1
1241064	1241134	5	3	CHL1
2110312	2118294	3	3	CHL1
376555	378140	5	3	CHL151
386592	393246	3	3	CHL151
408015	409202	5	3	CHL151
413575	415097	1	3	CHL151
417602	417745	5	3	CHL151
541198	541774	5	3	CHL151
953103	958386	5	3	CHL151
1241050	1241134	7	3	CHL151
2110312	2118294	3	3	CHL151
48329	51690	7	2	ANS46
1241050	1241134	5	2	ANS46
1775043	1775900	6	2	ANS46
1	58292	5	3	BRA36
377018	378025	5	3	BRA36
382856	386591	1	3	BRA36
386592	393179	3	3	BRA36
393180	394090	8	3	BRA36
394091	398376	3	3	BRA36
400091	405193	5	3	BRA36
405194	408448	3	3	BRA36
408681	410270	3	3	BRA36
411217	411556	6	3	BRA36
413840	415097	1	3	BRA36
417602	417745	5	3	BRA36
953103	958386	5	3	BRA36
1241050	1241134	7	3	BRA36
2110312	2118294	3	3	BRA36
1	58292	5	3	BZ48
376555	378140	5	3	BZ48
383057	386591	1	3	BZ48
386592	393063	3	3	BZ48
393064	394529	8	3	BZ48
397300	398304	3	3	BZ48
400587	405193	5	3	BZ48
405194	408448	3	3	BZ48
408681	410270	3	3	BZ48
411217	411556	6	3	BZ48
413840	415076	1	3	BZ48
417602	417745	5	3	BZ48
953103	958386	5	3	BZ48
1241050	1241134	7	3	BZ48
2110312	2118294	3	3	BZ48
1	58292	5	3	AGT120
349818	349988	3	3	AGT120
376089	378140	5	3	AGT120
386592	393300	3	3	AGT120
404135	409183	5	3	AGT120
413575	415076	1	3	AGT120
417602	417745	5	3	AGT120
931904	932049	5	3	AGT120
953103	958386	5	3	AGT120
1241050	1241134	7	3	AGT120
2109971	2118294	3	3	AGT120
1	58292	5	3	HSJ216
376089	378049	5	3	HSJ216
386592	393246	3	3	HSJ216
408015	409202	5	3	HSJ216
413575	415076	1	3	HSJ216
417602	417745	5	3	HSJ216
588455	588674	5	3	HSJ216
953103	958386	5	3	HSJ216
1241050	1241134	7	3	HSJ216
1986443	1987655	5	3	HSJ216
2109971	2118294	3	3	HSJ216
1	58292	5	3	HGSA9
382039	386591	1	3	HGSA9
392121	393363	3	3	HGSA9
395920	397167	5	3	HGSA9
397168	397569	6	3	HGSA9
408272	408485	3	3	HGSA9
415973	416875	3	3	HGSA9
588381	588674	5	3	HGSA9
952922	958386	5	3	HGSA9
1241050	1241134	7	3	HGSA9
2109971	2118294	3	3	HGSA9
1	58292	5	3	HGSA142
375516	378161	5	3	HGSA142
383057	386591	5	3	HGSA142
386592	393113	3	3	HGSA142
395670	397167	5	3	HGSA142
397168	397569	6	3	HGSA142
408272	408532	3	3	HGSA142
414262	415076	1	3	HGSA142
416747	417745	5	3	HGSA142
588455	588674	5	3	HGSA142
692327	692354	1	3	HGSA142
953103	958386	5	3	HGSA142
1241050	1241134	7	3	HGSA142
1611336	1611472	2	3	HGSA142
2109971	2118294	3	3	HGSA142
1	58292	5	3	AGT9
375516	378140	5	3	AGT9
386592	393246	3	3	AGT9
408015	409183	5	3	AGT9
417602	417745	5	3	AGT9
953103	958386	5	3	AGT9
1241050	1241134	7	3	AGT9
2109971	2118294	3	3	AGT9
1	58292	5	3	AGT67
113051	113646	6	3	AGT67
376555	378140	5	3	AGT67
386592	393179	3	3	AGT67
408039	409183	5	3	AGT67
417602	417745	5	3	AGT67
727786	729002	2	3	AGT67
953103	958386	5	3	AGT67
1241050	1241134	7	3	AGT67
2113271	2113672	5	3	AGT67
2115915	2119250	5	3	AGT67
2119251	2120103	7	3	AGT67
2121690	2122804	3	3	AGT67
2122805	2123608	5	3	AGT67
2135810	2146516	1	3	AGT67
2150611	2151812	2	3	AGT67
2777049	2781405	1	3	AGT67
1	58292	5	3	URU34
375516	378140	5	3	URU34
382992	386591	1	3	URU34
386592	393246	3	3	URU34
408015	409202	5	3	URU34
417602	417745	5	3	URU34
1241050	1241134	7	3	URU34
2109971	2118294	3	3	URU34
1	58292	5	3	AGT1
375516	378140	5	3	AGT1
386592	393246	3	3	AGT1
408015	409202	5	3	AGT1
417602	417745	5	3	AGT1
1241050	1241134	7	3	AGT1
2109971	2118294	3	3	AGT1
2692106	2692470	6	3	AGT1
48329	51690	1	2	BK2421
133453	133819	6	2	BK2421
377868	382038	1	2	BK2421
392121	392532	3	2	BK2421
395947	397167	5	2	BK2421
397168	397569	6	2	BK2421
408272	408485	3	2	BK2421
415769	417038	3	2	BK2421
1241050	1241134	7	2	BK2421
13892	58292	5	1	HU106
395947	396702	5	1	HU106
396703	397560	6	1	HU106
397561	397932	5	1	HU106
398611	399120	6	1	HU106
409799	410270	7	1	HU106
411482	412563	3	1	HU106
414690	414931	5	1	HU106
415231	415507	5	1	HU106
760878	761024	5	1	HU106
858172	858438	5	1	HU106
1241050	1241134	7	1	HU106
1470349	1470521	7	1	HU106
2108685	2110610	7	1	HU106
2116707	2116772	5	1	HU106
12505	58292	5	1	HUSA304
395947	396702	5	1	HUSA304
396703	397560	6	1	HUSA304
397561	397932	5	1	HUSA304
398611	399147	6	1	HUSA304
400879	402701	6	1	HUSA304
409799	410270	7	1	HUSA304
411482	412563	3	1	HUSA304
414690	414931	5	1	HUSA304
415231	415507	5	1	HUSA304
1241050	1241134	7	1	HUSA304
1470349	1470521	7	1	HUSA304
2108685	2110610	7	1	HUSA304
2116707	2116772	5	1	HUSA304
2135449	2135712	1	1	HUSA304
2426510	2426810	7	1	HUSA304
75145	75245	8	1	HSA11
392121	392242	3	1	HSA11
395947	397167	5	1	HSA11
409975	410910	8	1	HSA11
414408	415172	5	1	HSA11
415769	416924	3	1	HSA11
416925	417700	7	1	HSA11
417701	418758	3	1	HSA11
1230736	1231118	5	1	HSA11
1639969	1640159	8	1	HSA11
2017703	2018823	3	1	HSA11
2135237	2135820	2	1	HSA11
2692106	2692579	1	1	HSA11
2780516	2780740	2	1	HSA11
2883283	2886642	5	1	HSA11
377497	386591	1	1	HDG2
395926	397167	5	1	HDG2
408272	408520	3	1	HDG2
409975	410102	8	1	HDG2
417039	419605	5	1	HDG2
957125	958240	1	1	HDG2
960368	964402	5	1	HDG2
1230736	1231118	5	1	HDG2
1241050	1241134	7	1	HDG2
2111052	2116182	3	1	HDG2
2116873	2117366	1	1	HDG2
2117580	2119142	5	1	HDG2
2125053	2125626	7	1	HDG2
2126457	2127488	7	1	HDG2
2127489	2129631	5	1	HDG2
2130953	2132908	2	1	HDG2
2133951	2147650	2	1	HDG2
2160448	2165461	6	1	HDG2
2883283	2886642	5	1	HDG2
377513	383223	1	2	HSA10
395979	397167	5	2	HSA10
409975	411381	8	2	HSA10
414408	415172	5	2	HSA10
415802	416528	3	2	HSA10
418316	419597	5	2	HSA10
960368	964351	5	2	HSA10
1230736	1231118	5	2	HSA10
2134733	2136560	1	2	HSA10
2162412	2165461	6	2	HSA10
2883283	2886642	5	2	HSA10
2942309	2942435	7	2	HSA10
390074	390478	3	1	FFP103
391633	393471	3	1	FFP103
412112	413521	3	1	FFP103
960368	964351	5	1	FFP103
1230736	1231118	5	1	FFP103
1241050	1241134	7	1	FFP103
2112742	2116182	3	1	FFP103
2116183	2116706	1	1	FFP103
2121630	2122418	3	1	FFP103
2122419	2123735	5	1	FFP103
2135810	2145794	2	1	FFP103
2162412	2165461	6	1	FFP103
2566307	2566551	2	1	FFP103
2883283	2886642	5	1	FFP103
2942253	2942435	7	1	FFP103
377497	386591	1	1	ICP5011
390153	390416	3	1	ICP5011
392121	392532	3	1	ICP5011
393905	394109	5	1	ICP5011
395926	397167	5	1	ICP5011
397168	397569	6	1	ICP5011
408272	408532	3	1	ICP5011
409975	410102	8	1	ICP5011
412308	412471	3	1	ICP5011
413522	415507	5	1	ICP5011
415508	417038	3	1	ICP5011
417039	419597	5	1	ICP5011
960368	964351	5	1	ICP5011
1230736	1231118	5	1	ICP5011
1241050	1241134	7	1	ICP5011
2135237	2147924	2	1	ICP5011
2161465	2165461	6	1	ICP5011
2883283	2886642	5	1	ICP5011
382926	386591	1	1	ICP5014
390163	390416	3	1	ICP5014
392121	392242	3	1	ICP5014
393905	394109	5	1	ICP5014
395926	397167	5	1	ICP5014
397168	397569	6	1	ICP5014
408272	408532	3	1	ICP5014
409975	410102	8	1	ICP5014
412308	412471	3	1	ICP5014
413522	415507	5	1	ICP5014
415508	417038	3	1	ICP5014
417039	419077	5	1	ICP5014
960368	964351	5	1	ICP5014
1241050	1241134	7	1	ICP5014
2135324	2147924	2	1	ICP5014
2162412	2165461	6	1	ICP5014
2883283	2886642	5	1	ICP5014
382939	386591	1	2	ICP5062
390163	390416	3	2	ICP5062
392121	392242	3	2	ICP5062
393905	394109	5	2	ICP5062
395947	397167	5	2	ICP5062
397168	397569	6	2	ICP5062
408272	408532	3	2	ICP5062
409975	410102	8	2	ICP5062
412308	412471	3	2	ICP5062
413522	415507	5	2	ICP5062
417039	419077	5	2	ICP5062
960368	964690	5	2	ICP5062
1230736	1231118	5	2	ICP5062
2135324	2147924	2	2	ICP5062
2162412	2165461	6	2	ICP5062
2883283	2886642	5	2	ICP5062
392121	392242	3	2	LHH1
395947	397167	5	2	LHH1
409975	410910	8	2	LHH1
414408	415172	5	2	LHH1
415787	416924	3	2	LHH1
416925	417700	7	2	LHH1
1241050	1241134	7	2	LHH1
1775043	1775900	6	2	LHH1
2135418	2135658	2	2	LHH1
1	58292	5	5	CHI59
394374	395978	3	5	CHI59
397069	397399	7	5	CHI59
397561	398200	5	5	CHI59
398201	400787	7	5	CHI59
402838	404891	5	5	CHI59
404892	408532	3	5	CHI59
412049	412111	3	5	CHI59
414790	415230	1	5	CHI59
416861	418444	5	5	CHI59
1029362	1029739	3	5	CHI59
2113165	2115914	3	5	CHI59
2148431	2151266	5	5	CHI59
1	65613	5	5	CHI61
71675	72310	2	5	CHI61
390180	390366	3	5	CHI61
390367	390478	7	5	CHI61
392121	392250	3	5	CHI61
413104	413700	3	5	CHI61
1409923	1411626	8	5	CHI61
2113271	2115914	3	5	CHI61
2137560	2145776	1	5	CHI61
2148431	2151266	5	5	CHI61
1	75144	5	5	S85
75255	75335	3	5	S85
1428104	1429416	1	5	S85
2125648	2126049	1	5	S85
2145325	2151812	8	5	S85
1	58292	5	5	S130
404510	404574	5	5	S130
1428104	1429416	1	5	S130
2125648	2126049	1	5	S130
2144902	2151812	8	5	S130
1	58292	5	5	S87
61713	70029	5	5	S87
1428104	1429416	1	5	S87
2125648	2126049	1	5	S87
2145325	2151812	8	5	S87
1	58292	5	5	S93
395979	400031	5	5	S93
404333	404824	5	5	S93
1428104	1429416	1	5	S93
1775043	1783090	5	5	S93
2125648	2126049	1	5	S93
2144902	2151812	8	5	S93
2261780	2262695	5	5	S93
2765358	2768699	5	5	S93
1	58292	5	5	S71
395979	400031	5	5	S71
404333	404824	5	5	S71
1428104	1429416	1	5	S71
1775043	1783090	5	5	S71
2125648	2126049	1	5	S71
2145376	2151812	8	5	S71
2261780	2262695	5	5	S71
2765358	2768699	5	5	S71
1	58292	5	5	S40
1428104	1429416	1	5	S40
1775043	1783090	5	5	S40
2125648	2126049	1	5	S40
2144902	2151812	8	5	S40
2765358	2768699	5	5	S40
1	58292	5	5	S102
1428104	1429416	1	5	S102
1775043	1783090	5	5	S102
2125648	2126049	1	5	S102
2144902	2151812	8	5	S102
2765358	2768699	5	5	S102
1	75490	5	5	S7
395979	400031	5	5	S7
404318	404824	5	5	S7
1774536	1783090	5	5	S7
2144902	2149759	5	5	S7
2765358	2768699	8	5	S7
75145	75335	1	2	R35
269224	269247	8	2	R35
392121	393179	3	2	R35
395979	397167	5	2	R35
397168	397519	6	2	R35
408272	408532	3	2	R35
414399	415711	5	2	R35
416676	417093	6	2	R35
417094	417848	5	2	R35
418688	418835	5	2	R35
526581	526769	3	2	R35
961311	963382	2	2	R35
2118915	2119142	5	2	R35
2979393	2979601	2	2	R35
1	75490	5	5	S38
247298	252971	5	5	S38
395979	400031	5	5	S38
404318	404824	5	5	S38
742761	742829	6	5	S38
1775043	1783090	5	5	S38
2141555	2149759	5	5	S38
2261202	2262695	5	5	S38
2657360	2657407	2	5	S38
2765358	2768699	8	5	S38
59429	66542	5	5	DEN907
395979	400031	5	5	DEN907
404318	404824	5	5	DEN907
1775043	1783090	5	5	DEN907
2144902	2149759	5	5	DEN907
2260066	2262856	5	5	DEN907
2765358	2768699	8	5	DEN907
395979	400031	5	5	S26
404318	404824	5	5	S26
683765	684190	7	5	S26
1775043	1783090	5	5	S26
2047947	2049798	5	5	S26
2144902	2149759	5	5	S26
2259723	2262856	5	5	S26
2762930	2768699	8	5	S26
395979	400031	5	5	S97
404318	404824	5	5	S97
683765	684190	7	5	S97
1775043	1783090	5	5	S97
2144902	2149759	5	5	S97
2260066	2262856	5	5	S97
2762930	2768699	8	5	S97
23534	24262	5	5	S25
24263	25396	7	5	S25
395979	400031	5	5	S25
404318	404824	5	5	S25
683765	684128	7	5	S25
1775043	1783090	5	5	S25
2144902	2149759	5	5	S25
2260066	2262856	5	5	S25
2762930	2768699	8	5	S25
395979	400031	5	5	S106
404318	404824	5	5	S106
683765	684190	7	5	S106
1775043	1783090	5	5	S106
2019087	2019330	7	5	S106
2144902	2149759	5	5	S106
2260066	2262856	5	5	S106
2762930	2768699	8	5	S106
395979	400031	5	5	S2
404318	404824	5	5	S2
1775043	1783090	5	5	S2
2141555	2149759	5	5	S2
2260066	2262856	5	5	S2
2762930	2768699	8	5	S2
87600	88805	5	5	S78
395979	400031	5	5	S78
404318	404824	5	5	S78
683052	684190	7	5	S78
1775043	1783090	5	5	S78
2144902	2149759	5	5	S78
2260066	2262856	5	5	S78
2942024	2942041	1	5	S78
395979	400031	5	5	S42
404318	404824	5	5	S42
683052	684190	7	5	S42
1775043	1783090	5	5	S42
2144902	2149759	5	5	S42
2260066	2262856	5	5	S42
2762930	2768699	8	5	S42
395979	400031	5	5	S81
404318	404824	5	5	S81
683052	684190	7	5	S81
1775043	1783090	5	5	S81
2144902	2149759	5	5	S81
2260066	2262856	5	5	S81
2762930	2768699	8	5	S81
377497	377778	1	2	GRE18
395979	397167	5	2	GRE18
409922	410638	8	2	GRE18
412730	414035	7	2	GRE18
414036	415507	5	2	GRE18
416643	417093	6	2	GRE18
417094	417700	5	2	GRE18
418688	418938	5	2	GRE18
1116512	1116862	3	2	GRE18
2127577	2129171	5	2	GRE18
2130953	2133597	2	2	GRE18
2382737	2383048	7	2	GRE18
2874687	2882267	5	2	GRE18
395979	400031	5	5	S24
404318	404824	5	5	S24
682483	684190	7	5	S24
1775043	1783090	5	5	S24
2144902	2149759	5	5	S24
2260066	2262856	5	5	S24
2942024	2942054	1	5	S24
395979	400031	5	5	S21
404318	404824	5	5	S21
683052	684190	7	5	S21
1775043	1783090	5	5	S21
2144902	2149759	5	5	S21
2260066	2262856	5	5	S21
2942024	2942054	1	5	S21
395979	400031	5	5	S39
404318	404824	5	5	S39
682483	684190	7	5	S39
1775043	1783090	5	5	S39
2144902	2149759	5	5	S39
2260066	2262856	5	5	S39
2762930	2768699	8	5	S39
74965	75226	1	2	GRE317
377497	377622	1	2	GRE317
395979	397167	5	2	GRE317
409922	410638	8	2	GRE317
412730	414035	7	2	GRE317
414036	415507	5	2	GRE317
416635	417093	6	2	GRE317
417094	417700	5	2	GRE317
418688	418938	5	2	GRE317
961311	963382	2	2	GRE317
1116512	1116862	3	2	GRE317
2120604	2120688	8	2	GRE317
2127577	2129171	5	2	GRE317
2130953	2133597	2	2	GRE317
2874687	2882267	5	2	GRE317
377497	377622	1	2	GRE4
395979	397167	5	2	GRE4
409922	410638	8	2	GRE4
412730	414035	7	2	GRE4
414036	415507	5	2	GRE4
416632	417093	6	2	GRE4
417094	417700	5	2	GRE4
418688	418938	5	2	GRE4
1116512	1116862	3	2	GRE4
2120604	2120688	8	2	GRE4
2127577	2129171	5	2	GRE4
2130953	2133597	2	2	GRE4
2872162	2882267	5	2	GRE4
382957	390073	1	6	TUR1
390074	390372	3	6	TUR1
391105	391632	1	6	TUR1
391633	392391	3	6	TUR1
393635	394657	3	6	TUR1
405268	405409	8	6	TUR1
408681	409939	3	6	TUR1
412010	412471	3	6	TUR1
414399	415507	5	6	TUR1
417039	417328	5	6	TUR1
