# Supplementary material for: Phylogeographic variation in recombination rates within a global clone of methicillin-resistant Staphylococcus aureus
Source: Genome Biol. 2012 Dec 27;13(12):R126. doi: 10.1186/gb-2012-13-12-r126 (PMC3803117; doi:10.1186/gb-2012-13-12-r126)
Supplement: Additional file 4 — List of the genes affected by recombination based only on BRATNexGen results. Genes were considered recombinant if more than 100 bp of their sequence have undergone recombination based on the BRATNexGen output. The gene identifier is with respect to the reference genome TW20. The total number of genes affected by recombination according to this criterion was 441. [file gb-2012-13-12-r126-S4.XLS]

## Sheet: AdditionalFile4.xls
Gene id	Gene description
SATW20_00010	chromosomal replication initiator protein DnaA
SATW20_00020	DNA polymerase III, beta chain
SATW20_00030	conserved hypothetical protein
SATW20_00040	DNA replication and repair protein RecF
SATW20_00050	DNA gyrase subunit B
SATW20_00060	DNA gyrase subunit A
SATW20_00070	conserved hypothetical protein
SATW20_00080	putative histidine ammonia-lyase
SATW20_00090	seryl-tRNA synthetase
SATW20_00100	putative membrane protein
SATW20_00110	putative membrane protein
SATW20_00120	putative hydrolase
SATW20_00130	putative membrane protein
SATW20_00140	putative membrane protein
SATW20_00150	50S ribosomal protein L9
SATW20_00160	DnaB-like helicase
SATW20_00170	putative adenylosuccinate synthetase
SATW20_00180	transcriptional regulatory protein WalR
SATW20_00190	transcriptional regulatory protein WalK
SATW20_00200	putative exported protein
SATW20_00210	putative exported protein
SATW20_00220	metallo-beta-lactamase superfamily protein
SATW20_00230	putative LPXTG surface 5'-nucleotidase
SATW20_00250	conserved hypothetical protein
SATW20_00260	hypothetical protein
SATW20_00270	conserved hypothetical protein
SATW20_00280	hypothetical protein (pseudogene)
SATW20_00300	hypothetical protein
SATW20_00310	hypothetical protein
SATW20_00320	hypothetical protein
SATW20_00330	cassette chromosome recombinase C (pseudogene)
SATW20_00340	IS200-family transposase
SATW20_00350	hypothetical protein
SATW20_00360	hypothetical protein
SATW20_00370	conserved hypothetical protein
SATW20_00380	hypothetical protein (pseudogene)
SATW20_00390	transposase A 1
SATW20_00400	transposase B 1
SATW20_00410	transposase C 1
SATW20_00420	streptomycin 3''-adenylyltransferase 1
SATW20_00430	rRNA adenine N-6-methyltransferase 1
SATW20_00440	SAM dependent methyltransferase
SATW20_00450	hypothetical protein
SATW20_00460	putative membrane protein
SATW20_00470	putative membrane protein
SATW20_00480	putative membrane protein
SATW20_00490	hypothetical protein
SATW20_00500	hypothetical protein (fragment)
SATW20_00510	hypothetical protein
SATW20_00520	putative exported protein
SATW20_00530	type I restriction-modification system endonuclease (fragment)
SATW20_00540	IS431 transposase
SATW20_00550	NADH-binding protein
SATW20_00560	mercuric resistance operon regulatory protein
SATW20_00570	putative exported protein
SATW20_00580	putative membrane protein
SATW20_00590	mercuric transport protein
SATW20_00600	mercuric reductase
SATW20_00610	alkylmercury lyase
SATW20_00620	conserved hypothetical protein
SATW20_00630	IS431 transposase
SATW20_00631	putative membrane protein
SATW20_00640	putative DNA-binding protein (fragment)
SATW20_00650	IS431 transposase
SATW20_00660	tetracycline resistance protein
SATW20_00670	plasmid recombination enzyme
SATW20_00680	replication initiation protein C (pseudogene)
SATW20_00690	IS431 transposase
SATW20_00700	HMG-CoA synthase (partial)
SATW20_00710	putative membrane protein
SATW20_00720	glycerophosphoryl diester phosphodiesterase
SATW20_00730	conserved hypothetical protein
SATW20_00740	penicillin-binding protein 2 prime
SATW20_00750	methicillin resistance protein MecR1
SATW20_00760	methicillin resistance regulatory protein MecI (pseudogene)
SATW20_00770	MarR family regulatory protein
SATW20_00780	metallo-beta-lactamase superfamily protein (pseudogene)
SATW20_00790	hypothetical protein
SATW20_00800	conserved hypothetical protein
SATW20_00810	putative membrane protein (fragment)
SATW20_00820	cadmium resistance transporter
SATW20_00830	probable cadmium-transporting ATPase
SATW20_01080	probable tRNA-dihydrouridine synthase
SATW20_01230	immunoglobulin G binding protein A precursor
SATW20_02140	putative ABC transporter, ATP-binding protein
SATW20_02150	putative extracellular sugar-bindinglipoprotein
SATW20_02160	putative sugar transport system permease
SATW20_02170	putative sugar transport system permease
SATW20_02180	putative oxidoreductase
SATW20_02310	staphylocoagulase precursor
SATW20_02980	conserved hypothetical protein
SATW20_02990	conserved hypothetical protein
SATW20_03000	conserved hypothetical protein
SATW20_03250	lipase precursor (pseudogene)
SATW20_03260	phage integrase
SATW20_03270	phage protein
SATW20_03280	phage protein
SATW20_03290	phage protein
SATW20_03300	phage DNA-binding protein
SATW20_03310	phage DNA-binding protein
SATW20_03320	phage protein
SATW20_03330	phage protein
SATW20_03340	phage protein
SATW20_03350	putative DNA-binding protein
SATW20_03360	phage protein
SATW20_03370	phage protein
SATW20_03380	phage protein
SATW20_03390	phage protein
SATW20_03400	phage protein
SATW20_03410	phage protein
SATW20_03420	single stranded DNA-binding protein
SATW20_03430	putative phage regulatory protein
SATW20_03440	phage protein
SATW20_03450	puative phage endodeoxyribonuclease protein
SATW20_03460	phage protein
SATW20_03470	phage protein
SATW20_03480	phage protein
SATW20_03490	phage protein
SATW20_03500	phage protein
SATW20_03510	phage protein
SATW20_03520	phage protein
SATW20_03530	phage 2-deoxyuridine 5-triphosphate nucleotidohydrolase protein
SATW20_03540	phage protein
SATW20_03550	phage protein (fragment)
SATW20_03560	phage protein
SATW20_03570	phage transcriptional activator RinB
SATW20_03580	phage protein
SATW20_03590	phage protein
SATW20_03600	phage transcriptional activator RinA
SATW20_03610	phage protein
SATW20_03620	phage terminase
SATW20_03630	phage portal protein
SATW20_03640	phage minor head protein
SATW20_03650	phage protein
SATW20_03660	phage protein
SATW20_03670	phage protein
SATW20_03680	phage protein
SATW20_03690	phage protein
SATW20_03700	phage protein
SATW20_03710	phage protein
SATW20_03720	phage protein
SATW20_03730	phage protein
SATW20_03740	phage protein
SATW20_03750	phage protein
SATW20_03760	phage tape measure protein
SATW20_03770	phage protein
SATW20_03780	phage protein
SATW20_03790	phage protein
SATW20_03800	phage protein
SATW20_03810	phage protein
SATW20_03820	hypothetical phage protein
SATW20_03830	hypothetical phage protein
SATW20_03840	putative cell wall hydrolase
SATW20_03850	hypothetical phage protein
SATW20_03860	hypothetical phage protein
SATW20_03870	holin
SATW20_03880	hypothetical phage protein
SATW20_04990	exotoxin
SATW20_05130	putative lipoprotein
SATW20_05140	putative lipoprotein
SATW20_05590	putative TatD related DNase
SATW20_05600	conserved hypothetical protein
SATW20_06190	putative peptidase
SATW20_06200	putative 2-amino-3-ketobutyrate coenzyme Aligase
SATW20_06210	ThiJ/PfpI family protein
SATW20_06310	serine-aspartate repeat-containing protein C
SATW20_06320	serine-aspartate repeat-containing protein D
SATW20_06700	putative membrane protein
SATW20_06710	putative membrane protein
SATW20_07060	ABC transporter extracellular binding protein
SATW20_08000	putative 5'(3')-deoxyribonucleotidase
SATW20_08620	clumping factor
SATW20_08890	integrase
SATW20_08900	staphylococcal enterotoxin K
SATW20_08910	staphylococcal enterotoxin Q
SATW20_08920	pathogenicity island DNA-binding protein
SATW20_08930	pathogenicity island protein
SATW20_08940	pathogenicity island DNA-binding protein
SATW20_08950	pathogenicity island protein
SATW20_08960	pathogenicity island protein
SATW20_08970	pathogenicity island protein
SATW20_08980	pathogenicity island protein
SATW20_08990	pathogenicity island protein
SATW20_09000	pathogenicity island protein
SATW20_09010	pathogenicity island protein
SATW20_09020	pathogenicity island protein
SATW20_09030	pathogenicity island protein
SATW20_09040	pathogenicity island protein
SATW20_09050	pathogenicity island protein
SATW20_09060	pathogenicity island protein
SATW20_09070	pathogenicity island protein
SATW20_09080	pathogenicity island terminase small subunit
SATW20_09700	coenzyme A disulfide reductase
SATW20_09730	putative membrane protein
SATW20_10490	bifunctional autolysin precursor
SATW20_10570	putative quinol oxidase polypeptide IIprecursor
SATW20_11090	putative pyruvate carboxylase
SATW20_13210	ABC transporter ATP-binding protein
SATW20_13220	putative membrane protein
SATW20_13230	sensor kinase protein
SATW20_13380	30S ribosomal protein S14
SATW20_13390	putative GMP reductase
SATW20_13400	hypothetical protein
SATW20_13410	LexA repressor
SATW20_14280	thymidylate synthase
SATW20_14350	very large surface anchored protein
SATW20_14780	cell surface elastin binding protein
SATW20_16450	putative membrane protein
SATW20_16460	DNA repair protein RadC (pseudogene)
SATW20_16470	SAM dependent methyltransferase
SATW20_16480	rRNA adenine N-6-methyltransferase 2
SATW20_16490	3''-adenylyltransferase 2
SATW20_16500	Tn554 transposase C
SATW20_16510	transposase B 2
SATW20_16520	transposase C 2
SATW20_16530	type III leader peptidase family protein
SATW20_18260	putative protoporphyrinogen oxidase
SATW20_18540	IS1181 transposase
SATW20_18770	putative membrane protein
SATW20_18780	response regulator VraR
SATW20_19310	MHC class II analog
SATW20_19320	phospholipase C precursor (pseudogene)
SATW20_19330	phage protein
SATW20_19340	phage protein
SATW20_19350	phage protein
SATW20_19360	staphylococcal complement inhibitor SCIN
SATW20_19370	amidase (fragment)
SATW20_19380	staphylokinase precursor
SATW20_19390	autolysin
SATW20_19400	holin
SATW20_19410	enterotoxin type A precursor
SATW20_19420	phage protein
SATW20_19430	phage protein
SATW20_19440	phage protein
SATW20_19450	phage protein
SATW20_19460	phage protein
SATW20_19470	phage tail length tape measure protein
SATW20_19480	phage protein
SATW20_19490	phage protein
SATW20_19500	hypothetical phage protein (pseudogene)
SATW20_19510	phage protein
SATW20_19520	hypothetical phage protein
SATW20_19530	phage protein
SATW20_19540	phage protein
SATW20_19550	phage protein
SATW20_19560	phage protein
SATW20_19570	putative Clp protease
SATW20_19580	phage portal protein
SATW20_19590	phage terminase protein
SATW20_19600	phage protein
SATW20_19610	phage protein
SATW20_19620	phage HNH endonuclease protein
SATW20_19630	phage protein
SATW20_19640	phage protein
SATW20_19650	phage protein
SATW20_19660	phage protein
SATW20_19670	phage protein
SATW20_19680	phage dUTPase
SATW20_19690	phage protein
SATW20_19700	phage protein
SATW20_19710	phage protein
SATW20_19720	phage protein
SATW20_19730	phage protein
SATW20_19740	phage protein
SATW20_19750	phage protein
SATW20_19760	phage protein
SATW20_19770	phage protein
SATW20_19780	phage DNA replication protein
SATW20_19790	putative single-strand DNA-binding protein
SATW20_19800	phage protein
SATW20_19810	RecT family phage protein
SATW20_19820	phage protein
SATW20_19830	phage protein
SATW20_19840	phage protein
SATW20_19850	phage protein
SATW20_19860	phage protein
SATW20_19870	phage protein
SATW20_19880	phage protein
SATW20_19890	phage protein
SATW20_19900	phage protein
SATW20_19910	phage antirepressor protein
SATW20_19920	phage protein
SATW20_19930	phage protein
SATW20_19940	phage DNA-binding protein
SATW20_19950	putative phage repressor protein
SATW20_19960	putative phage exonuclease
SATW20_19970	phage protein
SATW20_19980	phage protein
SATW20_19990	putative lipoprotein
SATW20_20000	integrase
SATW20_20070	putative sodium transport protein
SATW20_20080	acetyltransferase (GNAT) family protein
SATW20_20090	putative membrane protein
SATW20_20100	phage terminase
SATW20_20110	hypothetical protein
SATW20_20120	60 kDa chaperonin
SATW20_20280	putative membrane protein
SATW20_20290	site-specific recombinase
SATW20_20300	DNA-binding protein
SATW20_20310	phage protein
SATW20_20320	phage protein
SATW20_20330	phage protein
SATW20_20340	phage protein
SATW20_20350	phage protein
SATW20_20360	phage glutaredoxin protein
SATW20_20370	phage protein
SATW20_20460	phage protein
SATW20_20470	phage protein
SATW20_20480	phage protein
SATW20_20490	phage protein
SATW20_20500	phage C-5 cytosine-specific DNA methylase
SATW20_20510	phage putative methyltransferase
SATW20_20520	phage protein
SATW20_20530	phage protein
SATW20_20540	phage protein
SATW20_20550	phage protein
SATW20_20560	phage protein
SATW20_20570	phage protein
SATW20_20580	phage protein
SATW20_20590	phage protein
SATW20_20600	phage protein
SATW20_20610	phage ATP-dependent DNA ligase protein
SATW20_20620	phage protein
SATW20_20630	phage protein
SATW20_20640	phage DNA polymerase III alpha subunit protein (pseudogene)
SATW20_20670	phage protein
SATW20_20680	phage protein (pseudogene)
SATW20_20690	IS256 transposase
SATW20_20740	DNA-binding protein (pseudogene)
SATW20_20760	aminoglycoside 3'-phosphotransferase
SATW20_20930	phage protein
SATW20_20940	phage protein
SATW20_20950	phage protein
SATW20_20960	phage protein (pseudogene)
SATW20_20980	phage protein
SATW20_20990	phage protein
SATW20_21000	phage protein
SATW20_21010	phage protein
SATW20_21020	phage protein
SATW20_21030	phage protein
SATW20_21040	phage protein
SATW20_21050	phage protein
SATW20_21060	phage protein
SATW20_21070	phage protein
SATW20_21080	phage protein
SATW20_21090	phage protein
SATW20_21100	phage protein
SATW20_21110	phage protein
SATW20_21120	phage protein
SATW20_21130	phage protein
SATW20_21140	phage protein
SATW20_21150	phage protein
SATW20_21160	phage protein
SATW20_21170	phage protein
SATW20_21180	phage protein
SATW20_21190	phage metallo-beta-lactamase superfamily protein
SATW20_21200	phage putative phosphoesterase
SATW20_21210	phage protein
SATW20_21220	phage protein
SATW20_21230	phage protein
SATW20_21240	phage protein
SATW20_21250	phage protein
SATW20_21260	phage protein
SATW20_21270	phage protein
SATW20_21280	phage protein
SATW20_21290	phage protein
SATW20_21300	phage protein
SATW20_21310	phage integrase
SATW20_21330	phage protein
SATW20_21340	phage protein
SATW20_21350	phage protein (pseudogene)
SATW20_21360	IS256 transposase
SATW20_21380	phage protein
SATW20_21390	phage protein
SATW20_21400	phage antirestriction protein
SATW20_21410	phage protein
SATW20_21420	phage protein
SATW20_21430	phage protein
SATW20_21500	phage protein
SATW20_21510	phage DNA-binding protein
SATW20_21520	phage protein
SATW20_21530	phage protein
SATW20_21540	phage protein
SATW20_21550	phage protein
SATW20_21560	phage protein
SATW20_21570	phage protein
SATW20_21580	phage protein
SATW20_21590	phage protein
SATW20_21600	phage protein
SATW20_21610	phage protein
SATW20_21620	phage protein
SATW20_21630	phage protein
SATW20_21640	phage protein
SATW20_21650	phage protein
SATW20_21660	phage protein
SATW20_21670	phage protein
SATW20_21680	phage protein
SATW20_21690	phage protein
SATW20_21700	phage integrase
SATW20_21710	phage tail tape measure protein
SATW20_21760	phage protein
SATW20_21770	phage protein
SATW20_21780	phage protein
SATW20_21790	phage holin
SATW20_21800	phage protein
SATW20_21810	phage protein
SATW20_21820	phage amidase
SATW20_21830	phage protein
SATW20_21840	phage protein
SATW20_21850	LPXTG-motif surface-anchored protein
SATW20_22510	serine hydroxymethyltransferase
SATW20_22910	PTS system, mannitol-specific IIBC component
SATW20_24290	AraC family regulatory protein
SATW20_25480	IgG-binding protein
SATW20_26090	putative lipoprotein
SATW20_26100	putative helicase
SATW20_26110	putative NUDIX hydrolase
SATW20_26120	putative phosphomannomutase
SATW20_26130	putative exported protein
SATW20_26140	putative membrane protein
SATW20_26200	UTP--glucose-1-phosphate uridylyltransferase
SATW20_26210	fibronectin-binding protein FnbB
SATW20_26220	hypothetical protein
SATW20_26660	hypothetical protein
SATW20_27040	putative membrane protein
SATW20_27050	hypothetical protein
SATW20_27060	putative transposase (pseudogene)
SATW20_27070	potential ATP-binding protein
SATW20_27080	transposase
SATW20_27090	resolvase
SATW20_27100	penicillinase repressor
SATW20_27110	beta-lactamase regulatory protein
SATW20_27120	beta-lactamase precursor
SATW20_27130	putative lipoprotein
SATW20_27140	putative exported protein
SATW20_27150	putative exported protein
SATW20_27160	putative membrane protein
SATW20_27170	FtsK/SpoIIIE family protein
SATW20_27680	fibrinogen and keratin-10 binding surfaceanchored protein
SATW20_27810	putative membrane protein
SATW20_27920	serine-rich adhesin for platelets
