# Supplementary material for: Phylogeographic variation in recombination rates within a global clone of methicillin-resistant Staphylococcus aureus
Source: Genome Biol. 2012 Dec 27;13(12):R126. doi: 10.1186/gb-2012-13-12-r126 (PMC3803117; doi:10.1186/gb-2012-13-12-r126)
Supplement: Additional file 6 — List of the genes affected by recombination based on BRATNexGen and the method used in[1]. Genes were considered recombinant if more than 100 bp of their sequence have undergone recombination based on the BRATNexGen output and the results from the method used in [1]. The gene identifier is with respect to the reference genome TW20. The number of genes affected by recombination according to this criterion was 312. [file gb-2012-13-12-r126-S6.XLS]

## Sheet: AdditionalFile6.xls
Gene id	Gene description
SATW20_00300	hypothetical protein
SATW20_00310	hypothetical protein
SATW20_00320	hypothetical protein
SATW20_00330	cassette chromosome recombinase C (pseudogene)
SATW20_00340	IS200-family transposase
SATW20_00350	hypothetical protein
SATW20_00360	hypothetical protein
SATW20_00370	conserved hypothetical protein
SATW20_00380	hypothetical protein (pseudogene)
SATW20_00450	hypothetical protein
SATW20_00460	putative membrane protein
SATW20_00470	putative membrane protein
SATW20_00480	putative membrane protein
SATW20_00490	hypothetical protein
SATW20_00500	hypothetical protein (fragment)
SATW20_00510	hypothetical protein
SATW20_00520	putative exported protein
SATW20_00530	type I restriction-modification system endonuclease (fragment)
SATW20_00540	IS431 transposase
SATW20_00550	NADH-binding protein
SATW20_00560	mercuric resistance operon regulatory protein
SATW20_00570	putative exported protein
SATW20_00580	putative membrane protein
SATW20_00590	mercuric transport protein
SATW20_00600	mercuric reductase
SATW20_00610	alkylmercury lyase
SATW20_00620	conserved hypothetical protein
SATW20_00630	IS431 transposase
SATW20_00631	putative membrane protein
SATW20_00640	putative DNA-binding protein (fragment)
SATW20_00650	IS431 transposase
SATW20_00660	tetracycline resistance protein
SATW20_00670	plasmid recombination enzyme
SATW20_00680	replication initiation protein C (pseudogene)
SATW20_00690	IS431 transposase
SATW20_00700	HMG-CoA synthase (partial)
SATW20_00710	putative membrane protein
SATW20_00720	glycerophosphoryl diester phosphodiesterase
SATW20_00730	conserved hypothetical protein
SATW20_00740	penicillin-binding protein 2 prime
SATW20_00830	probable cadmium-transporting ATPase
SATW20_02310	staphylocoagulase precursor
SATW20_03250	lipase precursor (pseudogene)
SATW20_03260	phage integrase
SATW20_03270	phage protein
SATW20_03280	phage protein
SATW20_03290	phage protein
SATW20_03300	phage DNA-binding protein
SATW20_03310	phage DNA-binding protein
SATW20_03320	phage protein
SATW20_03330	phage protein
SATW20_03340	phage protein
SATW20_03350	putative DNA-binding protein
SATW20_03360	phage protein
SATW20_03370	phage protein
SATW20_03380	phage protein
SATW20_03390	phage protein
SATW20_03400	phage protein
SATW20_03410	phage protein
SATW20_03420	single stranded DNA-binding protein
SATW20_03430	putative phage regulatory protein
SATW20_03440	phage protein
SATW20_03450	puative phage endodeoxyribonuclease protein
SATW20_03460	phage protein
SATW20_03470	phage protein
SATW20_03480	phage protein
SATW20_03490	phage protein
SATW20_03500	phage protein
SATW20_03510	phage protein
SATW20_03520	phage protein
SATW20_03530	phage 2-deoxyuridine 5-triphosphate nucleotidohydrolase protein
SATW20_03540	phage protein
SATW20_03550	phage protein (fragment)
SATW20_03560	phage protein
SATW20_03570	phage transcriptional activator RinB
SATW20_03580	phage protein
SATW20_03590	phage protein
SATW20_03600	phage transcriptional activator RinA
SATW20_03610	phage protein
SATW20_03620	phage terminase
SATW20_03630	phage portal protein
SATW20_03640	phage minor head protein
SATW20_03650	phage protein
SATW20_03660	phage protein
SATW20_03670	phage protein
SATW20_03680	phage protein
SATW20_03690	phage protein
SATW20_03700	phage protein
SATW20_03710	phage protein
SATW20_03720	phage protein
SATW20_03730	phage protein
SATW20_03740	phage protein
SATW20_03750	phage protein
SATW20_03760	phage tape measure protein
SATW20_03770	phage protein
SATW20_03780	phage protein
SATW20_03790	phage protein
SATW20_03800	phage protein
SATW20_03810	phage protein
SATW20_03820	hypothetical phage protein
SATW20_03830	hypothetical phage protein
SATW20_03840	putative cell wall hydrolase
SATW20_03850	hypothetical phage protein
SATW20_03860	hypothetical phage protein
SATW20_03870	holin
SATW20_03880	hypothetical phage protein
SATW20_05130	putative lipoprotein
SATW20_06310	serine-aspartate repeat-containing protein C
SATW20_06320	serine-aspartate repeat-containing protein D
SATW20_06700	putative membrane protein
SATW20_06710	putative membrane protein
SATW20_08620	clumping factor
SATW20_08890	integrase
SATW20_08900	staphylococcal enterotoxin K
SATW20_08910	staphylococcal enterotoxin Q
SATW20_08920	pathogenicity island DNA-binding protein
SATW20_08930	pathogenicity island protein
SATW20_08940	pathogenicity island DNA-binding protein
SATW20_08950	pathogenicity island protein
SATW20_08960	pathogenicity island protein
SATW20_08970	pathogenicity island protein
SATW20_08980	pathogenicity island protein
SATW20_08990	pathogenicity island protein
SATW20_09000	pathogenicity island protein
SATW20_09010	pathogenicity island protein
SATW20_09020	pathogenicity island protein
SATW20_09030	pathogenicity island protein
SATW20_09040	pathogenicity island protein
SATW20_09050	pathogenicity island protein
SATW20_09060	pathogenicity island protein
SATW20_09070	pathogenicity island protein
SATW20_09080	pathogenicity island terminase small subunit
SATW20_14280	thymidylate synthase
SATW20_14350	very large surface anchored protein
SATW20_19320	phospholipase C precursor (pseudogene)
SATW20_19330	phage protein
SATW20_19340	phage protein
SATW20_19350	phage protein
SATW20_19360	staphylococcal complement inhibitor SCIN
SATW20_19370	amidase (fragment)
SATW20_19380	staphylokinase precursor
SATW20_19390	autolysin
SATW20_19400	holin
SATW20_19410	enterotoxin type A precursor
SATW20_19420	phage protein
SATW20_19430	phage protein
SATW20_19440	phage protein
SATW20_19450	phage protein
SATW20_19460	phage protein
SATW20_19470	phage tail length tape measure protein
SATW20_19480	phage protein
SATW20_19490	phage protein
SATW20_19500	hypothetical phage protein (pseudogene)
SATW20_19510	phage protein
SATW20_19520	hypothetical phage protein
SATW20_19530	phage protein
SATW20_19540	phage protein
SATW20_19550	phage protein
SATW20_19560	phage protein
SATW20_19570	putative Clp protease
SATW20_19580	phage portal protein
SATW20_19590	phage terminase protein
SATW20_19600	phage protein
SATW20_19610	phage protein
SATW20_19620	phage HNH endonuclease protein
SATW20_19630	phage protein
SATW20_19640	phage protein
SATW20_19650	phage protein
SATW20_19660	phage protein
SATW20_19670	phage protein
SATW20_19680	phage dUTPase
SATW20_19690	phage protein
SATW20_19700	phage protein
SATW20_19710	phage protein
SATW20_19720	phage protein
SATW20_19730	phage protein
SATW20_19740	phage protein
SATW20_19750	phage protein
SATW20_19760	phage protein
SATW20_19770	phage protein
SATW20_19780	phage DNA replication protein
SATW20_19790	putative single-strand DNA-binding protein
SATW20_19800	phage protein
SATW20_19810	RecT family phage protein
SATW20_19820	phage protein
SATW20_19830	phage protein
SATW20_19840	phage protein
SATW20_19850	phage protein
SATW20_19860	phage protein
SATW20_19870	phage protein
SATW20_19880	phage protein
SATW20_19890	phage protein
SATW20_19900	phage protein
SATW20_19910	phage antirepressor protein
SATW20_19920	phage protein
SATW20_19930	phage protein
SATW20_19940	phage DNA-binding protein
SATW20_19950	putative phage repressor protein
SATW20_19960	putative phage exonuclease
SATW20_19970	phage protein
SATW20_19980	phage protein
SATW20_19990	putative lipoprotein
SATW20_20000	integrase
SATW20_20100	phage terminase
SATW20_20110	hypothetical protein
SATW20_20280	putative membrane protein
SATW20_20290	site-specific recombinase
SATW20_20300	DNA-binding protein
SATW20_20310	phage protein
SATW20_20320	phage protein
SATW20_20330	phage protein
SATW20_20340	phage protein
SATW20_20350	phage protein
SATW20_20360	phage glutaredoxin protein
SATW20_20370	phage protein
SATW20_20480	phage protein
SATW20_20490	phage protein
SATW20_20500	phage C-5 cytosine-specific DNA methylase
SATW20_20510	phage putative methyltransferase
SATW20_20520	phage protein
SATW20_20530	phage protein
SATW20_20540	phage protein
SATW20_20550	phage protein
SATW20_20560	phage protein
SATW20_20570	phage protein
SATW20_20580	phage protein
SATW20_20590	phage protein
SATW20_20600	phage protein
SATW20_20610	phage ATP-dependent DNA ligase protein
SATW20_20620	phage protein
SATW20_20630	phage protein
SATW20_20640	phage DNA polymerase III alpha subunit protein (pseudogene)
SATW20_20670	phage protein
SATW20_20950	phage protein
SATW20_20960	phage protein (pseudogene)
SATW20_20980	phage protein
SATW20_20990	phage protein
SATW20_21000	phage protein
SATW20_21010	phage protein
SATW20_21020	phage protein
SATW20_21030	phage protein
SATW20_21040	phage protein
SATW20_21050	phage protein
SATW20_21060	phage protein
SATW20_21070	phage protein
SATW20_21080	phage protein
SATW20_21090	phage protein
SATW20_21100	phage protein
SATW20_21110	phage protein
SATW20_21120	phage protein
SATW20_21130	phage protein
SATW20_21140	phage protein
SATW20_21150	phage protein
SATW20_21160	phage protein
SATW20_21170	phage protein
SATW20_21180	phage protein
SATW20_21190	phage metallo-beta-lactamase superfamily protein
SATW20_21200	phage putative phosphoesterase
SATW20_21210	phage protein
SATW20_21220	phage protein
SATW20_21230	phage protein
SATW20_21240	phage protein
SATW20_21250	phage protein
SATW20_21260	phage protein
SATW20_21270	phage protein
SATW20_21280	phage protein
SATW20_21290	phage protein
SATW20_21300	phage protein
SATW20_21310	phage integrase
SATW20_21330	phage protein
SATW20_21340	phage protein
SATW20_21350	phage protein (pseudogene)
SATW20_21360	IS256 transposase
SATW20_21380	phage protein
SATW20_21390	phage protein
SATW20_21400	phage antirestriction protein
SATW20_21410	phage protein
SATW20_21530	phage protein
SATW20_21540	phage protein
SATW20_21550	phage protein
SATW20_21560	phage protein
SATW20_21570	phage protein
SATW20_21580	phage protein
SATW20_21590	phage protein
SATW20_21600	phage protein
SATW20_21610	phage protein
SATW20_21620	phage protein
SATW20_21630	phage protein
SATW20_21640	phage protein
SATW20_21650	phage protein
SATW20_21660	phage protein
SATW20_21670	phage protein
SATW20_21760	phage protein
SATW20_21770	phage protein
SATW20_21780	phage protein
SATW20_21790	phage holin
SATW20_21800	phage protein
SATW20_21810	phage protein
SATW20_21820	phage amidase
SATW20_21830	phage protein
SATW20_21840	phage protein
SATW20_21850	LPXTG-motif surface-anchored protein
SATW20_26210	fibronectin-binding protein FnbB
SATW20_26220	hypothetical protein
SATW20_27060	putative transposase (pseudogene)
SATW20_27070	potential ATP-binding protein
SATW20_27080	transposase
SATW20_27090	resolvase
SATW20_27150	putative exported protein
SATW20_27160	putative membrane protein
SATW20_27170	FtsK/SpoIIIE family protein
SATW20_27680	fibrinogen and keratin-10 binding surfaceanchored protein
