# Supplementary material for: Phylogeographic variation in recombination rates within a global clone of methicillin-resistant Staphylococcus aureus
Source: Genome Biol. 2012 Dec 27;13(12):R126. doi: 10.1186/gb-2012-13-12-r126 (PMC3803117; doi:10.1186/gb-2012-13-12-r126)
Supplement: Additional file 8 — Multiple alignment used for constructing the phylogeny in Figure 3. Multiple alignment in phylip format containing all the SNPs not affected by recombination that was used to construct the phylogeny shown in Figure 3 and to conduct the power calculation mentioned in the Discussion. [file gb-2012-13-12-r126-S8.txt]

165   7278
TW20        ATTGAAACTC AGCCTACCGG CCCAGGTGCA ACTCGCAAGC AGCCCGCGCA GCACAGGTCA
HU13        ATNTAAACTC GGCCTACCGG CTCAGGTGCA ACTCGCAAGC AGCCCGCGCA GCACAGACCA
HU26        ATNTAAACTC GGCCTACCGG CTCAGGTGCA ACTCGCAAGC AGCCCGCGCA GCACAGGCCA
HU14        ATNTAAACTC GGCCTACCGG CTCAGGTGCA ACTCGCAAGC AGCCCGCGCA GCACAGGCCA
HU15        ATNTAAACTC GGCCTACCGG CTCAGGTGCA ACTCGCAAGC AGCCCGCGCA GCACAGGCCA
HU16        ATNTAAACTC GGCCTACCGG CTCAGGTGCA ACTCGCAAGC AGCCCGCGCA GCACAGGCCA
HU17        ATNTAAACTC GGCCTACCGG CTCAGGTGCA ACTCGCAAGC AGCCCGCGCA GCACAGACCA
HU21        ATNTAAACTC GGCCTACCGG CTCAGGTGCA ACTCGCAAGC AGCCCGCGCA GCACAGGCCA
HU23        ATNTAAACTC GGCCTACCGG CTCAGGTGCA ACTCGCAAGC AGCCCGCGCA GCACAGGCCA
IU1         ATNTAAACTC GGCCTACCGG CTCAGGTGCA ACTCGCAAGC AGCCCGCGCA GCACAGGCCA
IU11        ATNTAAACTC GGCCTACCGG CTCAGGTGCA ACTCGCAAGC AGCCCGCGCA GCACAGGCCA
IU12        ATNTAAACTC GGCCTACCGG CTCAGGTGCA ACTCGCAAGC AGCCCGCGCA GCACAGACCA
IU13        ATNTAAACTC GGCCTACCGG CTCAGGTGCA ACTCGCAAGC AGCCCGCGCA GCACAGGCCA
IU2         ATNTAAACTC GGCCTACCGG CTCAGGTGCA ACTCGCAAGC AGCCCGCGCA GCACAGGCCA
IU4         ATNTAAACTC GGCCTACCGG CTCAGGTGCA ACTCGCAAGC AGCCCGCGCA GCACAGACCA
IU6         ATNTAAACTC GGCCTACCGG CTCAGGTGCA ACTCGCAAGC AGCCCGCGCA GCACAGGCCA
IU7         ATNTAAACTC GGCCTACCGN CTCAGGTGCA ACNNNCAAGC AGCCCGCGCA GCACAGGCCA
IU9         ATNTAAACTC GGCCTACCGG CTCAGGTGCA ACTCGCAAGC AGCCCGCGCA GCACAGGCCA
IU10        ATNTAAACTC GGCCTACCGG CTCAGGTGCA ACTCGCAAGC AGCCCGCGCA GCACAGGCCA
M705        ATTTAAACTC GGCCTACCGG CCCGGGTGCA ACTCGCAAGC AGCCCGCGCA GCACAGGCCG
MAL119      ATTTAAACTC GGCCTACCGG CCCAGGTGCA ACTCGCAAGC AGCCCGCGCA GCACAGGCCA
MAL215      ATTTAAACTC GGCCTACCGG CCCAGGTGCA ACTCGCAAGC AGCCCGCGCA GCACAGGCCA
MAL3        ATNTAAACTC GGCCTACCGG CCCAGGTGCA ACTCGCAAGC AGCCCGCGCA GCACAGGCCA
MAL9        ATTTAAACTC GGCCTACCGG CCCAGGTGCA ACTCGCAAGC AGCCCGCGCA GCACAGGCCA
NA32        ATTTAAACTC GACCTACCGG CCCAGGTGCA ACTCGCAAGC AGCCCGCGCA GCACAGGCCA
RA7         ATTTAAACTC GGCCTACCAG CCCAGGTGCA ATTCGCCAGC AGCCCGCCCA GCACAGGCCA
FRICAR      ATTTAAACTC GGCCTACCAG CCCAGGTGCA ATTCGCCAGC AGCCCGCCCA GCACAGGCCA
H211        ATTTAAACTC GGCCTATCGG CCCGGGTGCA ACTCGCAAGC AGCCCGCGCA GCACAGGCCA
H24         ATNTAAACAC GGCCTACCGG CTCAGGTGCA ACTCGCAAGC AGCCCGCGCA ACACAGGCCA
IU15        ATNTAAACTC GGCCTACCGG CTCAGGTGCA ACTCGCAAGC AGCCCGCGCA GCATAGGCCA
IU17        ATNTAAACTC GGCCTACCGG CTCAGGTGCA ACTCGCAAGC AGCCCGCGCA GCACAGGCCA
IU18        ATNTAAACTC GGCCTACCGG CTCAGGTGCA ACTCGCAAGC AGCCCGCGCA GCACAGGCCA
IU19        ATNTAAACTC GGCCTACCGN CTCAGGTGCA ACNNNCAAGC AGCCCGCGCA GCACAGGCCA
IU20        ATNTAAACTC GGCCTACCGG CTCAGGTGCA ACTCGCAAGC AGCCCGCGCA GCACAGGCCA
D71         ATTTAAACTC GGCCTACCGG CCCAGGTGCA ACTCGCAAGC AACCCGCGCA GCACAGGCCA
ES26        ATTTAAACTC GGCCTACNAG CCCAGGTGCA ATTCGCCAGC AGCCCGCCCA GCACAGGCCA
H482        ATNTAAACTC GGCCTACCGG CTCAGGTGCA ACTCGCAAGC AGCCCGCGCA GCACAGACCA
MAL1        ATNTAAACTC GGCCTACCGG CCCAGGTGCA ACTCGCAAGC AGCCCGCGCA GCACAGGCCA
MAL11       ATTTAAACTC GGCCTACCGG CCCAGGTGCA ACTAGCAAGC AGCCTGCGCA GCACAGGCCA
Na21        ATTTAAACTC GACCTACCGG CCCAGGTGCA ACTCGCAAGC AGCCCGCGCA GCACAGGCCA
M116        ATTTAAACTC GGCCTACCGG CCCAGGTGCA ACTCGCAAGC AGCCCGCGCA GCACAGGCCA
M1229       ATTTAAACTC GGCCTACCGG CCCGGGTGCA ACTCGCAAGC GGCCCGCGCA GCACAGGCCA
M170        ATTTAAACTC GGCCTACCGG CCCGGGTGCA ACTCGCAAGC AGCCCGCGCA GCACAGGCCA
M278        ATNTAAACTC GGCCTACCAG CCCAGGTGCA ATNNNCCAGC AGCCCGCCCA GCACAGGCCA
M418        ATTTAAACTC GGCCCACCGG CCCAGGTGCA ACTCGCAAGT AGCCCGCGCA GCACAGGCCA
M592        ATTTGAACTC GGCCTACCGG CCCAGGTGCA ACTCGCAAGC AGCCCGCGCA GCACAGGCCA
M996        ATTTAAACTC GGCCTACCGG CCCAGGTGCA ACTCGCAAGC AGCCCGCGCA GCACAGGCCA
P32         ATTTAGACTC GGCCTACCGG CCCAGGTGCA ACTCGCAAGC AGCCCGCGCA GCACAGGCCA
LIT89       ATNTAAACTC GGCCTACCGG CCCAGGTGCA ACTCGCAAGC AGCCCGCGCA GCGCAGGCCA
RA3         ATTTAAACTC GGCCTACCAG CCCAGGTGCA ATTCGCCAGC AGCCCGCCCA GCACAGGCCA
RA6         ATTTAAACTC GGCCTACCAG CCCAGGTGCA ATTCGCCAGC AGCCCGCCCA GCACAGGCCA
UK102       ATTTAAACTC GGCCTACCGG CCCAGGTGCA ACTCGCAAGC AGCCCGCGCA GCACAGGCCA
D90         ATTTAAACTC GGCCTACCGG CCCAGGTGCA ACTCGCAAGC AGCCCGCGCA GCACAGGCCA
H202        ATNTAAACTC GGCCTATCGG CCCGGGTGCA ACNNNCAAGC AGCCCGCGCA GCACAGGCCA
H216        ATTTAAACTC GGCCTATCGG CCCGGGTGCA ACTCGCAAGC AGCCCGCGCA GCACAGGCCA
LIT68       ATNTAAACTC GGCCTACCGG CCCAGGTGCA ACTCGCAAGC AGCCCGCGCA GCGCAGGCCA
LIT76       ATNTAAACTC GGCCTACCGG CCCAGGTGCA ACTCGCAAGC AGCCCGCGCA GCGCAGGCCA
MU3         ATNTAAACTC GGCCTACCGG CTCAGGTGCA ACTCGCAAGC AGCCCGCGCA GCACAGGCCA
MU4         ATNTAAACTC GGCCTACCGG CTCAGGTGCA ACTCGCAAGC AGCTCGCGCA GCACAGACCA
MU5         ATNTAAACTC GGCCTACCGG CTCAGGTGCA ACTCGCAAGC AGCCCGCGCA GCACAGGCCA
MU6         ATNTAAACTC GGCCTACCGG CTCAGGTGCA ACTCGCAAGC AGCCCGCGCA GCACAGGCCA
MU7         ATNTAAACTC GGCCTACCGG CTCAGGTGCA ACTCGCAAGC AGCCCGCGCA GCACAGGCCA
MU9         ANNNNAACTC GGCCTNNNGG CNNAGGTGCA ACNNNCNAGC AGCCCGCGCA NCACAGGCCA
MU10        ATNTAAACTC GGCCTACCGG CTCAGGTGCA ACTCGCAAGC AGACCGCGCA GCACAGGCCA
DEU10       ATNTAAACTC GGCCTACCGG CTCAGGTGCA ACTCGCAAGC AGCCCGCGCA GCACAGGCCA
DEU11       ATNNNNNCTC GGCCTACCGG CTCAGGTGCA ACTCGCAAGC AGCCCGCGCA GCACAGGCCA
DEU12       ATNTAAACTC GGCCTACCGG CTCAGGTGCA ACTCGCAAGC AGCCCGCGCA GCACAGGCCA
DEU2        ATNTAAACTC GGCCTACCGG CTCAGGTGCA ACTCGCAAGC AGCCCGCGCA GCACAGGCCA
DEU3        ATNTAAACTC GGCCTACCGG CTCAGGTGCA ACTCGCAAGC AGCCCGCGCA GCACAGGCCA
DEU5        ATNTAAACTC GGCCTACCGG CTCAGGTGCA ACTCGCAAGC AGCCCGCGCA GCACAGGCCA
DEU6        ATNTAAACTC GGCCTACCGG CTCAGGTGCA ACNNNCAAGC AGCCCGCGCA GCACAGGCCA
DEU8        ATNTAAACTC GGCCTACCGG CTCAGGTGCA ACTCGCAAGC AGCCCGCGCA GCACAGGCCA
DEU23       ATNTAAACTC GGCCTACCGG CTCAGGTGCA ACTCGCAAGC AGCCCGCGCA GCACAGGCCA
DEU25       ATNTAAACTC GGCCTACCGG CTCAGGTGCA ACTCGCAAGC AGCCCGCGCA GCACAGGCCA
DEU14       ATNTAAACTC GGCCTACCGG CTCAGGTGCA ACTCGCAAGC AGCCCGCGCA GCACAGGCCA
DEU15       ATNTAAACTC GGCCTACCGG CTCAGGTGCA ACTCGCAAGC AGCCCGCGCA GCACAGGCCA
DEU16       ATNTAAACTC GGCCTACCGG CTCAGGTGCA ACTCGCAAGC AGCCCGCGCA GCACAGGCCA
DEU17       ATNTAAACTC GGCCTACCGG CTCAGGTGCA ACTCGCAAGC AGCCCGCGCA GCACAGGCCA
DEU19       ATNTAAACTC GGCCTACCGN CTCAGGTGCA ACNNNCAAGC AGCCCGCGTA GCACAGGCCA
DEU20       ATNTAAACTC GGCCTACCGG CTCAGGTGCA ACTCGCAAGC AGCCCGCGCA GCACAGGCCA
DEU37       ATNTAAACTC GGCCTACCGG CTCAGGTGCA ACTCGCAAGC AGCCCGCGCA GCACAGGCCA
DEU38       ATNTAAACTC GGCCTACCGG CTCAGGTGCA ACTCGCAAGC AGCCCGCGCA GCACAGGCCA
DEU39       ATNTAAACTC GGCCTACCGG CTCAGGTGCA ACTCGCAAGC AGCCCGCGCA GCACAGGCCA
DEU27       ATNTAAACTC GGCCTACCGG CTCAGGTGCA ACTCGCAAGC AGCCCGCGCA GCACAGGCCA
DEU28       ATNTAAACTC GGCCTACCGG CTCAGGTGCA ACTCGCAAGC AGCCCGCGCA GCACAGGCCA
DEU29       ATNTAAACTC GGCCTACCGG CTCAGGTGCA ACTCGCAAGC AGCCCGCGCA GCACAGGCCA
DEU30       ATNTAAACTC GGCCTACCGG CTCAGGTGCA ACTCGCAAGC AGCCCGCGCA GCACAGGCCA
DEU35       ATNTAAACTC GGCCTACCGG CTCATGTGCA ACTCGCAAGC AGCCCGCGCA GCACAGGCCA
DEU36       ATNTAAACTC GGCCTACCGG CTCAGGTGCA ACTCGCAAGC AGCCCGCGCA GCACAGGCCA
DEU50       ATNTAAACTC GGCCTACCGG CTCAGGTGCA ACTCGCAAGC AGCCCGCGCA GCACAGGCCA
MU1         ATNTAAACTC GGCCTACCGG CTCAGGTTCA ACTCGCAAGC AGCCCGCGCA GCACAGGCCA
DEU41       ATNTAAACTC GGCCTACCGG CTCAGGTGCA ACTCGCAAGC AGCCCGCGCA GCACAGGCCA
DEU42       ATNTAAACTC GGCCTACCGG CTCAGGTGCA ACTCGCAAGC AGCCCGCGTA GCACAGGCCA
DEU43       ATNTAAACTC GGCCTACCGG CTCAGGTGCA ACTCGCAAGC AGCCCGCGCA GCACAGGCCA
DEU46       ATNTAAACTC GGCCTACCGG CTCAGGTGCA ACNNNCAAGC AGCCCGCGCA GCACAGGCCA
DEU47       ATNTAAACTC GGCCTACCGG CTCAGGTGCA ACTCGCAAGC AGCCCGCGCA GCACAGGCCA
DEU49       ATNTAAACTC GGCCTACCGG CTCAGGTGCA ACTCGCAAGC AGCCCGCGCA GCACAGGCCA
HU11        ATNTAAACTC GGCCTACCGG CTCAGGTGCA ACTCGCAAGC AGCCCGCGCA GCACAGGCCA
MU20        ATNTAAACTC GGCCTACCGG CTCAGGTGCA ACTCGCAAGC AGCCCGCGCA GCACAGGCCA
HU4         ATNTAAACTC GGCCTACCGG CTCAGGTGCA ACTCGCAAGC AGCCCGCGCA GCACAGGCCA
HU5         ATNTAAACTC GGCCTACCGG CTCAGGTGCA ACTCGCAAGC AGCCCGCGCA GCACAGGCCA
HU6         ATNTAAACTC GGCCTACCGG CTCAGGTGCA ACNNNCAAGC AGCCCGCGCA GCACAGGCCA
HU7         ATNTAAACTC GGCCTACCGG CTCAGGTGCA GCTCGCAAGC AGCCCGCGCG GCACAGGCCA
HU8         ATNTAAACTC GGCCTACCGG CTCAGGTGCA ACTCGCAAGC AGCCCGCGCA GCACAGACCA
HU9         ATNTAAACTC GGCCTACCGG CTCAGGTGCA ACTCGCAAGC AGCCCGCGCA GCACAGGCCA
ANS46       ATCTAAACTC GGCCTACCGT CTCAGGTGCA ACTCGCAAGC AGCCCGCGCA GCACAGGCCA
3HK         ATNTAAACTC GGCCTACCGG CTCAGGTGCA ACTCGCAGGC AGCCCGCGCA GCACAGGCCA
TUR27       ATNTAAACTC GGCCTACCGG CTCAGGTGCA ACTCGCAAGC AGCCCGCGCA GCACAGGCCA
HU109       ATNTAAACTC GGCCTACCGG CTCAGGTGCA ACTCGCAAGC AGCCCGTGCA GCACAGGCCA
HUR18       ATNTAAACTC GGCCTACCGG CTCAGGTGCA ACTCGCAAGC AGCCCGTGCA GCACAGGCCA
URU110      ATTTAAACTC GGCCTACCGG CCCAGGTGCA ACTCGCAAGC AGCCCGCGCA GAACAAGCCA
2A8         ATTTAAACTC GGCCTACCAG CCCAGGTGCA ATTCGCCAGC AGCCCACCCA GCACAGGCCA
HU25        ATTTAAACTC GGCCTACCAG CCCAGGTGCA ATTCGCCAGC AGCCCGCCCA GCACAGGCCA
BRA2        ACTTAAACTC GGCCTACCAG TCCAGGTGCA ATTCGCCAGC AGCCCGCCCA GCACAGGCCA
CHL1        ATTTAAACTC GGCCTACCAG CCCAGGTGCA ATTCGCCAGC AGCCCGCCCA GCACAGGCCA
CHL151      ATTTAAACTC GGCCTACCAG CCCAGGTGCA ATTCGCCAGC AGCCCGCCCA GCACAGGCCA
BK2421      ATTTAAANTC GGCCTACCGN CNCAGGTGNA ACTCNCAAGC AGCCCGCGCA GCACAGGCCA
BRA36       ATTTAAACTC GGCCTACCAG CCCAGGTGCA ATTCGCCAGC AGCCCGCCCA GCACAGGCCA
BZ48        ATTTAAACTC GGCCTACCAG CCCAGGTGCA ATTCGCCAGC AGCCCGCCCA GCACAGGCCA
AGT120      ATTTAAACTC GGCCTACCAG CCCAGGTGCA ATTCGCCAGC AGCCCGCCCA GCACAGGCCA
HSJ216      ATTTAAACTC GGCCTACCAG CCCAGGTGCA ATTCGCCAGC AGCCCGCCCA GCACAGGCCA
HGSA9       ATTTAAACTC GGCCTACCAG CCCAGGTGCA ATTCGCCAGC AGCCCGCCCA GCACAGGCCA
HGSA142     ATTTAAACTC GGCCTACCAG CCCAGGTGCA ATTCGCCAGC AGCCCGCCCA GCACAGGCCA
AGT9        ATTTAAACTC GGCCTACCAG CCCAGGTGCA ATTAGCCAGC AGCCCGCCCA GCACAGGCCA
AGT67       ATTTAAACTC GGCCTACCNG CNCAGGTGCA ATTCGCNAAN AGCCCGCNCA GCACAGGCCA
URU34       ATNTAAACTC GGTCTACCAG CCCAGGTGCA ATTCGCCAGC AGCCCGCCCA GCACAGGCCA
AGT1        ATTTAAACTC GGCCTACCAG CCCAGGTGCA ATTCGCCAGC AGCCCGCCCA GCACAGGCCA
LHH1        ATTTAAACTC GGCCTACCGT CTCAGGTGCA ACTCGCAAGC AGCCCGCGCA GCACAGGCTA
HU106       ATTTAAACTC GGCCTACCGG CCCAGGTGCA ACTCGCAAGC AGCCCGCGCA GCACAGGCCA
HUSA304     ATTTAACCTC GGCCTACCGG CCCAGGTGCA ACTCGCAAGC AGCCCGCGCA GCACAGGCCA
HSA11       ATTTAAATTC GGCCTACCGG CCCAGGTGTA ACTCGCAAGC AGCCCGCGCA GCACGGGCCA
HDG2        ATTTAAATTC GGCTTACCGG CCTAGGTGTA ACTCTCAAGC AGCCCGCGCA GCACAGGCCA
HSA10       ATTTAAATTC GGCCTACCGG CCCAGGTGTA ACTCTCAAGC AGCCCGCGCA GCACAGGCCA
FFP103      ATTTAAATTC GGCCTACCGG CCCAGGTGTA ACTCTCAAGC AGCCCGCGCA GCACAGGCCA
ICP5011     ATTTAAATTC GGCCTACCGG CCCAGGTGTA ACTCTCAAGC AGCCCGCGCA GCACAGGCCA
ICP5014     ATTTAAATTC GGCCTACCGG CCCAGGTGTA ACTCTCAAGC AGCCCGCGCA GCACAGGCCA
ICP5062     ATTTAAATTC GGCCTACCGG CCCAGGTGTA ACTCTCAAGC AGCCCGCGCA GCACAGGCCA
R35         ATTTAAACTC GGCCTACCGG CTCAGGTGCT ACTCGCAAGC AGCCCGCGCA GCACAGGCCA
CHI59       ATTTAAACTC GGCCTACCGG CCCAGGTGCA ACTCGCAAGC AGCCCGCGCA GCACAGGCCA
CHI61       ATTTAAACTC GGCCTACCGG CCCAGGTGCA ACTCGCAAGC AGCCCGCGCA GCACAGGCCA
S85         ATTTAAACTC GGCCTACCGG CCCGGGTGCA ACTCGCAAGC AGCCCGCGCA GCACAGGCCA
S130        ATTTAAACTC GGCCTACCGG CCCGGGTGCA ACTCGCAAGC AGCCCGCGCA GCACAGGCCA
S87         ATTTAAACTC GGCCTACCGG CCCGGGTGCA ACTCGCAAGC AGCCCGCGCA GCACAGGCCA
S93         ATTTAAACTC GGCCTACCGG CCCGGGTGCA ACTCGCAAGC AGCCCGCGCA GCACAGGCCA
S71         ATTTAAACTC GGCCTACCGG CCCGGGTGCA ACTCGCAAGC NGCCCGCGCA GCACAGGCCA
S40         GTTTAAACTC GGCCTACCGG CCCGGGTGCA ACTCGCAAGC AGCCCGCGCA GCACAGGCCA
S102        GTTTAAACTC GGCCTACCGG CCCGGGTGCA ACTCGCAAGC AGCCCGCGCA GCACAGGCCA
S7          ATTTAAACTT GGCCTACCGG CCCAGGTGCA ACTCGCAAGC AGCCCGCGCA GCACAGGCCA
GRE18       ATTTAAACTC GGCCTTCCGG CTCAGGTGCT ACCCGCAAGC AGCCCGCGCA GCACAGGCCA
S38         ATTTAAACTC GGCCTACCGG CCCAGGTGCA ACTCGCAAGC AGCCCGCGCA GCACAGGCCA
DEN907      ATTTAAACTC GGCCTACCGG CCCAGGTGCA ACTCGCAAGC AGCCCGCGCA GCACAGGCCA
S26         ATTTAAACTC GGCCTACCGG CCCAGGTGCA ACTCGCAAGC AGCCCGCGCA GCACAGGCCA
S97         ATTTAAACTC GGCCTACTGG CCCAGGCGCA ACTCGCAAGC AGCCCGCGCA GCACAGGCCA
S25         ATTTAAACTC GGCCTACTGG CCCAGGTGCA ACTCGCAAGC AGCCCGCGCA GCACAGGCCA
S106        ATTTAAACTC GGCCTACCGG CCCAGGTGCA ACTCGCAAGC AGCCCGCGCA GCACAGGCCA
S2          ATTTAAACTC GGCCTACCGG CCCAGGTGCA ACTCGCAAGC AGCCCGCGCA GCACAGGCCA
S78         ATTTAAACTC GGCCTACCGG CCCAGGTGCA ACTCGCAAGC AGCCCGCGCA GCACAGGCCA
S42         ATTTAAACTC GGCCTACCGG CCCAGGTGCA ACTCGCAAGC AGCCCGCGCA GCACAGGCCA
S81         ATTTAAACTC GGCCTACCGG CCCAGGTGCA ACTCGCAAGC AGCCCGCGCA GCACAGGCCA
GRE317      ATTTAAACTC GGCCTTCCGG CTCAGGTGCT ACCCGCAAGC AGCCCGCGCA GCACAGGCCA
S24         ATTTAAACTC GGCCTACCGG CCCAGGTGCA ACTCGCAAGC AGCCCGCGCA GCACAGGCCA
S21         ATTTAAACTC GGCCTACCGG CCCAGGTGCA ACTCGCAAGC AGCCCGCGCA GCACAGGCCA
S39         ATTTAAACTC GGCCTACCGG CCCAGGTGCA ACTCGCAAGC AGCCCGCGCA GCACAGGCCA
GRE4        ATTTAAACTC GGCCTTCCGG CTCAGATGCT ACCCGCAAGC AGCCCGCGCA GCACAGGCCA
TUR1        ATTTAAACTC GGCCTACCGG CTCAGGTGCA ACTCGTAAGC AGCCCGCGCA GCACAGGCCA

            CAGGTCGCAG CTAGCATTCG ACGCTGTCAT CTCCCCTTCG ACCGTGCCAA TCCCGGACCA
            CAGGCCCTAG CTAGCACTCG GCGCTGTCAT CTCCCCTTCG ACCGTGCCAA TCCCGGATCT
            CAGGCCGTAA CTAGCACTCG GCGCTGTCAT CTCCCCTTCG ACCGTGCCAA TCCCGGATCT
            CAGGCCGTAG CTAGCACTCG GCGCTGTCAT CTCCCCTTCG ACCGTGCCAA TCCCGGATCT
            CAGGCCGTAG CTAGCACTCG GCGCTGTCAT CTCCCCTTCG ACCGTGCCAA TCCCGGATCT
            CAGGCCGTAG CTAGCACTCG GCGCTGTCAT CTCCCCTTCG ACCGTGCCAA TCCCGGATCT
            CAGGCCCTAG CTAGCACTCG GCGCTGTCAT CTCCCCTTCG ACCGTGCCAA TCCCGGATCT
            CAGGCCGTAG CTAGCACTCG GCGCTGTCAT CTCCCCTTCG ACCGTGCCAA TCCCGGATCT
            CAGGCCGTAG CTAGCACTCG GCGCTGTCAT CTCCCCTTCG ACCGTGCCAA TCCCGGATCT
            CAGGCCGTAG CTAGCACTCG GCGCTGTCAT CTCCCCTTCG ACCGTGCCAA TCCCGGATCT
            CAGGCCGTAG CTAGCACTCG GCGCTGTCAT CTCCCCTTCG ACCGTGCCAA TCCCGGATCT
            CAGGCCCTAG CTAGCACTCG GCGCTGTCAT CTCCCCTTCG ACCGTGCCAA TCCCGGATCT
            CAGGCCGTAG CTAGCACTCG GCGCTGTCAT CTCCCCTTCG ACCGTGCCAA TCCCGGATCT
            CAGGCCGTAG CTAGCACTCG GCGCTGTCAT CTCCCCTTCG ACCGTGCCAA TCCCGGATCT
            CAGGCCCTAA CTAGCACTCG GCGCTGTCAT CTCCCCTTCG ACCGTGCCAA TCCCGGATCT
            CAGGCCGTAG CTAGCACTCG GCGCTGTCAT CTCCCCTTCG ACCGTGCCAA TCCCGGATCT
            CNGGCCGTAG CTAGCACTNN NNGCNNTCAT CTCCCCTTCG ACCGTGCCAA TCCCGGATCT
            CAGGCCGTAG CTAGCACTCG GCGCTGTCAT CTCCCCTTCG ACCGTGCCAA TCCCGGATCT
            AAGGCCGTAG CTAGCACTCG GCGCTGTCAT CTCCCCTTCG ACCGTGCCAA TCCCGGATCT
            CNGGTCGCAG CTAGCATTCN NCGCTGTCAT CTCCCCTTCG ACCGTGCCAA TCACGGACCA
            CAGGTCGCAG CTAGCATTCG ACGCTGTCAT CTCCCCTTCG ACCGTGCCAA TCCCGGACCA
            CAGGTCGCAG CTAGCATTCG ACGCTGTCAT CTCCCCTTCG ACCGTGCCAA TCCCGGACCA
            CAGGTCGCAG CTAGCATTCG ACGCTGTCAT CTCCCCTTCG ACCGTGCCAA TCCCGGACCA
            CAGGTCGCAG CTAGCATTCG ACGCTGTCAT CTCCCCTTCG ACCGTGCCAA TCCCGGACCA
            CAGGTCGCAG CTAGCATTCG GCGCTGTCAT CTCCCCTTCG ATCGTGCCAA TCCCGGACCA
            CAGGCCGTAG CTAGCATTCT GCGCTGTTAT CTCCCCTTCG ACCGTGCCAA TCCCGGACCT
            CAGGCCGTAG CTAGCATTCT GCGCTGTTAT CTCCCCTTCG ACCGTGCCAA TCCCGGACCT
            CAGGTCGCAG CTAGCATTCG ACGCTGTCAT CTCCCCTTCG ACCGTGCCAA TCCCGGACCA
            CAGGCCGTAG CTAGCATTCG NCGCTGTCAT CTCCCCTCCG ACCGTGCCAA TCCCGGACCT
            CAGGCCGTAG CTAGCACTCG GCGCTGTCAT CTCCCCTTCG ACCGTGCCAA TCCCGGATCT
            CAGGCCGTAG CTAGCACTCG GCGCTGTCAT CTCCCCTTCG ACCGTGCCAA TCCCGGATCT
            CAGGCCGTAG CTAGCACTCG GCGCTGTCAT CTCCCCTTCG ACCGTGCCAA TCCCGGATCT
            CNGGCCGTAG CTAGCACTNN NNGCNNTCAT CTCCCCTTCG ACCGTGCCAA TCCCGGATCT
            CAGGCCGTAG CTAGCACTCG GCGCTGTCAT CTCCCCTTCG ACCGTGCCAA TCCCGGATCT
            CNGGTCGCAG CTAGCATTCN NCGCTGTCAT CTCCCCTTCG ACCGTGCCAA TCCCGGACCA
            CAGGCCGTAG CTAGCATTCT GCGCTGTTAT CTCCCCTTCG ACCGTGCCAA TCCCGGACCT
            CAGGCCCTAG CTAGCACTCG GCGCTGTCAT CTCCCCTTCG ACCGTGCCAA TCCCGGATCT
            CAGGTCGCAG CTAGCATTCG ACGCTGTCAT CTCCCCTTCG ACCGTGCCAA TCCCGGACCA
            CAGGTCGCAG CTAGCATTCG ACGCTGTCAT CTCCCCTTCG ACCGTGCCAA TCCCGGACCA
            CAGGTCGCAG CTAGCATTCG GCGCTGTCAT CTCCCCTTCG ATCGTGCCAA TCCCGGACCA
            CAGGTCGCAG CTAGCATTCG ACGCTGTCAT CTCCCCTTCG ACCGTGCCAG TCCCGGACCA
            CAGGTCGCAN CTAGCATTCG ACGCTGTCAT CTCCCCTTCG ACCGTGCCAA TCCCGGACCA
            CAGGTCGCAG CTAGCATTCG ACGCTGTCAT CTCCCCTTCG ACCGTGCCAA TCCCGGACCA
            CNGGCCGTAG CTAGCATTCN GNGCNNTTAT CTCCTCTTCG ACCGTGCCAA TCCCGGACCT
            CAGGCCGTAG CTAGCATTCG GCGCTGTCAT CTCCCCTTCG ACCGTGCCAA TCCCGGACCT
            CNGGTCGCGG CTAGCATTCN NNGCTGTCAT CTCCCCTTCG ACTGTGCCAA TCCCAGACCA
            CAGGTCGCAG CTAGCATTCG GCGCTGTCAT CTCCCCTTCG ACCGTGCCAA TCCCGGACTA
            CAGGCCGTAG CTAGCATTCG GAGCTGTCAT CTCCCCTTCG ACCGTGCCAA TCCCGGACCT
            CAGGCCGTAG CTAGCATTCG GCGCTGTCAT CACCCCTTCG ACCGTGCCGA TCCCGGACCT
            CAGGCCGTAG CTAGCATTCT GCGCTGTTAT CTCCCCTTCG ACCGTGCCAA TCCCGGACCT
            CAGGCCGTAG CTAGCATTCT GCGCTGTTAT CTCCCCTTCG ACCGTGCCAA TCCCGGACCT
            CAGGTCGCAG CTAGCATTCG ACGCTGTCAT CTCCCCTTCG ACCGTGCCAA TCCCGCACCA
            CAGGTCGCAG CTAGCATTCG ANGCTGTCAT CTCCCCTTCG ACCGTGCCAA TTCCGGACCA
            CNGGTCGCAG CTAGCATTNN NNGCNNTCAT CTCCCCTTCG ACCGTGCCAA TCCCGGACCA
            CAGGTCGCAG CTAGCATTCG ACGCTGTCAT CTCCCCTTCG ACCGTGCCAA TCCCGGACCA
            CAGGCCGTAG CTAGCATTCG GCGCTGTCAT CTCCCCTTCG ACCGTGCCAA TCCCGGACCT
            CAGGCCGTAG CTAGCATTCG GCGCTGTCAT CTCCCCTTCG ACCGTGCCAA TCCCGGACCT
            CNGGCCGTAG CTAGCACTCG GCGCTGTCAT CTCCCCTTCG ACCGTGCCAA TCCCGGATCT
            CAGGCCCTAG CTAGCACTCG GCACCGTCAT CTCCCCTTCG ACCGTGCCAA TCCCGGATCT
            CAGGCCGTAG CTAGCACTCG GCGCTGTCAT CTCCCCTTCG ACCGTGCCAA TCCCGGATCT
            CAGGCCGTAG CTAGCACTCG GCGCTGTCAT CTCCCCTTCG ACCGTGCCAA TCCCGGATCT
            CAGGCCGTAG CTAGCACTCG GCGCTGTCAT CTCCCCTTCG ACCGTGCCAA TCCCGGATCT
            CNGGCCGTAG CTAGCACTNN NNNCNNNCAT CTCCCCTTCG ACCGTGCCAA TCCCGGATCT
            CAGGCCGTAG CTAGCACTCG GCGCTGTCAT CTCCCCTTCG ACCGTGCCAA TCCCGGATCT
            CAGGCCGTAG CTAGCACTCG GCGCTGTCAT CTCCCCTTCG ACCGTGCCAA TCCCGGATCT
            CAGGCCGTAG CTAGCACTCG GCGCTGTCAT CTCCCCTTCG ACCGTGCCAA TCCCGGATCT
            CAGGCCGTAG CTAGCACTCG GCGCTGTCAT CTCCCCTTCG ACCGTGCCAA TCCCGGATCT
            CAGGCCGTAG CTAGCACTCG GCGCTGTCAT CTCCCCTTCG ACCGTGCCAA TCCCGGATCT
            CAGGCCGTAG CTAGCACTCG GCGCTGTCAT CTCCCCTTCG ACCGTGCCAA TCCCGGATCT
            CAGGCCGTAG CTAGCACTCG GCGCTGTCAT CTCCCCTTCG ACCGTGCCAA TCCCGGATCT
            CAGGCCGTAG CTAGCACTCN NNGCNGTCAT CTCCCCTTCG ACCGTGCCAA TCCCGGATCT
            CAGGCCGTAG CTAGCACTCG GCGCTGTCAT CTCCCCTTCG ACCGTGCCAA TCCCGGATCT
            CAGGCCGTAG CTAGCACTCG GCGCTGTCAT CTCCCCTTCG ACCGTGCCAA TCCCGGATCT
            CAGGCCGTAG CTAGCACTCG GCGCTGTCAT CTCCCCTTCG ACCGTGCCAA TCCCGGATCT
            CAGGCCGTAG CTAGCACTCG GCGCTGTCAT CTTCCCTTCG ACCGTGCCAA TCCCGGATCT
            CAGGCCGTAG CTAGCACTCG GCGCTGTCAT CTCCCCTTCG ACCGTGCCAA TCCCGGATCT
            CAGGCCGTAG CTAGCACTCG GCGCTGTCAT CTCCCCTTCG ACCGTGCCAA TCCCGGATCT
            CAGGCCGTAG CTAGCACTCG GCGCTGTCAT CTCCCCTTCG ACCGTGCCAA TCCCGGATCT
            CAGGCCGTAG CTAGCACTCN NNGCNNTCAT CTCCCCTTCG ACCGTGCCAA TCCCGGATCT
            CAGGCCGTAG CTAGCACTCG GCGCTGTCAT CTCCCCTTCG ACCGTGCCAA TCCCGGATCT
            CAGGCCGTAG CTAGCACTCG GCGCTGTCAT CTCCCCTTCG ACCGTGGCAA TCCCGGATCT
            CAGGCCGTAG CTAGCACTCG GCGCTGTCAT CTCCCCTTCG ACCGTGCCAA TCCCGGATCT
            CAGGCCGTAG CTAGCACTCG GCGCTGTCAT CTCCCCTTCG ACCGTGCCAA TCCCGGATCT
            CAGGCCGTAG CTAGCACTCG GCGCTGTCAT CTCCCCTTCG ACCGTGCCAA TCCCGGATCT
            CAGGCCGTAG CTAGCACTCG GCGCTGTCAT CTCCCCTTCG ACCGTGCCAA TCCCGGATCT
            CAGGCCGTAG CTAGCACTCG GCGCTGTCAT CTCCCCTTCG ACCGTGCCAA TCCCGGATCT
            CAGGCCGTAG CTAGCACTCG GCGCTGTCAT CTCCCCTTCG ACCGTGCCAA TCCCGGATCT
            CAGGCCGTAG CTAGCACTCG GCGCTGTCAT CTCCCCTTCG ACCGTGCCAA TCCCGGATCT
            CAGGCCGTAA CTAGCACTCG GCGCTGTCAT CTCCCCTTCG ACCGTGCCAA TCCCGGATCT
            CAGGCCGTAG CTAGCACTCG GCGCTGTCAT CTCCCCTTCG ACCGTGCCAA TCCCGGATCT
            CAGGCCGTAG CTAGCACTCG GCGCTGTCAT CTCCCCTTCG ACCGTGCCAA TCCCGGATCT
            CAGGCCGTAG CTAGCACTCG GCGCTGTCAT CTCCCCTTCG ACCGTGCCAA TCCCGGATCT
            CAGGCCGTAG CTAGCACTCG GCGCTGTCAT CTCCCCTTCG ACCGTGCCAA TCCCGGATCT
            CAGGCCGTAG CTAGCACTCG GCGCTGTCAT CTCCCCTTCG ACCGTGCCAA TCCCGGATCT
            CNGGCCGTAG CTAGCACTNN NNGCNNTCAT CTCCCCTTCG ACCGTGCCAA TCCCGGATCT
            CAGGCCGTAG CTAGCACTCG GCGCTGTCAT CTCCCCTTCG ACCGTGCCAA TCCCGGATCT
            CAGGCCGTAG CTAGCACTCG GCGCTGTCAT CTCCCCTTCG ACCGTGCCAA TCCCGGATCT
            CAGGCCGTAG CTAGCACTCG GCGCTGTCAT CTCCCCTTCG ACCGTGCCAA TCCCGGATCT
            CAGGCCGTAG CTAGCACTCG GCGCTGTCAT CTCCCCTTCG ACCGTGCCAA TCCCGGATCT
            CAGGCCGTAG CTAGCACTCG GCGCTGTCAT CTCCCCTTCG ACCGTGCCAA TCCCGGATCT
            CAGGCCGTAG CTAGCACTCG GCGCTGTCAT CTCCCCTTCG ACCGTGCCAA TCCCGGATCT
            CAGGCCGTAG CTAGCACTNN NNGCNNTCAT CTCCCCTTCG ACCGTGCCAA TCCCGGATCT
            CAGGCCGTAA CTAGCACTCG GCGCTGTCAT CTCCCCTTCG ACCGTGCCAA TCCCGGATCT
            CAGGCCCTAG CTAGCACTCG GCGCTGTCAT CTCCCCTTCG ACCGTGCAAA TCCCGGATCT
            CAGGCCGTAG CTAGCACTCG GCGCTGTCAT CTCCCCTTCG ACCGTGCCAA TCCCGGATCT
            CAGGCCGTAG CTAGCACTCG GCGCTGTCAT CTCCCCTTAG GCCGTGCCAA TCCCGGACCT
            CAGGCCGTAG CTAGCACTCT GCGCTGTCAT CTCCCCTTCG ACCGTGCCAA TCCCGGATCT
            CAGGCCGTAG CTAGCACTCG GCGCTGTCAT CTCCCCTTCG ACCGTGCCAA TCCCGGATCT
            CAGGCCGTAG CTAGCACTCG GCGCTGTCAT CTCCCCTTCG ACCGTGCCAA TCCCGGGTCT
            CAGGCCGTAG CTAGCACTCG GCGCTGTCAT CTCCCCTTCG ACCGTGCCAA TCCCGGGTCT
            CAGGCCGTAG CTAGCATTCG GCGCTGTCAT CTCCCCTTCG ACCGTACCAA TCCCGGACCT
            CAGGCCGTAG CTAGCATTTT GCGCTGTTAT CTCCCCTTCG ACCGTGCCAA TCCCGGACCT
            CAGGCCGTAA CTAGCATTCT GCGCTGTTAT CTCCCCTTCG ACCGTGCCAA TCCCGGACCT
            CAGGCCGTAG CTAGCATTCT GCGCTGTTAT CTCCCCTTCG ACCGTGCCAA TCCCGGACCT
            CAGGCCGTAG CTAGCATTCT GCGCTGTTAT CTCCCCTTCG ACCGTGCCAA TCCCGGACCT
            CAGGCTGTAG CTAGCATTCT GCGCTGTTAT CTCCCCTTCG ACCGTGCCAA TCCCGGACCT
            CGGGCCGTAG CTAGCANTCG GCGCTGTCNT CTCCCCTTAG GCCGTGCCAA TCCCGGACCT
            CAGGCCGTAG CTAGCATTCT GCGTTGTTAT CTCCCTTTCG ACCGTGCCAA TCCCGGACCT
            CAGGCCGTAG CTAGCATTCT GCGCTGTTAT CTCCCCTTCG ACCGTGCCAA TCCCGGACCT
            CAGGCCGTAG CTAGCATTCT GCGCTGTTAT CTCCCCTTCG ACCGTGCCAA TCCCGGACCT
            CAGGCCGTAG CTAGCATTCT GCGCTGTTAT CTCCCCTTCG ACCGTGCCAA TCCCGGACCT
            CAGGCCGTAG CAGGCATTCT GCGCTGTTAT CTCCCCTTCG ACCGTGCCAA TCCCGGACCT
            CAGGCCGTAG CTAGCATTCT GCGCTGTTAT CTCCCCTTCG ACCATGCCAA TCCCGGACCT
            CAGGCCGTAG CTAGCATTCT GCGCTGTTAT CTCCCCTTCG ACCGTGCCAA TCCCGGACCT
            CAGGCCGTAN CTAGCNTTCT GNGCTGTNAT CTCNCCTTCG ACCGTGCCAA TCCCGGACCT
            CAGGCCGTAG TTAGCATTCT GCGCTTTTAT CTCCCCTTCG ACCGTGCCAA TCCCGGACCT
            CAGGCCGTAG CTAGCATACT GCGCTGTTAT CTCCCCTTCG ACCGTGCCAA TCCCGGACCT
            CAAGCCGTAG CTAGCACTCG GCGCTGTCCT CTCCCCTTAG GCCGTGCCAA TCCCGGACCT
            CAGGCCGTAG CTAGCATTCG GCGCTGTCAT CTCCCCTTCG ACCGTGCCAA TCCCGGACCT
            CAGGCCGTAG CTAGCATTCG GCGCTGCCAT CTCCCCTTCG ACCGTGCCAA TCCCGGACCT
            CAGGCCGTAG CTAGCATTCG GCGCTGTCAT CTCCCCCTCG ACCGTGCCAA TCCCGGACCT
            CAGGCCGTAG CTAGCATTCG GCGCTGTCAT CTCCCCTTCG ACCGTGCCAA TCCCGGACCT
            CAGGCCGTAG CTAGCATTCG GCGCTGTCAT CTCCCCTTCA ACCGTGCCAA TCCCGGACCT
            CAGGCCGTAG CTAGCATTCG GCGCTGTCAT CTCCCCTTCG ACCGTGCCAA TCCCGGACCT
            CAGGCCGTAG CTAGCATTCG GCGCTGTCAT TTCCCCTTCG ACCGTGCCAA TCCCGGACCT
            CAGGCCGTAG CTAGCATTCG GCGCTGTCAT CTCTCCTTCG ACCGTGCCAA TCCCGGACCT
            CAGGCCGTAG CTAGCATTCG GCGCTGTCAT CTCCCCTTCG ACCGTGCCAA TCCCGGACCT
            CAGGCCGTAG CTAGCACTCG GCGCTGTCAT CTCCCCTTCG ACCGTGCCAA TCCCGGACCT
            CAGGTCGCAG CTAGCATTCG GCGCTGTCAT CTCCCCTTCG ACCGTGCCAA TCCCGGACCA
            CAGGTCGCAG CTAGCATTCG GCGCTGTCAT CTCCCCTTCG ACCGTGCCAA ACCCGGACCA
            CAGGTCGCAG CTAGCATTCG ACGCTGTCAT CTCCCCTTCG ACCGTGCCAA TCCCGGACCA
            CAGGTCGCAG CTAGCATTCG ACGCTGTCAT CTCCCCTTCG ACCGTGCCAA TCCCGGACCA
            CAGGTCGCAG CTAGCATTCG ACGCTGTCAT CTCCCCTTCG ACCGTGCCAA TCCCGGACCA
            CAGGTCGCAG CTAGCATTCG ACGCTGTCAT CTCCCCTTCG ACCGTGCCAA TCCCGGACCA
            CAGGTCGCAG CTAGCATTCG ACGCTGTCAT CTCCCCTTCG ACCGTGCCAA TCCCGGACCA
            CAGGTCGCAG CTAGCATTCG ACGCTGTCAT CTCCCCTTCG ACCGTGCCAA TCCCGGACCA
            CAGGTCGCAG CTAGCATTCG ACGCTGTCAT CTCCCCTTCG ACCGCGCCAA TCCCGGACCA
            CAGGTCGCAG CTAGCATTCG ACGCTGTCAT CTCCCCTTCG ACCGTGCCAA TCCCGGACCA
            CAGGCCGTAG CTAGCACTCG GCGCTGTCAT CTCCCCTTCG ACCGTGCCAA TCCCGGACCT
            CAGGTCGCAG CTAGCATTCG ACGCTGTCAT CTCCCCTTCG ACCGTGCCAA TCCTGGACCA
            CAGGTCGCAG CTAGCATTCG ACGCTGTCAT CTCCCCTTCG ACCGTGCCAA TCCCGGACCA
            CAGATCGCAG CTAGCATTCG ACGCTGTCAG CTCCCCTTCG ACCGTGCCAA TCCCGGACCA
            CAGGTCGCAG CTAGAATTCG ACGCTGTCAG CTCCCCTTCG ACCGTGCCAA TCCCGGACCA
            CAGGTCGCAG CTAGAATTCG ACGCTGTCAG CTCCCCTTCG ACCGTGCCAA TCCCGGACCA
            CAGGTCGCAG CTAGCATTCG ACGCTGTCAG CTCCCCTTCG ACCGTGCCAA TCCCGGACCA
            CAGGTCGCAG CTAGCATTCG ACGCTGTCAG CTCCCCTTCG ACCGTGCCAA TCCCGGACCA
            CAGGTCGCAG CTAGCATTCG ACGCTGTCAG CTCCCCTTCG ACCGTGCCAA TCCCGGACCA
            CAGGTCGCAG CTAGCATTCG ACGCTGTCAG CTCCCCTTCG ACCGTGCCAA TCCCGGACCA
            CAGGTCGCAG CTAGCATTCG ACGCTGTCAG CTCCCCTTCG ACCGTGCCAA TCCCGGACCA
            CAGGCCGTAA CTAACACTCG GCGCTGTCAT CTCCCCTTCG ACCGTGCCAA TCCCGGACCT
            CAGGTCGCAG CTAGCATTCG ACGCTGTCAG CTCCCCTTCG ACCGTGCCAA TCCCGGACCA
            CAGGTCGCAG CTAGCATTCG ACGCTGTCAG CTCCCCTTCG ACCGTGCCAA TCCCGGACCA
            CAGGTCGCAG CTAGCATTCG ACGCTGTCAG CTCCCCTTCG ACCGTGCCAA TCCCGGACCA
            CAGGCCGTAG CTAGCACTCG GCGCTGTCAT CTCCCCTTCG ACCGTGCCAA TCCCGGACCT
            CAGGCCGTAG CTANNGCTCG GCGCTGTCAT CTCCCCTTCG ACCGTGCCAA TCCCGGATCT

            CGGGACCAGC GTAGGAGTAC CTGCCAGCCC CGCCGGGGTT CGGCCGTATT CGCGTCGCAG
            CGGGACCAGC GTAGGGGTAT CGGCCAGCCC CGCCGGGGTT CGGCCGTATG CGCGCCGCAG
            CGGGATCAGC GTAGGGGTAT CGGCCAGCCC CGCCGGGGTT CGGCCGTATG CGCGCCGCAG
            CGGGATCAGC GTAGGGGTAT CGGCCAGCCC CGCCGGGGTT CGGCCGTATG AGCGCCGCAG
            CGGGATCAGC GTAGGGGTAT CGGCCAGCCC CGCCGGGGTT CGGCCGTATG AGCGCCGCAG
            CGGGATCAGC GTAGGGGTAT CGGCCAGCCC CGCCGGGGTT CGGCCGTATG AGCGCCGCAG
            CGGGACCAGC GTAGGGGTAT CGGCCAGCCC CGCCGGGGTT CGGCCGTATG CGCGCCGCAG
            CGGGATCAGC GTAGGGGTAT CGGCCAGCCC CGCCGGGGTT CGGCCGTATG CGCGCCGCAG
            CGGGATCAGC GTAGGGGTAT CGGCCAGCCC CGCCGGGGTT CGGCCGTATG CGCGCCGCAG
            CGGGATCAGC GTAGGGGTAT CGGCCAGCCC CGCCGGGGTT CGGCCGTATG CGCGCCGCAG
            CGGGACCAGC GTAGGGGTAT CGGCCAGCCC CGCCGGGGTT CGGCCGTATG CGCGCCGCAG
            CGGGACCAGC GTAGGGGTAT CGGCCAGCCC CGCCGGGGTT CGGCCGTATG CGCGCCGCAG
            CGGGATCAGC GTAGGGGTAT CGGCCAGCCC CGCCGGGGTT CGGCCGTATG CGCGCCGCAG
            CGGGACCAGC GTAGGGGTAT CGGCCAGCCC CGCCGGGGTT CGGCCGTATG CGCGCCGCAG
            CGGGACCAGC GTAAGGGTAT CGGCCAGCCC CACCGGGGTT CGGCCGTATG CGCGCCGCAG
            CGGGATCAGC GTAGGGGTAT CGGCCAGCCC CGCCGGGGTT CGGCCGTATG CGCGCCGCAG
            CGGNATCAGC GTAGGGGTAT CGGCCAGCCC CGCCGGGGTT CGGCCGTATG CGCGCCGCAG
            CGGGACCAGC GTAGGGGTAT CGGCCAGCCC CGCCGGGGTT CGGCCGTATG CGCGCCGCAG
            CGGGACCAGC GTAGGGGTAT CGGCCAGCCC CGCCGGGGTT CGGCCGTATG CGCGCCGCAG
            CGGGACCAGC GTAGGAGTAT CTGCCAGCCC CGCCGGGGTT CGGCCGTATT CGCGTCGCAG
            CGGGACCAGC GTAGGAGTAC CTGCCAGCCC CGCCGGGGTT CGGCCGTATT CGCGTCGCAG
            CGGGACCAGC GTAGGAGTAC CTGCCAGCCC CGCCGGGGTT CGGACGTATT CGCGTCGCAG
            CGGGACCAGC GTAGGAGTAC CTGCCAGCCC CGCCGGGGTT CGGCCGTATT CGCGTCGCAG
            CGGGACCAGC GTAGGAGTAC CTGCCAGCCC CGCCGGGGTT CGGCCGTATT CGCGTCGCAG
            CGGGACCAGC GTAGGAGTAT CGGCAAGCCC CGCCGCGGTT CGGCCGTATT CGCGTCGCAG
            CGGGACCAGC GTAGGAGTAT CGGCCAGCCC TGTCGGGGTT CGGCCATATG CGCGCCGCAG
            CGGGACCAGC GTAGGAGTAT CGGCCAGCTC TGTCGGGGTT CGGCCATATG CGCGCCGCAG
            CGGGACCAGC GTAGGAGTAT CTGCCAGCCC CGCCGGGGTT CGGCCGTATT CGCGTCGCAG
            CGGGACCAGC GTAGGAGTAT CGGCCAGCCC CGCCGGGGTT CGGCCGTATG CGCGCCGCAG
            CGGGATCAGC GTAGGGGTAT CGGCCAGCCC CGCCGGGGTT CGGCCGTATG CGCGCCGCAG
            CGGGACCAGC GTAGGGGTAT CGGCCGGCCC CGCCGGGGTT CGGCCGTATG CGCGCCGCAG
            CGGGATCAGC GTAGGGGTAT CGGCCAGCCC CGCCGGGGTT CGGCCGTATG CGCGCCGCAG
            CGGNNTCAGC GTAGGGGTAT CGGCCAGCCC CGCCGGGGTT CGGCCGTATG CGCGCCGCAG
            CGGGACCAGC GTAGGGGTAT CGGCCAGCCC CGCCGGGGTT CGGCCGTATG CGCGCCGCAG
            CGGGACCAGC GTAGGAGTAT CTGCCAGCCC CGCCGGGGTT CGGCCNNNNN CGCGTCGCAG
            CGGGACCAGC GTAGGAGTAT CGGCCAGCCC TGTCGGGGTT CGGCCATATG CGCGCCGCAG
            CGGGACCAGC GTAGGGGTAT CGGCCAGCCC CGCCGGGGTT CGGCCGTATG CGCGCCGCAG
            CGGGACCAGC GTAGGAGTAC CTGCCAGCCC CGCCGGGGTT CGGCCGTATT CGCGTCGCAG
            CGGGACCAGC GTGGGAGTAT CTGCCAGCCC CGCCGGGGTT CGGCCGTATT CGCGTTGCAG
            CGGGACCAGC GTAGGAGTAT CGGCAAGCCC CGCCGCGGTT CGGCCGTATT CGCGTCGCAG
            CGGGACCAGC GTAGGAGTAC CTGCCAGCCC CGCCGGGGTT CGGCCGTATT CGCGTCGCAG
            CGAGACCAGC GTAGGAGTAT CTGCCAACCC CGCCGGGGTT CGGCCGTATT CGCGTCGCAG
            CGGGACCAGC GTAGGAGTAT CTGCCAGCCC CGCCGGGGTT CGGCCGTATT CGCGTCGCAG
            CGGGNCCAGC GTAGGAGTAT CGGCCAGCCC TGTCGGGGTT CGGCCNTATG CGCGCCGCAG
            CGGGACCAGC GTAGGAGTAT CGGCCAGCCC CGCCGGGGTT CGGCCGTATG CGAGCCGCAG
            CGGGACCAGC GTAGGAGTAT CTGCCAGCCC CGCCGGGGTT CGGCCGTATT CGCGTCGCAG
            CGGGACCAGC GTAGGAGTAT CGGCCAGCCC CGCCAGGGTT CGGCCGTATT CGCGTCGCAG
            CGGGACCAGC GTAGGAGTAT CGGCCAGCCC CGCTGGGGTT CGGCCGTATT CGCGCCGCAG
            CGGGACCAGC GTAGGAGTAT CGGCCAGCCC CGCCGGGGTT CGGCCGTATG CGCGCCGCAT
            CGGGACCAGC GTAGGAGTAT CGGCCAGCCC TGTCGGGGTT CGGCCATATG CGCGCCGCAG
            CGGGACCAGC GTAGGAGTAT CGGCCAGCCC TGTCGGGGTT CGGCCATATG CGCGCCGCAG
            CGGAACCAGC GTAGGAGTAT CTGCCAGCCC CGCCGGGGTT CGGCCGTATT CGCGTCGCAG
            CGGAACCAGC GTAGGAGTAT CTGCCAGCCC CGCCGGGGTT CGGCCGTATT CGCGTCGCAG
            CGGNNCCAGC GTAGGAGTAT CTGCCAGCCC CGCCGGGGTT CGGCCGNNNN NNNGTCGCAG
            CGGGACCAGC GTAGGAGTAT CTGCCAGCCC CGCCGGGGTT CGGCCGTATT CGCGTCGCAG
            CAGGACCAGC GTAGGAGTAT CGGCCAGCCC CGCCGGGGTT CGGCCGTATG CGCGCCGCAT
            CAGGACCAGC GTAGGAGTAT CGGCCAGCCC CGCCGGGGTT CGGCCGTATG CGCGCCGCAT
            CGGGATCAGC GTAGGGGTAT CGGCCAGCCC CGCCGGGGTT CGGCCGTATG CGCGCCGCAG
            CGGGACCAGC GTAGGGGTAT CGGCCAGCCC CGCCGGGGTT CGGCCGTATG CGCGCCGTAG
            CGGGATCAGC GTAGGGGTAT CGGCCAGCCC CGCCGGGGTT CGGCCGTATG AGCGCCGCAG
            CGGGATCAGC GTAGGGGTAT CGGCCAGCCC CGCCGGGGTT CGGCCGTATG CGCGCCGCAG
            CGGGATCAGC GTAGGGGTAT CGGCCAGCCC CGCCGGGGTT CGGCCGTATG CGCGCCGCAG
            CGGNANCAGC GTAGGGGTAT CGGCCAGCCN CGCCGGGGTT CGGCCGNNNG NNCGCCGCAG
            CGGGATCAGC GTAGGGGTAT CGGCCAGCCC CGCCGGGGTT CGGCCGTATG CGCGCCGCAG
            CGGGATCAGC GTAGGGGTAT CGGCCAGCCC CGCCGGGGTT CGGCCGTATG AGCGCCGCAG
            CGGGATCAGC GTAGGGGTAT CGGCCAGCCC CGCCGGGGTT CGGCCGTATG AGCGCCGCAG
            CGGGATCAGC GTAGGGGTAT CGGCCAGCCC CGCCGGGGTT CGGCCGTATG AGCGCCGCAG
            CGGGATCAGC GTAGGGGTAT CGGCCAGCCC CGCCGGGGTT CGGCCGTATG AGCGCCGCAG
            CGGGATCAGC GTAGGGGTAT CGGCCAGCCC CGCCGGGGTT CGGCCGTATG AGCGCCGCAG
            CGGGATCAGC GTAGGGGTAT CGGCCAGCCC CGCCGGGGTT CGGCCGTATG AGCGCCGCAG
            CGGNNTCAGC GTAGGGGTAT CGGCCAGCCC CGCCGGGGTT CGGCCGTANG AGCGCCGCAG
            CGGGATCAGC GTAGGGGTAT CGGCCAGCCC CGCCGGGGTT CGGCCGTATG AGCGCCGCAG
            CGGGATCAGC GTAGGGGTAT CGGCCAGCCC CGCCGGGGTT CGGCCGTATG AGCGCCGCAG
            CGGGATCAGC GTAGGGGTAT CGGCCAGCCC CGCCGGGGTT CGGCCGTATG AGCGCCGCAG
            CGGGATCAGC GTAGGGGTAT CGGCCAGCCC CGCCGGGGTT CGGCCGTATG AGCGCCGCAG
            CGGGATCAGC GTAGGGGTAT CGGCCAGCCC CGCCGGGGTT CGGCCGTATG AGCGCCGCAG
            CGGGATCAGC GTAGGGGTAT CGGCCAGCCC CGCCGGGGTT CGGCCGTATG AGCGCCGCAG
            CGGGATCAGC GTAGGGGTAT CGGCCAGCCC CGCCGGGGTT CGGCCGTATG AGCGCCGCAG
            CGGNNTCAGC GTAGGGGTAT CGGCCAGCCC CGCCGGGGTT CGGCCNTATG AGCGCCGCAG
            CGGGATCAGC GTAGGGGTAT CGGCCAGCCC CGCCGGGGTT CGGCCGTATG AGCGCCGCAG
            CGGGATCAGC GTAGGGGTAT CGGCCAGCCC CGCCGGGGTT CGGCCGTATG AGCGCCGCAG
            CGGGATCAGC GTAGGGGTAT CGGCCAGCCC CGCCGGGGTT CGGCCGTATG AGCGCCGCAG
            CGGGATCAGC GTAGGGGTAT CGGCCAGCCC CGCCGGGGTT CGGCCGTATG AGCGCCGCAG
            CGGGATCAGC GTAGGGGTAT CGGCCAGCCC CGCCGGGGTT CGGCCGTATG AGCGCCGCAG
            CGGGATCAGC GTAGGGGTAT CGGCCAGCCC CGCCGGGGTT CGGCCGTATG AGCGCCGCAG
            CGGGATCAGC GTAGGGGTAT CGGCCAGCCC CGCCGGGGTT CGGCCGTATG AGCGCCGCAG
            CGGGATCAGC GTAGGGGTAT CGGCCAGCCC CGCCGGGGTT CGGCCGTATG AGCGCCGCAG
            CGGGATCAGC GTAGGGGTAT CGGCCAGCCT CGCCGGGGTT CGACCGTATG CGCGCCGCAG
            CGGGATCAGC GTAGGGGTAT CGGCCAGCCC CGCCGGGGTT CGGCCGTATG AGCGCCGCAG
            CGGGATCAGC GTAGGGGTAT CGGCCAGCCC CGCCGGGGTT CGGCCGTATG AGCGCCGCAG
            CGGGATCAGC GTAGGGGTAT CGGCCAGCCC CGCCGGGGTT CGGCCGTATG CGCGCCGCAG
            CGGGATCAGC GTAGGGGTAT CGGCCAGCCC CGCCGGGGTT CGGCTGTATG AGCGCCGCAG
            CGGGATCAGC GTAGGGGTAT CGGCCAGCCC CGCCGGGGTT CGGCCGCATG AGCGCCGCAG
            CGGGATCAGC GTAGGGGTAT CGGCCAGCCC CGCCGGGGTT CGGCCGTATG AGCGCCGCAG
            CGGGATCAGC GTAGGGGTAT CGGCCAGCCC CGCCGGGGTT CGGCCGTATG AGCGCCGCAG
            CGGGATCAGC GTAGGGGTAT CGGCCAGCCC CGCCGGGGTT CGGCCGTATG AGCGCCGCAG
            CGGGATCAGC GTAGGGGTAT CGGCCAGCCC CGCCGGGGTT CGGCCGTATG AGCGCCGCAG
            CGGGATCAGC GTAGGGGTAT CGGCCAGCCC CGCCGGGGTT CGGCCGTATG CGCGCCGCAG
            CGGGATCAGC GTAGGGGTAT CGGCCAGCCC CGCCGGGGTT CGGCCGTATG CGCGCCGCAG
            CGGGATCAGC GTAGGGGTAT CGGCCAGCCC CGCCGGGGTT CGGCCGTATG CGCGCCGCAG
            CGGGATCAGC GTAGGGGTAT CGGCCAGCCC CGCCGGGGTT CGGCCGTATG CGCGCCGCAG
            CGGGNTCAGC GTAGGGGTAT CGGCCAGCCC CGCCGGGGTT CGGCCGTATG NGCGCCGCAG
            CGGGACCAGC GTAGGGGTAT CGGCCAGCCC CGCCGGGGTT CGGCCGTATG CGCGCCGCAG
            CGGGACCAGC GTAGGGGTAT CGGCCAGCCC CGCCGGGGTT CGGCCGTATG CGCGCCGCAG
            CGGGATCAGC GTAGGGGTAT CGGCCAGCCC CGCCGGGGTT CGGCCGTATG CGCGCCGCAG
            CGGGACCAGC GTAGGAGTAT CGGCCAGCCC CGCCGGGGTT CGGCCGTATG CGCGCCGCAG
            CGGGACCAGC GTAGGGGTAT CGGCCAGCCC CGCCGGGGTT CAGCCGTATG CGCGCCGCAG
            CGGGACCAGC GTAGGGGTAT CGGCCAGCCC CGCCGGGGTT CGGCCGTATG CGCGCCGCAG
            CGGGACCAGC GTAGGGGTAT CGGCCAGCCC CGCCGGGGTT CGGCCGTATG CGCGCCGCAG
            CGGGACCAGC GTAGGGGTAT CGGCCAGCCC CGCCGGGGTT CGGCCGTATG CGCGCCGCAG
            CGGGACCAGT GTAGGAGTAT CGGCCAGCCC CGCCGGGATG CGGCCGTTTG CGCGCCGCAG
            CGGGACCAGC GCAGGAGTAT CGGCCAGCCC TGTCGGGGTT CGGCCATATG CGCGCCGCAG
            CGGGACCAGC GTAGGAGTAT CGGCCAGCCC TGTCGGGGTT CGGCCATATG CGCGCCGCAG
            CGGGACCAGC GTAGAAGTAT CGGCCAGCCC TGTCGGGGTT AGGCCATATG CGCGCCGCAG
            CGGGACCAGC GTAGGAGTAT CGGCCAGCCC TGTCGGGGTT CGGCCATATG CGCGCCGCAG
            CGGGACCAGC GTAGGAGTAT CGGCCAGCCC TGTCGGGGTT CGGCCATATG CGCGCCGCAG
            CGGGACCAGC GTAGGAGTAT CGGCCAGCCC CGCCGGGGTT CGGCCGTATN CGCGCCGCAG
            CGGGACCAGC GTAGGAGAAT CGGCCAGCCC TGTCGGGGTT CGGCCATATG CGCGCCGCAG
            CGGGACCAGC GTAGGAGTAT CGGCCAGCCC TGTCGGGGTT CGGCCATATG CGCGCCGCAG
            CGGGACCAGC GTAGGAGTAT CGGCCAGCCC TGTCGGGGTT CGGCCATATG CGCGCCGCAG
            CGGGACCAGC GTAGGAGTAT CGGCCAGCCC TGTCGGGGTT CGGCCATATG CGCGCCGCAG
            CGGGACCAGC GTAGGAGTAT CGGCCAGCCC TGTCGGGGTT CGGCCATATG CGCGCCGCAG
            CGGGACCAGC GTAGGAGTAT CGGCCAGCCC TGTCGGGGTT CGGCCATATG CGCGCCGCAG
            CGGGACCAGC GTAGGAGTAT CGGCCAGCCC TGTCGGGGTT CGGCCATATG CGCGCCGCAG
            CGGNACCAGC GTAGGAGTAT CGGCCANCCC NGNCNGGGTT CGGCCNTATG CGCGCCGCAG
            CGGGACCAGC GTAGGAATAT CGGCCAGCCC TGTCGGGGTT CGGCCATATG CGCACCGCAG
            CGGGACCAGC GTAGGAGTAT CGGCCAGCCC TGTCGGGGTT CGGCCATATG CGCGCCGCAG
            CGGGACCAGC GTAGGAGTAT CGGCCAGCCC CGCCGGGGTT CGGCCGTATG CGCGCCGCAG
            CGGGACCAGC GTAGGAGTAT CGGCCAGTCC CGCCGGGGGT CGGCCGTATG CGCGCCGCAG
            CGGGACCAGC GTAGGAGTAT CGGCCAGCCC CGCCGGGGGT CGGCCGTATG CGCGCCACAG
            CGGGACCAGC GTAGGAGTAT CGGCCAGCCC CGCCGGGGTT CGGCCGTATT CACGCCGCAG
            GGGGACCAGC GTAGGAGTAT CGGCCAGCCC CGCCGGGGTT CGGCCGTATT CGCGCCGCAG
            CGGGACCAGC GTAGGAGTAT CGGCCAGCCC CGCCGGGGTT CGGCCGTATT CGCGCCGCAG
            CGGGACCAGC GTAGGAGTAT CGGCCAGCCC CGCCGGGGTT CGGCCGTATT CGCGCCGCAG
            CGGGACCAGC GTAGGAGTAT CGGCCAGCCC CGCCGGGGTT CGGCCGTAAT CGCGCCGCAG
            CGGGACCAGC GTAGGAGTAT CGGCCAGCCC CGCCGGGGTT CGGCCGTATT CGCGCCGCAG
            CGGGACCAGC GTAGGAGTAT CGGCCAGCCC CGCCGGGGTT CGGCCGTATT CGCGCCGCAG
            CGGGACCAAC GTAGGAGTAT CGGCCAGCCC CGCCGGGGTT CGGCCGTATG CGCGCCGCAG
            CGGGACCAGC GTAGGAGTAT CGGCCAGCCC CGCCGGGGTT CGGCCGTATT CGCGTCGCAG
            CGGGACCCGC GTAGGAGTAT CGGCCAGCCC CGCCGGGGTT CGGCCGTATT CGCGTCGCAG
            CGGGACCAGC GTAGGAGTAT CTGCCAGCCC CGCCGGGGTT CGGCCGTATT CGCGTCGCAG
            CGGGGCCAGC GTAGGAGTAT CTTCCAGCCC CGCCGGAGTT CGGCCGTATT CGCGTCGCGG
            CGGGGCCAGC GTAGGAGTAT CTTCCAGCCC CGCCGGAGTT CGGCCGTATT CGCGTCGCGG
            CGGGNCCAGC GTAGGAGTAT CTNCCAGCCC CGCCGGNGTT CGGCCGTATT CGCGTCGCNG
            CGNGACCAGC GTAGGAGTAT CTGCCANCCC CGCCGGGGTT CGGCCGTATT CGCGTCGCAG
            CGGGACCAGC GTAGGAGTGT ATGCCAGCCC CGCCGGGGTT CGGCCGTATT CGCGTCGCAG
            CGGGACCAGC GTAGGAGTGT ATGCCAGCCC CGCCGGGGTT CGGCCGTATT CGCGTCGCAG
            CGGGACCAGC GTAGGAGTAC CTGCCAGCCC CGCCGGGGTT CGGCCGTATT CGCGTCGCAG
            CGGGACTAAC ATAGGAGTAT CGGCCAGCCC CGCCGGGGTT CGGCCGTATG CGCGCCGCAG
            CGGGACCAGC GTAGGAGTAC CTGCCAGCCC CGCCGGGGTT CGGCCGTATT CGCGTCGCAG
            CGGGACCAGC GTAGGAGTAC CTGCCAGCCC CGCCGGGGTT CGGCCGTATT CGCGTCGCAG
            CGGGACCAGC GTAGGAGTAC CTGCCAGCCC CGCCGGGGTT CGGCCGTATT CGCGTCGCAG
            CGGGACCAGC GTAGGAGTAC CTGACAGCCC CGCCGGGGTT CGGCCGTATT CGCGTCGCAG
            CGGGACCAGC GTAGGAGTAC CTGACAGCCC CGCCGGGGTT CGGCCGTATT CGCGTCGCAG
            CGGGACCAGC GTAGGAGTAC CTGCCAGCCC CGCCGGGGTT CGGCCGTATT CGCGTCGCAG
            CGGGACCAGC GTAGGAGTAC CTGCCAGCCC CGCCGGGGTT CGGCCGTATT CGCGTCGCAG
            CGGGACCAGC GTAGGAGTAC CTGCCAGCCC CGCCGGGGTT CGGCCGTATT CGCGTCGCAG
            CGGGACCAGC GTAGGAGTAC CTGCCAGCCC CGCCGGGGTT CGGCCGTATT CGCGTCGCAG
            CGGGACCAGC GTAGGAGTAC CTGCCAGCCC CGCCGGGGTT CGGCCGTATT CGCGTCGCAG
            CGGGACTAAC ATAGGAGTAT CGGCCAGCCC CGCCGGGGTT CGGCCGTATG CGCGCCGCAG
            CGGGACCAGC GTAGGAGTAC CTGCCAGCCC CGCCGGGGTT CGGCCGTATT CGCGTCGCAG
            CGGGACCAGC GTAGGAGTAC CTGCCAGCCC CGCCGGGGTT CGGCCGTATT CGCGTCGCAG
            CGGGACCAGC GTAGGAGTAC CTGCCAGCCC CGCCGGGGTT CGGCCGTATT CGCGTCGCAG
            CGGGACTAAC ATAGGAGTAT CGGCCAGCCC CGCCGGGGTT CGGCCGTATG CGCGCCGCAG
            CGGGACCAGC GTAGGGGTAT CGGCCAGCCC CGCCGGGGTT CGGCCGTATG CGCGCCGCAG

            TCCTTAAAAC CTTATGTAGA GGATTTGGCT GTAACACGAA AGATAAACAT TCATAAAACC
            TCCTTAAAAC CTTATGAAGA GGATTGGGCT GTAACACGAA TGATAAACAT TCATAAAACC
            TCCTTAAAGC CTTATGAAGA GGATTGGGCT GTAACACGAA TGATAAACAT TCATAAAACC
            TCCTTAAAAC CTTATGAAGA GGATTGGGCT GTAACACGAA TGATAAACAT TCATAAAACC
            TCCTTAAAAC CTTATGAAGA GGATTGGGCT GTAACACGAA TGATAAACAT TCATAAAACC
            TCCTTAAAAC CTTATGAAGA GGATTGGGCT GTAACACGAA TGATAAACAT TCATAAAACC
            TCCTTAAAAC CTTATGAAGA GGATTGGGCT GTAACACGAA TGATAAACAT TCATAAAACC
            TCCTTAAAGC CTTATGAAGA GGATTGGGCT GTAACGCGAA TGATAAACAT TCATAAAACC
            TCCTTAGAGC CTTATGAAGA GGATTGGGCT GTAACGCGAA TGATAAACAT TCATAAAACC
            TCCTTAAAGC CTTATGAAGA GGATTGGGCT GTAACACGAA TGATAAACAT TCATAAAACC
            TCCTTAAAAC CTTATGAAGA GGACTGGGCT GTAACACGAA TGATAAACAT TTATAAAACC
            TCCTTAAAAC CTTATGAAGA GGATTGGGCT GTAACACGAA TGATAAACAT TCATAAAACC
            TCCTTAAAGC CTTATGAAGA GGATTGGGCT GTAACACGAA TGATAAACAT TCATAAAACC
            TCCTTAAAAC CTTATGAAGA GGACTGGGCT GTAACACGAA TGATAAACAT TCATAAAACC
            TCCTTAAAAC CTTATGAAGA GGATTGGGCT GTAACACGAA TGATAAACAT TCATAAAACC
            TCCTTAAAGC CTTATGAAGA GGATTGGGCT GTAACACGAA TGATAAACAT TCATAAAACC
            TCCTTAAANN NNTATGAAGA GGANNNNNNT GTAACACGAA TGATAAACAT TCATAAAACC
            TCCTTAAAAC CTTATGAAGA GGACTGGGCT GTAACACGAA TGATAAACAT TTATAAAACC
            TCCTTAAAAC CTTATGAAGA GGACTGGGCT GTAACACGAA TGATAAACAT TCATAAAACC
            TCCTTAAAAC CTTATGTAGA GGATTTGGCT GTAACACGAG AGATAAACAT TCATAAAACC
            TCCTTAAAAC CTTATGTAGA GGATTTGGCT GTAACACGAA AGATAAACAT TCATAAAACC
            TCCTTAAAAC CTTATGTAGA GGATTTGGCT GTAACACGAA AGATAAACAT TCATAAAACC
            TCCTTAAAAC CTTGTGTAGA GGATTTGGCT GTAACACGAA AGATAAACAT TCATAAAACC
            TCCTTAAAAC CTTATGTAGA GGATTTGGCT GTAACACGAA AGATAAACAT TCATAAAACC
            TCCTTAAAAC CTTATGTAGA GGATCTGGCT GTAACACGAA AGATAAACAT TCATAAAACC
            TCCTTAAAAC CTTATGAAGA GGATTGGACT GTAACACGAA AGATAAACAT TCATAAAATC
            TCCTTAAAAC CTTATGAAGA GGATTGGACT GTAACACGAA AGATAAACTT TCATAAAATC
            CCCTTAAAAC CTTATGTAGA GGATTTGGCT GTAACACGAA AGATAAACAT TCATAAAACC
            TCCTTAAAAC CTTATGAAGA GGATTGGGCT GTAACACGAA TGATAAACAT TCATAAAACC
            TCCTTAAAGC CTTATGAAGA GGATTGGGCT GTAACACGAA TGATAAACAT TCATAAAACC
            TCCTTAAAAC CTTATGAAGA GGATTGGGCT GTAACACGAA TGATAAACAT TCATAAAACC
            TCCTTAAAGC CTTATGAAGA GGATTGGGCT GTAACACGAA TGATAAACAT TCATAAAACC
            TCCTTAAANN NNTATGAAGA GGANNNNNNT GTAACACGAA TGATAAACAT TCATAAAACC
            TCCTTAAAAC CTTATGAAGA GGATTGGGCT GTAACACGAA TGATAAACAT TCATAAAACC
            TCCTTAAAAC CTTATGTAGA GGATTTGGCT GTAACACGAA AGATAAACAT TCATAAGACC
            TCCTTAAAAC CTTATGAAGA GGATTGGACT GTAACACGAA AGATAAACAT TCATAAAATC
            TCCTTAAAAC CTTATGAAGA GGATTGGGCT GTAACACGAA TGATAAACAT TCATAAAACC
            TCCTTAAAAC CTTATGTAGA GGATTTGGCT GTAACACGAA AGATAAACAT TCATAAAACC
            TCCTTAAAAC CTTATGTAGA GGATTNNNNT GTAACACGAA AGATAAACAT TCATAAAACC
            TCCTTAAAAC CTTATGTAGA GGATCTGGCT GTAACACGAA AGATAAACAT TCATAAAACC
            TCCTTAAAAC CTTATGTAGA GGATTTNNNT GTAACACGAA AGATAAACAT TCATAAAACC
            TCCTTAAAAC CTTATGTAGA GGATTTGGCT GTAACACGAA AGATAAACAT TCATAAAACC
            TCCTTAAAAC CTTATGTAGA GGATTTGGCT GTAACACGAA AGATAAACAT TCATAAAACC
            TCCTTAAANN NNNATGAAGA GGATTNGACT GTAACACGAA AGATAAACAT TCATAAAATC
            TCCTTAAAAC CTTATGAAGA GAATTGGGCC GTAACACGAA AGATAAACAT TCATAAAACC
            TCCTTAAAAC CTTATGTAGA GGATTTGGCT GTAACACGAA AGATAAACAT TCATAAAACC
            TCCTTAAAAC CTTATGTAGA GGATTTGGCT GTAACACGAA AGATAAACAT TCATAAAACC
            TCCTTAAAAT CTTATGAAGA GGATTGGGCT GTAACACAAA AGATAAACAT TCATAAAACC
            TCCTTAAAAC CTTATGAAGA GGATTGGGCT GTAACACGAA AGATAAACAT TCATAAAACC
            TCCTTAAAAC CTTATAAAGA GGATTGGACT GTAACACGAA AGATAAACAT TCATAAAATC
            TCCTTAAAAC CTTATAAAGA GGATTGGACT GTAACACGAA AGATAAACAT TCATAAAATC
            TCCTTAAAAC CTTATGTAGA GGATTTGGCT GTAACACGAA AGATAGACAT TCATAAAACC
            TCCTTAAAAC CTTATGTAGA GGATTTGGCT GTAACACGAA AGATAGACAT TCATAAAACC
            CCCTTAAANN NTTATGTAGA GGANNNNNNT GTAACACGAA AGATAAACAT TCATAAAACC
            CCCTTAAAAC CTTATGTAGA GGATTTGGCT GTAACACGAA AGATAAACAT TCATAAAACC
            TCCTTAAAAC CTTATGAAGA GGATTGGGCT GTAACACGAA AGATAAACAT TCATAAAACC
            TCCTTAAAAC CTTATGAAGA GGATTGGGCT GTAACACGAA AGATAAACAT TCATAAAACC
            TCCTTAAAGC CTTACGAAGA GGATTGGGCT GTAACACGAA TGATAAATAT TCATAAAACC
            TCCTTAAAAC CTTATGAAGA GGATTGGGCT GTAACACGAA TGATAAACAT TCATAAAACC
            TCCTTAAAAC CTTATGAAGA AGATTGGGCT GTAACACGAA TGATAAACAT TCATAAAACC
            TCCTTAAAGC CTTATGAAGA GGATTGGGCT GTAACACGAA TGATAAACAT TCATAAAACC
            TCCTTAAAGC CTTATGAAGA GGATTGGGCT GTAACACGAA TGATAAACAT TCATAAAACC
            TCCNNANANN NNNNTGAAGA GGANNNNNNT GTAACACGAA TGNTAAACAT TCATAAAACC
            TCCTTAAGAC CTTATGAAGA GGATTGGGCT GTAACACGAA TGATAAACAT TCATAAAACC
            TCCTTAAAAC CTTATGAAGA GGATTGGGCT GTAACACGAA TGATAAACAT GCATAAAACC
            TCCTTAAAAC CTTATGAAGA GGATTGGGCT GTAACACGAA TGATAAACAT GCATAAAACC
            TCCTTAAAAC CTTATGAAGA GGATTGGGCT GTAACACGAA TGATAAACAT GCATAAAACC
            TCCTTAAAAC CTTATGAAGA GGATTGGGCT GTAACACGAA TGATAAACAT GCATAAAACC
            TCCTTGAAAC CTTATGAAGA GGATTGGGCT GTAACACGAA TGATAAACAT GCATAAAACC
            TCCTTAAAAC CTTATGAAGC GGATTGGGCT GTAACACGAA TGATAAACAT GCATAAAACC
            TCCTTAAANN CTTNTGAAGA GGATTNNNCT GTAACACGAA TGATAAACAT GCATNAAACC
            TCCTTAAAAC CTTATGAAGA GGATTGGGCT GTAACACGAA TGATAAACAT GCATAAAACC
            TCCTTAAAAC CTTATGAAGA GGATTGGGCT GTAACACGAA TGATAAACAT GCATAAAACC
            TCCTTAAAAC CTTATGAAGC GGATTGGGCT GTAACACGAA TGATAAACAT GCATAAAACC
            TCCTTAAAAC CTTATGAAGA GGATTGGGCT GTAACACGAA TGATAAACAT GCATAAAACC
            TCCTTAAAAC CTTATGAAGA GGATTGGGCT GTAACACGAA TGATAAACAT GCATAAAACC
            TCCTTAAAAC CTTATGAAGA GGATTGGGCT GTAACACGAA TGATAAACAT TCATAAAACC
            TCCTTAAAAC CTTATGAAGA GGATTGGGCT GTAACACGAA TGATAAACAT GCATAAAACC
            TCCTTAAANN NNTATGAAGA GGATTGNNNT GTAACACGAA TGATAAACAT GCATAAAACC
            TCCTTAAAAC CTTATGAAGA GGATTGGGCT GTAACACGAA TGATAAACAT GCATAAAACC
            TCCTTAAAAC CTTATGAAGA GGATTGGGCT GTAACACGAA TGATAAACAT GCATAAAACC
            TCCTTAAAAC CTTATGAAGA GGATTGGGCT GTAACACGAA TGATAAACAT TCATAAAACC
            TCCTTAAAAC CTTATGAAGA GGATTGGGCT GTAACACGAA TGATAAACAT GCATAAAACC
            TCCTTAAAAC CTTATGAAGA GGATTGGGCT GTAACACGAA TGATAAACAT GCATAAAACC
            TCCTTAAAAC CTTATGAAGA GGATTGGGCT GTAACACGAA TGATAAACAT GCATAAAACC
            TCCTTAAAAC CTTATGAAGA GGATTGGGCT GTAACACGAA TGATAAACAT GCATAAAACC
            TCCTTAAAAC CTTATGAAGA GGATTGGGCT GTAACACGAA TGATAAACAT GCATAAAACC
            TCCTTAAAAC CTTATGAAGA GGATTGGGCT GTAACACGAA TGGTAAACAT TCATAAAACC
            TCCTTAAAAC CTTATGAAGA GGATTGGGCT GTAACACGAA TGATAAACAT TCATAAAACC
            TCCTTAAAAC CTTATGAAGA GGATTGGGCT GTAACACGAA TGATAAACAT GCATAAAACC
            TCCTTAAAGC CTTATGAAGA GGATTGGGCT GTAACACGAA TAATAAACAT TCATAAAACC
            TCCTTAAAAC CTTATGAAGA GGATTGGGCT GTAACACGAA TGATAAACAT GCAGAAAACC
            TCCTTAAAAC CTTATGAAGA GGATTGGGCT GTAACACGAA TGATAAACAT GCATAAAACC
            TCCTTAAAAC CTTATGAAGA GGATTGGGCT GTAACACGAA TGATAAACAT GCATAAAACC
            TCCTTAAANN CTTATGAAGA GGANNNGGCT GTAACACGAA TGATAAACAT TCATAAAACC
            TCCTTAAAAC CTTATGAAGA GGATTGGGCT GTAACACGAA TGATAAACAT GCATAAAACC
            TCCTTAAAAC CTTATGAAGA GGATTGGGCT GTAACACGAA TGATAAACAT GCAGAAAACC
            TCCTTAAAGC CTTATGAAGA GGATTGGGCT GTAACACGAA TGATAAACAT TCATAAAACC
            TCCTTAAAGC CTTATGAAGA GGATTGGGCT GTAACACGAA TGATAAACAT TCATAAAACC
            TCCTTAAAGC CTCATGAAGA GGATTGGGCT GTAACACGAA TGATAAACAT TCATAAAGCC
            TCCTTAAAGC CTTATGAAGA GGATTGGGCT GTAACACGAA TGATAAACAT TCATAAAACC
            TCCTTAAAGN NNTATGAAGA GGATTNGNCT GTAACACGAA TGATAAACAT TCATAAAACC
            TCCTTAAAAC CTTATGAAGA GGATTGGGCT GTAACACGAA TGATAAACAT TCATAAAACC
            TCCTTAAAAC CTTATGAAGA GGATTGGGCT GTAACACGAA TGATAAACAT TCATAAAACC
            TCCTTAAAGC CTTATGAAGA GGATTGGGCT GTAACACGAA TGATAAACAT TCATAAAACC
            TCCTTAAAAC CTTATGAAGA GGATTGGGCT GTAACACGAA TGATAAACAT TCATAAAACC
            TCCTTAAAAC CTTATGAAGA GGATTGGGCT GTAACACGAA TGATAAACAT TCATAAAACC
            TCCTTAAAAC CTTATGAAGA GGATTGGGCT GTAACACGAA TGATAAACAT TCATAAAACC
            TCCTTAAAAC CTTATGAAGA GGATTGGGCT GTAACACGAA TGATAAACAT TCATACAACC
            TCCTTAAAAC CTTATGAAGA GGATTGGGCT GTAACACGAA TGATAAACAT TCATAAAACC
            TCCTTAAAAC CTTATGAAGA GGGTTGGGCT GTAACACGAA AGATAAACAT TCATAAAACC
            TCCTTAAAAC CATATGAAAA GGATTGGACT GTAACACGAA AGATAAACAT TCATAAAATC
            TCCTTAAAAC CTTATGAAGA GGATTGGACT GTAACACGAA AGATAAACAT TCATAAAATC
            TCCTTAAAAC CTTATGAAGA GGATTGTACT GTAACACGAA AGATAAACAT TCATAAAATT
            TCCTTAAAAC CTTATGAAGA GGATTGGACT GTAACACGAA AGATAAACAT TCATAAAATC
            TCCTTAAAAC CTTATGAAGA GGATTGGACT GTAACACGAA AGATAAACAT TCATAAAATC
            TCCTTAAAAC CTTATGAAGA GGATTGGGCT GTAACACGAA NGATAAACAT TCATAAAACC
            TCCTTAAAAC CTTATGAAGA GGATTGGACT GTAACACGAA AGATAAACAT TCATAAAATC
            TCCTTAAAAC CTTATGAAGA GGATTGGACT GTAACACGAA AGATAAACAT TCATAAAATC
            TCCTTAAAAC CTTATGAAGA GGATTGGACT GTAACACGAA AGATAAACAT TCATAAAATC
            TCCTTAAAAC CTTATGAAGA GGATTGGACT GTAACACGAA AGATAAACAT TCATAAAATC
            TCCTTAAAAC CTTATGAAGA GGATTGGACT GTAACACGAA AGATAAACAT TCATAAAATC
            TCCTTAAAAC CTTATGAAGA GGATTGGACT GTAACACGAA AGATAAACAT TCATAAAATC
            TCCTTAAAAC CTTATGAAGA GGATTGGAAT GTAACACGAA AGATAAACAT TCATAAAATC
            TCCTTAAAAC CTTATGAAGA GGATTGGNCT GTAACACGAA NGATAAACAT TCATAAAANC
            TCCTTAAAAC CTTATAAAGA GGATTGGACT GTAACACGAA AGATAAACAT TCATAAAATC
            TCCTTAAAAC CTTATAAAGA GGATTGGACT GTAATACGAA AGATAAACAT TCATAAAATC
            TCCTTAAAAC CTTATGAAGA GGATTGGGCT GTAACACGAA TGATAAACAT TCATAAAACC
            TTGTTAAAAC CTTATGAAGA GGATTGGGCT GTAACACGAA AGATAAGCAT TCATAAAACC
            TTGTTAAAAC CTTATGAAGA GGATTGGGCT GTAACACGAA AGATAAGCAT TCATAAAACC
            TCCTTAAAAC CTTATGAAGA GGATTGGGCT GTAACACGAA AGATAAACAC TCATAAAACC
            TCCTTAAAAC CTTATGAAGA GGATTGGGCT GTAACACGGA AGATAAACAT TCATAAAACC
            TCCCTAAAAC CTTATGAAGA GGATTGGGCT GTAACACGAA AGATAAACAT TCATAAAACC
            TCCCTAAAAC CTTATGAAGA GGATTGGGCT GTAACACGAA AGATAAACAT TCATAAAACC
            TCCTTAAAAC CTTATGAAGA GGATTGNNNT GTAACACGAA AGATAAACAT TCTTAAAACC
            TCCTTAAAAC CTTATGAAGA GGATTGNNNT GTAACACGAA AGATAAACAT TCTTAAAACC
            TCCTTAAAAC CTTATGAAGA GGATTGNNNT GTAACACGAA AGAAAAACAT TCTTAAAACC
            TCCTTAAAAC CTTATGAAGA GGATTGGGCT GTAACACGAA TGATAAACAT TCATAAAACC
            TCCTCAAAAC CTTATGTAGA GGATTTGGCT GTAACACGAA AGATAAACAT TCATAAAACC
            TCCTCAAAAC CTTATGTAGA GGATTTGGCT GTAACACGAA AGATAAACAT TCATAAAACC
            TCCTTAAAAC CTTATGTAGA GGATTTGGCT GTAACACGAA AGATAAACAT TCATAAAACC
            TCCTTAAAAC CTTATGTAGA GGATTTGGCT GTGACACGAA AGATAAACAT TCATAAAACC
            TCCTTAAAAC CTTATGTAGA GGATTTGGCT GTGACACGAA ANATAAACAT TCATAAAACC
            TCCTTAAAAC CTTATGTAGA GGATTTGGCT GTNACACGAA AGATAAACAT TCATAAAACC
            TCCTTAAAAC CTTATGTAGA GGATTTGGCT GTAACACGAA AGATAAACAT TCATAAAACC
            TCCTTAAAAC CTTATGTAGA GGATTTGGCT GTAACACGAA AGATAAACAT TCATAAAACC
            TCCTTAAAAC CTTATGTAGA GGATTTGGCT GTAACACGAA AGATAAACAT TCATAAAACC
            TCCTTAAAAC CTTATGTAGA GGATTTGGCT GTAGCACGAA AGATCAACAT TCATAAAACC
            TCCTTAAAAC CTTATGAAGA GGATTGGGCT ACAACACGAA TGATAAACAT TCATAAAACC
            TCCTTAAAAC CTTATGTAGA GGATTTGGCT GTAACACGAA AGATAAACAT TCATAAAACC
            TCCTTAAAAC CTTATGTTGA GGATTTGGCT GTAACATGAA AGATAAACAT TCATAAAACC
            TCCTTAAAAC CTTATGTAGA GGATTTGGCT GTAACATGAA AGATAAACAT TCATGAAACC
            TCCTTAAAAC CTTATGTAGA GGATTTGGCT GTAACATGAA AGATAAACAT TCATGAAACC
            TCCTTAAAAC CTTATGTAGA GGATTTGGCT GTAACATGAA AGATAAACAT TCATGAAACC
            TCCTTAAAAC CTTATGTAGA GGATTTGGCT GTAACATGAA AGATAAACAT TCATGAAACC
            TCCTTAAAAC CTTATGTAGA GGATTTGGCT GTAACATGAA AGATAAACAT TCATGAAACC
            TCCTTAAAAC CTTATGTAGA GGATTTGGCT GTAACATGAA AGATAAACAT TCATGAAACC
            TCCTTAAAAC CTTATGTAGA GGATTTGGCT GTAACATGAA AGATAAACAT TCATGAAACC
            TCCTTAAAAC CTTATGTAGA GGATTTGGCT GTAACATGAA AGATAAACAT TCATGAAACC
            TCCTTAAAAC CTTATGAAGA GGATTGGGCT ACAACACGAA TGATAAACAT TCATAAAACC
            TCCTTAAAAC CTTATGTAGA GGATTTGGCT GTAACATGAA AGATAAACAT TCATGAAACC
            TCCTTAAAAC CTTATGTAGA GGATTTGGCT GTAACATGAA AGATAAACAT TCATGAAACC
            TCCTTAAAAC CTTATGTAGA GGATTTGGCT GTAACATGAA AGATAAACAT TCATGAAACC
            TCCTTAAAAC CTTATGAAGA GGATTGGGCT ACAACACGAA TGATAAACAT TCATAAAACC
            TCCTTAAAAC TTTATGAAGA GGATTGGGCT GTAACACGAA TGATAAACAT TCATAAAACC

            TGACATGGGA CGATGGCATT CCCCGCGCGT CCCGGAGCGG GGGCCTCCAC CCGATCAGCC
            TGACATGGGA AGACGGCATT CCCCGCGCGT CCTGGAGTGG GGGCCTCCAC CCGATCAGCC
            TGACATGGGA AGACGGCATT CCCCGCGCGT CCTGGAGTGG GGGCCTCCAC CCGATCAGCC
            TGACATGGGA AGACGGCATT CCCCGCGCGT TCTGGAGTGG GGGCCTCCAC CCGATCAGCC
            TGACATGGGA AGACGGCATT CCCCGCGCGT TCTGGAGTGG GGGCCTCCAC CCGATCAGCC
            TGACATGGGA AGACGGCATT CCCCGCGCGT CCTGGAGTGG GGGCCTCCAC CCGATCAGCC
            TGACATGGGA AGACGGCATT CCCCGCGCGT CCTGGAGTGG GGGCCTCCAC CCGATCAGCC
            TGACATGGGA AGACGGCATT CCCCGCGCGT CCTGGAGTGG GGGCCTCCAC CCGATCAGCC
            TGACATGGGA AGACGGCATT CCCCGCGCGT CCTGGAGTGG GGGCCTACAC CCGATCAGCC
            TGACATGGGA AGACGGCATT CCCCGCGCGT CCTGGAGTGG GGGCCTCCAC CCGATCAGCC
            TGACATGGGA AGACGGCATT CCCCGCGCGT CCTGGAGTGG GGGCCTCCAC CCGATCAGCC
            TGACATGGGA AGACGGCATT CCCCGCGCGT CCTGGAGTGG GGGCCTCCAC CCGATCAGCC
            TGACATGGGA AGACGGCATT CCCCGCGCGT CCTGGAGTGG GGGCCTCCAC CCGATCAGCC
            TGACATGGGA AGACGGCATT CCCCGCGCGT CCTGGAGTGG GGGCCTCCAC CCGATCAGCC
            TGACATGGGA AGACGGCATT CCCCGCGCGT CCTGGAGTGG GGGCCTCCAC CCGATCAGCC
            TGACATGGGA AGACGGCATT CCCCGCGCGT CCTGGAGTGG GGGCCTCCAC CCGATCAGCC
            TGACATGGGA AGACGGCATT CCCCGNNCGT CCTGGAGTGG GGGCCTCCNC CCGATCAGCC
            TGACATGGGA AGACGGCATT CCCCGCGCGT CCTGGAGTGG GGGCCTCCAC CCGATCAGCC
            TGACATGGGA AGACGGCATT CCCCGCGCGT CCTGGAGTGG GGGCCTCCAC CCGATCAGCC
            TGACATGGGA CGACGGCATT CCCCGCGCGT CCCGGAGCGG GGGCCTCCAC CCGATCAGCC
            TGACATGGGA CGACGGCATT CCCCGCGCGT CCCGGAGCGG GGGCCTCCAC CCGATCAGCC
            TGACATGGGA CGACGGCATT CCCCGCGCGT CCCGGAGCGG GGGCCTCCAC CCGATCAGCC
            TGACATGGGA CGACGGCATT CCCCGCGCGT CCCGGAGCGG GGGCCTCCAC CCGATCAGCC
            TGACATGGGA CGACGGCATT CCCCGCGCGT CCCGGAGCGG GGGCCTCCAC CCGATCAGCC
            TGACATGGGA CGACGGCATT CCCCGCGCGT CCCGGAGCGG GGGCCTCCAC CCGATCAGCC
            TGACATGGGA CGGCTGCATT CCCCGCGCGT CCCGGAGCGG GGGCCTCCAC TCGTTCGGCC
            TGACATGGGA CGGCTGCATT CCCCGCGCGT CCCGGAGCGG GGGCCTCCAC TCGTTCGGCC
            TGACGTGGGA CGACGGCATT CCCCGCGCGT CCCGGAGCGG GGGCCTCCAC CCGATCAGCC
            TGACATGGGA CGACGGCATT CCCCGCGCGT CCCGGAGCGG GGGCCTCCAC CCGATCAGCC
            TGACATGGGA AGACGGCATT CCCCGCGCGT CCTGGAGTGG GGGCCTCCAC CCGATCAGCC
            TGACATGGGA AGACGGCATT CCCCGCGCGT CCTGGAGTGG GGGCCTCCAC CCGATCAGCC
            TGACATGGGA AGACGGCATT CCCCGCGCGT CCTGGAGTGG GGGCCTCCAC CCGATCAGCC
            TGACATGGGA AGACGGCATT CCCTGNNCGT CCTGGAGTGG GGGCCTCCNC CCGATCAGCC
            TGACATGGGA AGACGGCATT CCCCGCGCGT CCTGGAGTGG GGGCCTCCAC CCGATCAGCC
            TGACATGGGA CGACGGCATT CCCCGCGCGT CCCGGAGCGG GGGCCTCCAC CCGATCAGCC
            TGACATGGGA CGGCTGCATT CCCCGCGCGT CCCGGAGCGG GGGCCTCCAC TCGTTCGGCC
            TGACATGGGA AGACGGCATT CCCCGCGCGT CCTGGAGTGG GGGCCTCCAC CCGATCAGCC
            TGACATGGGA CGACGGCATT CCCCGCGCGT CCCGGAGCGG GGGCCTCCAC CCGATCAGCC
            TGACATGGGA CGACGGCATT CCCCGCGCGT CCCGGAGCGG GGGCCTCCAC CCGATCAGCC
            TGACATGGGA CGACGGCATT CCCCGCGCGT CCCGGAGCGG GGGCCTCCAC CCGATCAGCC
            TGACATGGGA CGACGGCATT CCCCGCGCGT CCCGGAGCGG GGGCCTCCAC CCGATCAGCC
            TGACATGGGA CGACGGCATT CCCCGCGCGT CCCGGAGCGG TGGCCTCCAC CCGATCAGCC
            TGACATGGGA CGACGGCATT CCCCGCGCGT CCCGGAGCGG GGGCCTCCAC CCGATTAGCC
            TGACATGGGA CGGCTGCATT CCCCGCGCGT CCCGGAGCGG GGGCCTCCAC TCGTTCGGCC
            TGGCATGGGA CGACGGCATT CCCCGCGCGT CCCGGAGCGG GGGCCTCCAC CCGATCAGCC
            TGACATGGGA CGACGGCATT CCCCGCGCAT CCCGGAGCGG GGGCCTCCAC CCAATCAATC
            TGACATGGGA CGACGGCATT CCCCGCGCGC CCCGTAGCGG GGGCCTCCAC CCGATCAGCC
            TTACATGGGA CGACGGCATT CCCCGCTCGT CCCGGAGCGG GGGCCTCCAC CCGATCAGCC
            TGACATGGGA CGACGGCATT GCCCGCGCGT CCCGGAGCGG GAGCCTCCAC CCGATCAGCT
            TGACATGGGA CGGCTGCATT CCCCGCGCGT CCCGGAGCGG GGGCCTCCAC TCGTTCGGCC
            TGACATGGGA CGGCTGCATT CCCCGCGCGT CCCGGAGCGG GGGCCTCCAC TCGTTCGGCC
            TGACAGGGGA CGACGGTATT CCCCGCGCGT CCCGGAGCGG GGGCCTCCAC CCGATCAGCC
            TGACATGGGA CGACGGTATT CCCCGCGCGT CCCGGAGCGG GGGCCTCCAC CCGATCAGCC
            TGACGTGGGA CGACGGCATT CCCCGNNCGT CCCGGAGCGG NGGCCTNCAC CCGATCAGCC
            TGACGTGGGA CGACGGCATT CCCCGCGCGT CCCGGAGCGG GGGCCTCCAC CCGATCAGCC
            TGACATGGTA CGACGGCATT GCCCGCGCGT CCCGGAGCGG GAGCCTCCAC CCGATCAGCT
            TGACATGGTA CGACGGCATT GCCCGCGCGT CCCGGAGCGG GAGCCTCCAC CCGATCAGCT
            TGACATGGGA AGACGGCATT CCCCGCGCGT CCTGGAGTGG GGGCCTCCAC CCGATCAGCC
            TGACATGGGA AGACGGCATT CTCCGCGCGT CCTGGAGTGG GGGCCTCCAC CCGATCAGCC
            TGACATGGGA AGACGGCATT CCCCGCGCGT CCTGGAGTGG GGGCCTCCAC CCGATCAGCC
            TGACATGGGA AGACGGCATT CCCCGCGCGT CCTGGAGTGG GGGCCTCCAC CCGATCAGCC
            TGACATGGGA AGACGGCATT CCCCGCGCGT CCTGGAGTGG GGGCCTCCAC CCGATCAGCC
            TGACATGGGA AGACGGCATT CCCCGNNCGT CCTGGAGTGG GGGCCTCCNC CCGATCAGCC
            TGACATGGGA AGACGGCATT CCCCGCGCGT CCTGGAGTGG GGGCCTCCAC CCGATCAGCC
            TGACATGGGA AGACGGCATT CCCCGCGCGT CCTGGAGTGG GGGCCTCCAC CCGATCAGCC
            TGACATGGGA AGACGGCATT CCCCGCGCGT CCTGGAGTGG GGGCCTCCAC CCGATCAGCC
            TGACATGGGA AGACGGCATT CCCCGCGCGT CCTGGAGTGG GGGCCTCCAC CCGATCAGCC
            TGACATGGGA AGACGGCATT CCCCGCGCGT CCTGGAGTGG GGGCCTCCAC CCGATCAGCC
            TGACATGGGA AGACGGCATT CCCCGCGCGT CCTGGAGTGG GGGCCTCCAC CCGATCAGCC
            TGACATGGGA AGACGGCATT CCCCACGCGT CCTGGAGTGG GGGCCTCCAC CCGATCAGCC
            TGACATGGGA AGACGGCATT CCCCGNGCGT CCTGGAGTGG GGGCCTCCAC CCGATCAGCC
            TGACATGGGA AGACGGCATT CCCCGCGCGT CCTGGAGTGG GGGCCTCCAC CCGATCAGCC
            TGACATGGGA AGACGGCATT CCCCGCGCGT CCTGGAGTGG GGGCCTCCAC CCGATCAGCC
            TGACATGGGA AGACGGCATT CCCCACGCGT CCTGGAGTGG GGGCCTCCAC CCGATCAGCC
            TGACATGGGA AGACGGCATT CCCCGCGCGT CCTGGAGTGG GGGCCTCCAC CCGATCAGCC
            TGACATGGGA AGACGGCATT CCCCGCGCGT CCTGGAGTGG GGGCCTCCAC CCGATCAGCC
            TGACATGGGA AGACGGCATT CCCCGCGCGT CCTGGAGTGG GGGCCTCCAC CCGATCAGCC
            TGACATGGGA AGACGGCATT CCCCGCGCGT CCTGGAGTGG GGGCCTCCAC CCGATCAGCC
            TGACATGGGA AGACGGCATT CCCCGCGCGT CCTGGAGTGG GGGCCTCCAC CCGATCAGCC
            TGACATGGGA AGACGGCATT CCCCGCGCGT CCTGGAGTGG GGGCCTCCAC CCGATCAGCC
            TGACATGGGA AGACGGCATT CCCCGCGCGT CCTGGAGTGG GGGCCTCCAC CCGATCAGCC
            TGACATGGGA AGACGGCATT CCCCGCGCGT CCTGGAGTGG GGGCCTCCAC CCGATCAGCC
            TGACATGGGA AGACGGCATT CCCCGCGCGT CCTGGAGTGG GGGCCTCCAC CCGATCAGCC
            TGACATGGGA AGACGGCATT CCCCGCGCGT CCTGGAGTGG GGGCCTCCAC CCGATCAGCC
            TGACATGGGA AGACGGCATT CCCCGCGCGT CCTGGAGTGG GGGCCTCCAC CCGATCAGCC
            TGACATGGGA AGACGGCATT CCCCGCGCGT CCTGGAGTGG GGGCCTCCAC CCGATCAGCC
            TGACATGGGA AGACGGCATT CCCCGCGCGT CCTGGAGTGG GGGCCTCCAC CCGATCAGCC
            TGACATGGGA AGACGGCATT CCCCGCGCGT CCTGGAGTGG GGGCCTCCAC CCGATCAGCC
            TGACATGGGA AGACGGCATT CCCCGCGCGT CCTGGAGTGG GGGCCTCCAC CCGATCAGCC
            TGACATGGGA AGACGGCATT CCCCGCGCGT CCTGGAGTGG GGGCCTCCAC CCGATCAGCC
            TGACATGGGA AGACGGCATT CCCCGCGCGT CCTGGAGTGG GGGCCTCCAC CCGATCAGCC
            TGACATGGGA AGACGGCATT CCCCGCGCGT CCTGGAGTGG GGGCCTCCAC CCGATCAGCC
            CGACATGGGA AGACGGCATT CCCCGCGCGT CCTGGAGTGG GGGCCTCCAC CCGATCAGCC
            TGACATGGGA AGACGGCATT CCCCGCGCGT CCTGGAGTGG GGGCCTCCAC CCGATCAGCC
            TGACATGGGA AGACGGCATT CCCCGNNCGT CCTGGAGTGG GGGCCTCCAC CCGATCAGCC
            TGACATGGGA AGACGGCATT CCCCGCGCGT CCTGGAGTGG GGGCCTCCAC CCGATCAGCC
            TGACATGGGA AGACGGCATT CCCCGCGCGT CCTGGAGTGG GGGCCTCCAC CCGATCAGCC
            TGACATGGGA AGACGGCATT CCCCGCGCGT CCTGGAGTGG GGGCCTCCAC CCGATCAGCC
            TGACATGGGA AGACGGCATT CCCCGCGCGT CCTGGAGTGG GGGCCTCCAC CCGATCAGCC
            TGACATGGGA AGACGGCATT CCCCGCGCGT CCTGGAGTGG GGGCCTCCAC CCGATCAGCC
            TGACATGGGA AGACGGCATT CCCCGCGCGT CCTGGAGTGG GGGCCTCCAC CCGATCAGCC
            TGACATGGGA AGACGGCATT CCCCGCGCGT CCTGGAGTGG GGGCCTCCAC CCGATCAGCC
            TGACATGGGA AGACGGCATT CCCCGCGCGT CCTGGAGTGG GGGCCTCCAC CCGATCAGCC
            TGACATGGGA AGACGGCATT CCCCGCGCGT CCTGGAGTGG GGACCTCCAC CCGATCAGCC
            TGACATGGGA AGACGGCATT CCCCGCGCGT CCTGGAGTGG GGGCCTCCAC CCGATCAGCC
            TGACATGGGA CGACGGCATT CCCCGCGCGT CCTGGAGCGG GGGACTCCAC CCGATCAGCC
            TGACATGGGA AGACGGCATT CCCCGCGCGT CCTGGAGTGG GGGCCTCCAC CTGATCAGCC
            TGACATGGGA AGACGGCATT CCCCGCGCGT CCTGGAGTGG GGGCCTCCAC CCGATCAGCC
            TGACATGGGA AGACGGCATT CCCCGCGTGT CCTGGAGTGG GGGCCTCCAC CCGATCAGCC
            TGACATAAGA AGACGGCATT CCCCGCGTGT CCTGGAGTGG GGGCCTCCAC CCGATCAGCC
            TGACATGGGA CGACGGCATT CCCCGCGCGT CCCGGAGCGA GGGCCTCCAC CCGATCAGCC
            TGACATGGGA CGGCTGCATT CCCCGCGCGT CCCGGAGCGG GGGCCTCCAC TCGTCCGGCC
            TGACATGGGA CGGCTGCATT CCCCGCGCGT CCCGGAGCGG GGGCCTCCAC TCGTTCGGCC
            TGACATGGGA CGGCTGCATT CCCCGCGCGT CCCGGAGCGG GGGCCTCCAC TCGTTCGGCC
            TGACATGGGA CGGCTGCATT CCCCGCGCGT CCCGGAGCGG GGGCCTCCAC TCGTTCGGCC
            TGACATGGGA CGGCTGCATT CCCCGCGCGT CCCGGAGCGG GGGCCTCCAC TCGTTCGGCC
            TGACATGGGN CGACGGCATT CCCCGCGCGT CCNGGAGCGG GGGCNTCCNC CCGATCAGCC
            TGACATGGGA CGGCTGCATT CCCCGCGCGT CCCGGAGCGG GGGCCTCCAC TCGTTCGGCC
            TGACATGGGA CGGCTGCATT CCCCGCGCGT CCCGGAGCGG GGGCCTCCAC TCGTTCGGCC
            TGACATGGGA CGGCTGCATT CCCCGCGCGT CCCGGAGCGG GGGCCTCCAC TCGTTCGGCC
            TGACATGGGA CGGCTGCATT CCCCGCGCGT CCCGGAGCGG GGGCCTCCAC TCGTTCGGCC
            TGACATGGGA CGGCTGCATT CCCCGCGCGT CCCGGAGCGG GGGCCTCCAC TCGTTCGGCC
            TGACATGGGA CGGCTGCATT CCCCGCGCGT CCCGGAGCGG GGGCCTCCAC TCGTTCGGCC
            TGACATGGGA CGGCTGCATT CCCCGCGCGT CCCGGAGCGG GGGCCTCCAC TCGTTCGGCC
            TGACATGGGA CGNCNGCATT CCCNGCGCGT CCCNGAGCGG GNGNCTCCAC NCGNTCNGCC
            TGACATGGGA CGGCTGCATT CCCCGCGCGT CCCGGAGCGG GGGCCTCCAC TCGTTCGGCC
            TGACATGGGA CGGCTGCATT CCCCGCGCGT CCCGGAGCGG GGGCCTCCAC TCGTTCGGCC
            TGACATGGGG CGACGGCATT CCCCGCGCGT CCTGGAGCGG GGGCATCCGC CCGATCAGCC
            TGACATGGGA CGACGGCATT CCCCGCGCGT CCCGGAGCGG GGGCCTCCAC CCGATCAGCC
            TGACATGGGA CGACGGCATT CCCCGCGCGT CCCGGAGCGG GGGCCTCCAC CCGATCAGCC
            TGACATGGGA CGACGACATT CCCCGCGCGT CCCGGAGCGG GGGCCTCCAC CCGATCAGCC
            TGACATGGGA CGACGGCATT CCCCGCGCGT CCCGGAGCGG GGGCCTCCAC CCGATCAGCC
            TGACATGGGA CGACGGCATT CCCCGCGCGT CCCGGAGCGG GGGCCTCCAC CCGATCAGCC
            TGACATGGGA CGACGGCATT CCCCGCGCGT CCCGGAGCGG GGGCCTCCAC CCGATCAGCC
            TGACATGGGA CAACGGCATT CCCCGCGCGT CCCGGAGCGG GGGCCTCCAC CCGATCAGCC
            TGACATGGGA CGACGGCATC CCCCGCGCGT CCCGGAGCGG GGGCCTCCAC CCGATCAGCC
            TGACATGGGA CGACGGCATT CCCCGCGCGT CCCGGAGCGG GGGCCTCCAC CCGATCAGCC
            TGACATGGGA CGACGGCATT CCCCGCGCGT CCTGGAGCGG GGGCCTCCAC CCGATCAGCC
            TGATATGGGA CGACGGCATT CCCCGCGCGT CCCGGAGCGG GGGCCTCCAC CCGATCAGCC
            TGACATGGGA CGACGGCATT CCCCGCGCGT CCCGGAGCGG GGGCCTCCAC CCGATCAGCC
            TGACATGGGA CGACGGCATT CCCCGCGCGT CCCGGAGCGG GGGCCTCCAC CCGATCAGCC
            TGACATGGGA CGACGGCATT CCCCGCGCGT CCCGGAGCGG GGGCCTCCAC CCGATCAGCC
            TGACATGGGA CGACGGCATT CCCCGCGCGT CCCGGAGCGG GGGCCTCCAC CCGATCAGCC
            TGACATGGGA CGACGGCATT CCCCGCGCGT CCCGGAGCGG GGGCCTCCAC CCGATCAGCC
            TGACATGGGA CGACGGCATT CCCCGCGCGT CCCGGAGCGG NGGCCTCCAC CCGATCAGCC
            TGACATGGGA CGACGGCATT CCCCGCGCGT CCCGGAGCGG GGGCCTCAAA CCGATCAGCC
            TGACATGGGA CGACGGCATT CCCCGCGCGT CCCGGAGCGG GGGCCTCAAA CCGATCAGCC
            TGACATGGGA CGACGGCATT CCTCGCGCGT CCCGGAGCGG GGGCCTCCAC CCGATCAGCC
            TGACATGGGA CGACGGCGTT CCCCGAGCGT CGTGGAACGG GGGCCTCCAC CCGATCAGCC
            TGACATGGGA CGACGGCATT CCCCGCGCGT CCCGGAGCGG GGGCCTCCAC CCGATCAGCC
            TGACATGGGA CGACGGCATT CCCCGCGCGT CCCGGAGCGG GGGCCTCCAC CCGATCAGCC
            TGACATGGGA CGACGGCATT CCCCGCGCGT CCCGGAGCGG GGGCCTCCAC CCGATCAGCC
            TGACATGGGA CGACGGCATT CCCCGCGCGT CCCTGAGCGG GGGCCTCCAC CCGATCAGCC
            TGACATGGGA CGACGGCATT CCCCGCGCGT CCCTGAGCAG GGGCCTCCAC CCGATCAGCC
            TGACATGGGA CGACGGCATT CCCCGCGCGT CCCGGAGCGG GGGCCTCCAC CCGATCAGCC
            TGACATGGGA CGACGGCATT CCCCGCGCGT CCCGGAGCGG GGGCCTCCAC CCGATCAGCC
            TGACATGGGA CGACGGCATT CCCCGCGCGT CCCGGAGCGG GGGCCCCCAC CCGATCAGCC
            TGACATGGGA CGACGGCATT CCCCGCGCGT CCCGGAGCGG GGGCCTCCAC CCGATCAGCC
            TGACATGGGA CGACGGCATT CCCCGCGCGT CCCGGAGCGG GGGCCTCCAC CCGATCAGCC
            TGACATGGGA CGACGGCGCT CCCCGCGCGT CGTGGAACGG GGGCCTCCAC CCGATCAGCC
            TGACATGGGA CGACGGCATT CCCCGCGCGT CCCGGAGCGG GGGCCTCCAC CCGATCAGCC
            TGACATGGGA CGACGGCATT CCCCGCGCGT CCCGGAGCGG GGGCCTCCAC CCGATCAGCC
            TGACATGGGA CGACGGCATT CCCCGCGCGT CCCGGAGCGG GGGCCTCCAC CCGATCAGCC
            TGACATGGGA CGACGGCGTT CCCCGCGCGT CGTGGAACGG GGGCCTCCAC CCGATCAGCC
            TGACATGGGA CGACGGCATT CCCCGCGCGT CCTGGGGTGG GGGCCTCCAC CCGATCAGCC

            TGGGCCAAGG TCTACCGGTC GGGCGCGACG GCGGCTCAGA GCAGGCACGA ACCGTGCGAT
            TGGGCCAAGA TCTACCGGTC GAGTGCGACG GCGGCTCATA GCAGGCACGA ACCGCGCGAT
            TGGGCTAAGA TCTACCAGTC GAGTGCGACG GCGACTCAGA GCAGGCACGA ACCGCGCGAT
            TGGGCCAAGA TCTACCAGTC GAGTGCGACG GCGGCTCAGA GCAGGCGCGA ACCGCGCGAT
            TGGGCCAAGA TCTACCAGTC GAGTGCGACG GCGGCTCAGA GCAGGCGCGA ACCGCGCGAT
            TGGGCCAAGA TCTACCAGTC GAGTGCGACG GCGGCTCAGA GCAGGCGCGA ACCGCGCGAT
            TGGGCCAAGA TCTACCGGTC GAGTGCGACG GCGGCTCATA GCAGGCACGA ACCGCGCGAT
            TGGGCTAAGA TCTACCAGTC GAGTGCGACG GCGGCTCAGA GCAGGCACGA ACCGCGCGAT
            TGGGCTAAGA TCTACCAGTC GAGTGCGACG GCGGCTCAGA GCAGGCACGA ACCGCGCGAT
            TGGGCTAAGA TCTACCAGTC GAGTGCGACG GCGGCTCAGA GCAGGCACGA ACCGCGCGAT
            TGGGCCAAGA TCTACCAGTC GAGTGCGACG GCGGCTCAGA GCAGGCACGA ACCGCGCGAT
            TGGGCCAAGA TCTACCGGTC GAGTGCGACG GCGGCTCATA GCAGGCACGA ACCGCGCGAT
            TGGGATAAGA TCTACCAGTC GAGTGCGACG GCGGCTCAGA GCAGGCACGA ACCGCGCGAT
            TGGGCCAAGA TCTACCAGTC GAGTGCGACG GCGGCTCAGA GCAGGCACGA ACCGCGCGAT
            TGGGCCAAGA TCTACCGGTC GAGTGCGACG GCGGCTCAGA GCAGGCACGA ACCGCGCGAT
            TGGGCTAAGA TCTACCAGTC GAGTGCGACG GCGGCTCAGA GCAGGCACGA ACCGCGCGAT
            TGGGCTAAGA TCTACCAGTC GAGTGCGACG GCGGCTCAGN NNNNNCACGA ACCGCGCGAT
            TGGGCCAAGA TCTACCAGTC GAGTGCGACG GCGGCTCAGA GCAGGCACGA ACCGCGCGAT
            TGGGCCAAGA TCTACCAGTC GAGTGCGACG GCGGCTCAGA GCAGGCACGA ACCGCGCGAT
            TGGGCCAAGG TCTACCGGTC GGGCGCGACG GCGGCTCGGA GCAGGCACGA ACCGTGCGAT
            TGGGCCAAGG TCTACCGGTC GGGCGCGACG GCGGCTCAGA GCGGGCACGA ACCGTGCGAT
            TGGGCCAAGG TCTACCGGTC GGGCGCGACG GCGGCTCAGA GCAGGCACGA ACCGTGCGAT
            TGGGCCAAGG TCTACCGGTC GGGCGCGACG GCGGCTCAGA GCAGGCACGA ACCGTGCGAT
            TGGGCCAAGG TCTACCGGTC GGGCGCGACG GCGGCTCAGA GCAGGCACGA ACCGTGCGAT
            TGGGCCAAGG TCTACCGGTC GGGCGCGACG GCGGCTCAGA GCAGGCACGA ACCGTGCGAT
            TGGGCCAAGG TCTACCGGTC GGGTGCAACG TCGGCACAGA GCAGGCACGA ACCGTGCGAT
            TGGGCCAAGG TCTACCGGTC GGGTGCAACG TCGGCACAGA GCAGGCACGA ACCGTGCGAT
            TGGGCCAAGG TCTACCGGTC GGGCGCGACG GCGGCTCGGA GCAGGCACGA ACCGTGCGAT
            TGGGCCAAGG TCTACCGGTC GGGTGCGACG GCGGCTCAGA GCAGGCACGA ACCGCGCGAT
            TGGGCTAAGA TCTACCAGTC GAGTGCGACG GCGGCTCAGA GCAGGCACGA ACCGCGCGAT
            TGGGCCAAGA TCTACCAGTC GAGTGCGACG GCGGCTCAGA GCAGGCACGA ACCGCGCGAT
            TGGGCTAAGA TCTACCAGTC GAGTGCGACG GCGACTCAGA GCAGGCACGA ACCGCGCGAT
            TGGGCTAAGA TCTACCAGTC GAGTGCGACG GCGGCTCAGN NNNNGCACGG ACCGCGCGGT
            TGGGCCAAGA TCTACCAGTC GAGTGCGACG GCGGCTCAGA GCAGGCACGA ACCGCGCGAT
            TGGGCCAAGG TCTACCGGTC GGGCGCGACG GCGGCTCAGA GCAGGCACGA ACCGTGCGAT
            TGGGCCAAGG TCTACCGGTC GGGTGCAACG TCGGCACAGA GCAGGCACGA ACCGTGCGAT
            TGGGCCAAGA TCTACCGGTC GAGTGCGACG GCGGCTCAGA GCAGGCACGA ACCGCGCGAT
            TGGGCCAAGG TCTACCGGTC GGGCGCGACG GCGGCTCAGA GCAGGCACGA ACCGTGCGAT
            TGGGCCAAGG TCTACCGGTC GGGCGCGACG GCGGCTCAGA GCAGGCACGA ACCGTGCGAT
            TGGGCCAAGG TCTACCGGTC GGGCGCGACG GCGGCTCAGA GCAGGCACGA ACCGTGCGAT
            TAGGCCAAGG TCTACCGGTC GGGCGCGACG GCGGTTCAGA GCAGGCACGA ACCGTGCGAT
            CGGGCCAAGG TCTACCGGTC GGGCGCGACG GCGGCTCGGA GCAGGCACGA ACCGTGCGAT
            TGGGCCAAGG TCTACCGGTC GGGCGCGACG GCGGCTCGGA GCAGGCACAA ACCGTGCGAT
            TGGACCAAGG TCTACCGGTC GGGTGCAACG TCGGCACAGN GCNNNCACGA ACCGTGCGAT
            TGGGCCAAGG TCTACCGGTA GGGTGCGACG GCGGCTCAGA GCAGGCACGA ACCGTGCGAT
            TGGGCCAAGG TCTACCGGTC TGGCGCGACG GCGGCTCAGA GCAGGCACGA ACCGTGCGAT
            TGGGCCAAGG CCTACCGGTC GGGCGCGACG GCGGCTCAGA GCAGACACGA ACCGTGCGAT
            TGGGCCAAGG TCCACCGGTC GGGTGCGACG GCGGCTCAGA GCAGGCACGA ACCGTGCGAT
            TGGGCCAAGG TCTACCGGTC GGGTGCAACG GCGGCTCAGA GCAGGCACGA ACCGTGCGAT
            TGGGCCAAGG TCTACCGGTC GGGTGCAACG TCGGCACAGA GCAGGCACGA ACCGTGCGAT
            TGGGCCAAGG TCTACCGGTC GGGTGCAACG TCGGCACAGA GCAGGCACGA ACCGTGCGAT
            TGGGCCAAGG TCTACCGGTC GGGCGCGACG GCGGCTCAGA GCAGGCACGA ACCGTGCGAT
            TGGGCCAAGG TCTACCGGTC GGGCGCGACG GCGGCTCAGA GCAGGCACGA ACCGTGCGAT
            TGGGCCAAGG TCTACCGGTC GGGCGCGACG GCGGCTCGGN NNNNNCACGA ACCGTGCGAT
            TGGGCCAAGG TCTACCGGTC GGGCGCGACG GCGGCTCGGA GCAGGCACGA ACCGTGCGAT
            TGGGCCAAGG TCTACCGGTC GGGTGCAACG GCGGCTCAGA GCAGGCACGA ACCGTGCGAG
            TGGGCCAAGG TCTACCGGTC GGGTGCAACG GCGGCTCAGA GCAGGCACGA ACCGTGCGAT
            TGGGCTAAGA TCTACCAGTC GAGTGCGACG GCGGCTCAGA GCAGGCACGA ACCGCGCGAT
            TGGGCCAAGA TCTACCGGTC GAGTGCGACG GCGGCTCAGA GCAGGCACGA ACCGCGCGAT
            TGGGCCAAGA TCTACCAGTC GAGTGCGACG GCGGCTCAGA GCAGGCGCGA ACCGCGCGAT
            TGGGCTAAGA TCTACCAGTC GAGTGCGACG GCGGCTCAGA GCAGGCACGG ACCGCGCGAT
            TGGGCCAAGA TCTACCAGAC GAGTGCGACG GCGGCTCAGA GCAGGCACGA ACCGCGCGAT
            TGGGCTAAGA TCTACCAGTC GANNGCGACG GCGGCTCAGN NNANNCNCGA ACCGCGCGAT
            TGGGCCAAGA TCTACCAGTC GAGTGCGACG GCGGCTCAGA GCAGGCACGA ACCGCGCGAT
            TGGGCCAAGA TCTACCAGTC GAGTGCGACG GCGGCTCAGA GCAGGCACGA AACGCGCGAT
            TGGGCCAAGA TCTACCAGTC GAGTGCGACG GCGGCTCAGA GCAGGCACGA AACGCGCGAT
            TGGGCCAAGA TCTACCAGTC GAGTGCGACG GCGGCTCAGA GCAGGCACGA AACGCGCGAT
            TGGGCCAAGA TCTACCAGTC GAGTGCGACG GCGGCTCAGA GCAGGCACGA AACGCGCGAT
            TGGGCCAAGA TCTACCAGTC GAGTGCGACG GCGGCTCAGA GCAGGCACGA AACGCGCGAT
            TGGGCCAAGA TCTACCAGTC GAGTGCGACG GCGGCTCAGA GCAGGCACGA ACCGCGCGAT
            TGGGCCAAGA TCTACCAGTC GAGTGCGACG GCGGCTCAGN NNNNNCACGA AACGCGCGAT
            TGGGCCAAGA TCTACCAGTC GAGTGCGACG GCGGCTCAGA GCAGGCACGA AACGCGCGAT
            TGGGCCAAGA TCTACCAGTC GAGTGCGACG GCGGCTCAGA GCAGGCACGA AACGCGCGAT
            TGGGCCAAGA TCTACCAGTC GAGTGCGACG GCGGCTCAGA GCAGGCACGA ACCGCGCGAT
            TGGGCCAAGA TCTACCAGTC GAGTGCGACG GCGGCTCAGA GCAGGCACGA AACGCGCGAT
            TGGGCCAAGA TCTACCAGTC GAGTGCGACG GCGGCTCAGA GCAGGCACGA AACGCGCGAT
            TGGGCCAAGA TCTACCAGTC GAGTGCGACG GCGGCTCAGA GCAGGCACGA ACCGCGCGAT
            TGGGCCAAGA TCTACCAGTC GAGTGCGACG GCGGCTCAGA GCAGGCACGA AACGCGCGAT
            TGGGCCAAGA TCTACCAGTC GAGTGCGACG GCGGCTCAGA NNNNNCACGA AACGCGCGAT
            TGGGCCAAGA TCTACCAGTC GAGTGCGACG GCGGCTCAGA GCAGGCACGA AACGCGCGAT
            TGGGCCAAGA TCTACCAGTC GAGTGCGACG GCGGCTCAGA GCAGGCACGA AACGCGCGAT
            TGGGCCAAGA TCTACCAGTC GAGTGCGACG GCGGCTCAGA GCAGGCACGA ACCGCGCGAT
            TGGGCCAAGA TCTACCAGTC GAGTGCGACG GCGGCTCAGA GCAGGCACGA AACGCGCGAT
            TGGGCCAAGA TCTACCAGTC GAGTGCGACG GCGGCTCAGA GCAGGCACGA AACGCGCGAT
            TGGGCCAAGA TCTACCAGTC GAGTGCGACG GCGGCTCAGA GCAGGCACGA AACGCGCGAT
            TGGGCCAAGA TCTACCAGTC GAGTGCGACG GCGGCTCAGA GCAGGCACGA AACGCGCGAT
            TGGGCCAAGA TCTACCAGTC GAGTGCGACG GCGGCTCAGA GCAGGCACGA AACGCGCGAT
            TGGGCCAAGA TCTACCAGTC GAGTGCGACG GCGGCTCAGA GCAGGCACGA ACCGCGCGAT
            TGGGCCAAGA TCTACCAGTC GAGTGCGACG GCGGCTCAGA GCAGGCACGA ACCGCGCGAT
            TGGGCCAAGA TCTACCAGTC GAGTGCGACG GCGGCTCAGA GCAGGCACGA AACGCGCGAT
            TGGGCTAAGA TCTACCAGTC GAGTGCGACG GCGGCTCAGA GCAGGCACGA ACCGCGCGAT
            TGGGCCAAGA TCTACCAGTC GAGTGCGACG GCGGCTCAGA GCAGGCACGA AACGCGCGAT
            TGGGCCAAGA TCTACCAGTC GAGTGCGACG GCGGCTCAGA GCAGGCACGA AACGCGCGAT
            TGGGCCAAGA TCTACCAGTC GAGTGCGACG GCGGCTCAGA GCAGGCACGA AACGCGCGAT
            TGGGCCAAGA TCTACCAGTC GANNNCGACG GCGGCTCAGN NNNNNCACGA ACCGCGCGAT
            TGGGCCAAGA TCTACCAGTC GAGTGCGACG GCGGCTCAGA GCAGGCACGA AACGCGCGAT
            TGGGCCAAGA TCTACCAGTC GAGTGCGACG GCGGCTCAGA GCAGGCACGA AACGCGCGAT
            TGGGCTAAAA TCTACCAGTC GAGTGCGACG GCGGCTCAGA GCAGGCACGA GCCGCGCGAT
            TGGGCTAAGA TCTACCAGTC GAGTGCGACG GCGGCTCAGA GCAGGCACGA ACCGCGCGAT
            TGGGCTAAGA TCTACCAGTC GAGTGCGACG GCGGCTCAGA GCAGGCACGA ACCGCGCGAT
            TGGGCTAAGA TCTACCAGTC GAGTGCGACG GCGGCTCAGA GCAGGCACGA ACCGCGCGAT
            TGGGCTAAGA TCTACCAGTC GAGTGCGATG GCGGCTCAGN NNNNGCACGA ACCGCGCGAT
            TGGGCCAAGA TCTACCGGTC GAGTGCGACG GCAGCTCAGA GCAGGCACGA ACCGCGCGAT
            TGGGCCAAGA TCTACCGGTC GAGTGCGACG GCGGCTCAGA GCAGGTACGA ACCGCGCGAT
            TGGGCTAAGA TCTACCAGTC GAGTGCGACG GCGGCTCAGA GCAGGCACGA GCCGCGCGAT
            TGGGCCAAGG TCTACGGGTC GGGTGCGACG GTGGCTCAGA GCAGGCACGA ACCGCGCGAT
            TGGGCCAAGA TCTACCGGTC GAGTGCGACG GCGGCTCAGA GCAGGCACGA ACCGCGCGAT
            TGGGCCAAGA TCTACCGGTC GAGTGCGACG GCGGCTCAGA GCAGGCACGA ACCGCGCGAT
            TGGGCCAAGA TCTACCGGTC GAGTGCGACG GCGGCTCAGA GCAGGCACGA ACCGCGCGAT
            TGGGCCAAGA TCTACCGGTC GAGTGCGACG GCGGCTCAGA GCAGGCACGA ACCGCGCGAT
            TGGGCCAAGG TCTACCGGTC GGATGCGCCG GCGGCTCAGA GCAGGCACGA ACCGTGCGAT
            TGGGCCAAGG TCTACCGGTC GGGTGCAACG TCGGCATAGA GCAGGCACGA ACCGTGCGAT
            TGGGCCAAGG TCTACCGGTC GGGTGCAACG TCGGCACAGA GCAGGCACGA ACCGTGCGAT
            TGGGCCAAGG TCTACCGGTC GGGTGCAACG TCGGCACAGA GCAGGCACGA ACCGTGCGAT
            TGGGCCAAGG TCTACCGGTC GGGTGCAACG TCGGCACAGA GCAGGCACGA ACCGTGCGAT
            TGGGCCAAGG TCTACCGGTC GGGTGCAACG TCGGCACAGA GCAGGCACGA ACCGTGCGAT
            TGGGCCAAGG TCTACCGGTC GGGTGCGACN GNGGCTCAGA GCAGGCACGA ACCGNGCGAT
            TGGGCCAAGG TCTACCGATC GGGTGCAACG TCGGCACAGA GCAGGCACGA ACCGTGCGAT
            TGGGCCAAGG TCTACCGGTC GGGTGCAACG TCGGCACAGA GCAGGCACGA ACCGTGCGAT
            TGGGCCAAGG TCTACCGGTC GGGTGCAACG TCGGCACAGA GCAGGCACGA ACCGTGCGAT
            TGGGCCAAGG TCTACCGGTC GGGTGCAACG TCGGCACAGA GCAGGCACGA ACCGTGCGAT
            TGGGCCAAGG TCTACCGGTC GGGTGCAACG TCGGCACAGA GCAGGCACGA ACCGTGCGAT
            TGGGCCAAGG TCTACCGGTC GGGTGCAACG TCGGCACAGA GCAGGCACGA ACCGTGCGAT
            TGGGCCAAGG TCTACCGGTC GGGTGCAACG TCGGCACAGA GCAGGCACGA ACAGTGCGAT
            TGGGCCAAGN TCTACCGGTC GGGTNNNNCG NCGGCNCAGA GCAGGCACGA ACCGNGCGAT
            TGGGCCAAGG TCTACCGGTC GGGTGCAACG TCGGCACAGA GCAGGCACGA ACCGTGCGAT
            TGGGCCAAGG TCTACCGGTC GGGTACAACG TCGGCACAGA GCAGGCACGA ACCGTGCGAT
            TGGGCCAAGG TCTACCGGTC GGGTGCGNNG GTGGCTCAGA GCAGGCACGA ACCGCGCGAT
            TGGGCCAAGG TCTACCGGTC GGGTGCGACG GCGGCTCAGA GCAGGCACGA ACCGTGCGAT
            TGGGCCAAGG TCTACCGGTC GGGTGCGACG GCGGCTCAGA GCAGGCACGA ACCGTGCGAT
            TGGGCCAAGG TCTACCGGTC GGGTGCGACA GCGGCTCAGA GCAGGCACGA ACCGTGTGAT
            TGGGCCAAGG TCTACCGGTC GGGTGAGACA GCGGCTCAGA GCAGGCACGA ACCGTGCGAT
            TGGGCCAGGG TCTACCGGTC GGGTGCGACA GCGGCTCAGA GCAGGCACGA ACCTTGCGAT
            TGGGCCAAGG TCTACCGGTC GGGTGCGACA GCGGCTCAGA GCAGGCACGA ACCGTGCGAT
            TGGGCCGAGG TCTACCGGTC GGGTGCGACA GCGGCTCAGA GCAGGCACGA ACCGTGCGAT
            TGGGCCAAGG TCTACCGGTC GGGTGCGACA GCGGCTCAGA GCAGGCACGA ACCGTGCGAT
            TGGGCCAAGG TCTACCGGTC GGGTGCGACA GCGGCTCAGA GCAGGCACGA ACCGTGCGAT
            TGGGCCAAGG TCTACCGGTC GGGTGCGACG GCGGCTCAGA TCAGGCACGA ACCGCGCGAT
            TGGGCCAAGG TCTACCGGTC GGGCGCGACG GCGGCTCAGA GCAGGCACGA ACCGTGCGAT
            TGGGCCAAGG TCTATCGGTC GGGCGCGACG GCGGCTCAGA GCAGGCACGA ACCGTACGAT
            TGGGCCAAGG TCTACCGGTC GGGCGCGACG GCGGCTCGGA GCAGGCACGA ACCGTGCGAT
            TGGGCCAAGG TCTACCGGTC GGGCGCGACG GCGGCTCGGA GCAGGCATGA ACCGTGCGAT
            TGGGCCAAGG TCTACCGGTC GGGCGCGACG GCGGCTCGGA GCAGGCATGA ACCGTGCGAT
            TGGGCCAAGG TCTACCGGTC GGGCGCGACG GCGGCTCGGA GCAGGCANGA ACCGTGCGAT
            NGGGCCAAGG TCTACCGGTC GGGCGCGACG GCGGCTCGGA GCAGGCACGA ACCGTGCGAT
            TGGGCCAAGG TCTACCGGTC GGGCGCGACG GCGGCTCGGA GCAGGCACGA ACCGTGCGAT
            TGGGCCAAGG TCTACCGGTC GGGCGCGACG GCGGCTCGGA GCAGGCACGA ACCGTGCGAT
            TGGGCCAAGG TCTACCGGTC GGGCGCGACG GCGGCTCAGA GCAGGCACGA ACCGTGCGAT
            TGTGCCAAGG TCTACCGGTC GGGTGCGACG GCGGCTCAGA TTAAGCACGA ACCGCGCAAT
            TGGGCCAAGG TCTACCGGTC GGGCGCGACG GCGGCTCAGA GCAGGCACGA ACCGTGCGAT
            TGGGCCAAGG TCTACCGGTC GGGCGCGACG GCGGCTCAGG GCAGGCACGA ACCGTGCGAT
            TGGGCCAAGG TCTGCCGGTC GGGCGCGACG GCGGCTCAGG GCAGGCACGA ACCGTGCGAT
            TGGGCCAAGG TCTACCGGTC GGGCGCGACG GCGGCTCAGG GCAGGCACGA ACCGTGCGAT
            TGGGCCAAGG TCTACCGGTC GGGCGCGACG GCGGCTCAGG GCAGGCACGA ACCGTGCGAT
            TGGGCCAAGG TCTACCGGTC GGGCGCGACG GCGGCTCAGG GCAGGCACGA ACCGTGCGAT
            TGGGCCAAGG TCTACCGGTC GGGCGCGACG GCGGCTCAGG GCAGGCACGA ACCGTGCGAT
            TGGGCCAAGG TCTACCGGTC GGGCGCGACG GCGGCTCAGG GCAGGCACGA ACCGTGCGAT
            TGGGCCAAGG TCTACCGGTC GGGCGCGACG GCGGCTCAGG GCAGGCACGA ACCGTGCGAT
            TGGGCCAAGG TCTACCGGTC GGGCGCGACG GCGGCTCAGG GCAGGCACGA ACCGTGCGAT
            TGGGCCAAGG TCTACCGGTC GGGTGCGACG GCGGCTCAGA TTAAGCACGA ACCGCGCAAT
            TGGGCCAAGG TCTACCGGTC GGGCGCGACG GCGGCTCAGG GCAGGCACGA ACCGTGCGAT
            TGGGCCAAGG TCTACCGGTC GGGCGCGACG GCGGCTCAGG GCAGGCACGA ACCGTGCGAT
            TGGGCCAAGG TCTACCGGTC GGGCGCGACG GCGGCTCAGG GCAGGCACGA ACCGTGCGAT
            TGGGCCAAGG TCTACCGGTC GGGTGCGACG GCGGCTCAGA TTAAGCACGA ACCGCGCAAT
            TGGGCCAAGA TTTACCGGTC GAGTGCGACG GCGGCTCAGA GCAGGCACGA ACCGCGCGAT

            CGGATCAAAG GCCCGACATC GAGACAGGAT GTCTCACGGG CCGATGTTAT CATTAGTCGA
            CGGATCAAAG GCCCGACATC GAGACAGGAT GTCTCACGGG CCGATGTTAT CACTAATCGA
            CGGATCAAAG GCCCGACATC GAGACAGGAT GTCTCACGGG CCGATGTTAT CACTAATCGA
            CGGATCAAAG GCCCGACATC GAGACAGGAT GTCTCACGGG CCGATGTTAT CACTAATCGA
            CGGATCAAAG GCCCGACATC GAGACAGGAT GTCTCACGGG CCGATGTTAT CACTAATCGA
            CGGATCAAAG GCCCGACATC GAGACAGGAT GTCTCACGGG CCGATGTTAT CACTAATCGA
            CGGATCAAAG GCCCGACATC GAGACAGGAT GTCTCACGGG CCGATGTTAT CACTAATCGA
            CGGATCAAAG GCCCGACATC GAGACAGGAT GTTTCACGGG CCGATGTTAT CACTAATCGA
            CGGATCAAAG GCCCGACATC GAGACAGGAT GTTTCACGGG CCGATGTTAT CACTAATCGA
            CGGATCAAAG GCCCGACATC GAGACAGGAT GTCTCACGGG CCGATGTTAT CACTAATCGA
            CGGATCAAAG GCCCGACATC GAGACAGGAT GTCTCACGGG CCGATGTTAT CACTAATCGA
            CGGATCAAAG GCCCGACATC GAGACAGGAT GTCTCACGGG CCGATGTTAT CACTAATCGA
            CGGATCAAAG GCCCGACATC GAGACAGGAT GTCTCACGGG CCGATGTTAT CACTAATCGA
            CGGATCAAAG GCCCGACATC GAGACAGGAT GTCTCACGGG CCGATGTTAT CACTAATCGA
            CGGATCAAAG GCCCGACATC GAGACAGGAT GTCTCACGGG CCGATGTTAT CACTAATCGA
            CGGATCAAAG GCCCGACATC GAGACAGGAT GTCTCACGGG CCGATGTTAT CACTAATCGA
            CGGATCAAAG GCCCGACATC GAGACAGGAT GTCTCACGGG CCGATGTTAT CACTAATCGA
            CGGATCAAAG GCCCGACATC GAGACAGGAT GTCTCACGGG CCGATGTTAT CACTAATCGA
            CGGATCAAAG GCCCGACATC GAGACAGGAT GTCTCACGGG CCGATGTTAT CACTAATCGA
            CGAATCAAAG GCCCGACATC GAGACAGGAT GTCTCACGGG CCGATGTTAT CATTAGTCGA
            CGGATCAAAG GCCCGACATC GAGACAGGAT GTCTCACGGG CCGATGTTAT CATTAGTCGA
            CGGATCAAAG GCCCGACATC GAGACAGGAT GTCTCACGGG CCGATGTTAT CATTAGTCGA
            CGGATCAAAG GCCCGACATC GAGACAGGAT GTCTCACGGG CCGATGTTAT CATTAGTCGA
            CGGATCAAAG GCCCGACATC GAGACAGGAT GTCTCACGGG CCGATGTTAT CATTAGTCGA
            CGGATCAAAG GCCCGACACC GAGGCAGGAT GTCTCACGGG CCGATATTAT TATTAGTCGA
            CGGAACAAAG GCCCGACATT GAGACAGGAT GTCTCACGGG CCAATGTTAT CATTAGTCGA
            CGGAACAAAG GCCCGACATC GAGACAGGAT GTCTCACGGG CCAATGTTAT CATTAGTCGA
            CGAATCAAAG GCCCGACATC GAGACAGGCT GTCTCACGGG CCGATGTTAT CATTAGTCGA
            CGGATCAAAG GCCCGACATC GAGACAAGAT GTCTTACGGG CCGATGTTAT CATTAATCGA
            CGGATCAAAG GCCCGACATC GAGACAGGAT GTCTCACGGG CCGATGTTAT CACTAATCGA
            CGGATCAAAG GCCCGACATC GAGACAGGAT GTCTCACGGG CCGATGTTAT CACTAATCGA
            CGGATCAAAG GCCCGACATC GAGACAGGAT GTCTCACGGG CCGATGTTAT CACTAATCGA
            CGGATCAAAG GCCCGACATC GAGACAGGAT GTCTCACGGG CCGATGTTAT CACTAATCGA
            CGGATCAAAG GCCCGACATC GAGACAGGAT GTCTCACGGG CCGATGTTAT CACTAATCGA
            CGGATCAAAG GCCCGACATC GAGACAGGAT GTCTCACGGG CCGATGTTAT CATTAGTCGA
            CGGAACAAAG GCCCGACATC GAGACAGGAT GTCTCACGGG CCAATGTTAT CATTAGTCGA
            CGGATCAAAG GCCCGACATC GAGATAGGAT GTCTCACGGG CCGATGTTAT CACTAATCGA
            CGGATCAAAG GCCCGACATC GAGACAGGAT GTCTCACGGG CCGATGTTAT CATTAGTCGA
            CGGATCAAAG GCCCGACATC GAGACAGGAT GTCTCACGGG CCGATGTTAT CATTAGTCGA
            CGGATCAAAG GCCCGACACC GAGGCAGGAT GTCTCACGGG CCGATATTAT CATTAGTCGA
            CGGATCAAAG GCCCGATATC GAGACAGGAT GTCTCACGAG CCGATGTTAT CATTAGTCGA
            CGAATCAAAG GCCCAACATC GAGACAGGAT GTCTCACGGG CCGATGTTAT CATTAGTCGA
            CGAATCAAAG GCCCGACATC GAGACAGGAT GTCTCACGGG CCGATGTTAT CATTAGTCGA
            CGGAACAAAG GCCCGACATC GAGACAGGAT GTCTCACGGG CCAATGTTAT CATTAGTCGA
            CGGATCAAAG GCCCGACATC GAGACAGGAT GTCTCACGGG CCGATGTTAT CATTAGTCGA
            CGGATCAAAG TCCCGACATC GAGACAGGAT GTCTCATGGG CCGATGTTAT CATTAGTCGA
            CGGATCAAAG GCCCGACATC GAGACAGGAT GTCTCACGGG CCGATGTTAT CATTAGTCAA
            CGGATCAAAG GCCGGACATC GAGACAGGAT GTCTCACGGG CCGATGTTAT CATTAGTCGA
            CGGATCAAAG GCCCGACATC GAGACAGGAT GTCTCACGGG CCGATGTTAT CATTAGTCGA
            CGGAACAAAG GCCCGACATC GAGACAGGAT GTCTCACGGG CCAATGTTAT CATTAGTCGA
            CGGAACAAAG GCCCGACANN ACGACAGGAT GTCTCACGGG CCAATGTTAT CATTAGTCGA
            CGGATCAAAG GCCCGACATC GAGACAGGAT GTCTCATGGG CCGATGTTAT CATTAGTCGA
            CGGATCAAAG GCCCGACATC GAGACAGGAT GTCTCATGGG CCGATGTTAT CACTAGTCGA
            CGAATCAAAG GCCCGACATC GAGACAGGAT GTCTCACGGG CCGATGTTAT CNTTAGTCGA
            CGAATCAAAG GCCCGACATC GAGACAGGCT GTCTCACGGG CCGATGTTAT CATTAGTCGA
            CGGATCAAAG GCCCGACATC GAGACAGGAT GTCTCACGGG CCGATGTTAT CATTAGTCGA
            CGGATCAAAG GCCCGACATC GAGACAGGAT GTCTCACGGG CCGATGTTAT CATTAGTCGA
            CGGATCAAAG GTCCGACATC GAGACAGGAT GTCTCACGGG CCGATGTTAT CACTAATCGA
            CGGATCAAAG GCCCGACATC GAGACAGGAT GTCTCACGGG CCGATGTTAT CACTAATCGA
            CGGATCAAAG GCCCGACATC GAGACAGGAT GTCTCACGGG CCGATGTTAT CACTAATCGA
            CGGATCAAAG GCCCGACATC GAGACAGGAT GTCTCACGGG CCGATGTTAT CACTAATCGA
            CGGATCAAAG GCCCGACATC GAGACAGGAT GTCTCACGGG CCGATGTTAT CACTAATCGA
            CGGATCAAAG GCCCGACATC GAGACAGGAT GTCTCACGGG CCGATGTTAT CNCTAATCGN
            CGGATCAAAG GCCCGACATC GAGACAGGAT GTCTCACGGG CCGATGTTAT CACTAATCGA
            CGGATCAAAG GCCCGACATC GAGACAGGAT GTCTCACGGG CCGATGTTAT CACTAATCGA
            CGGATCAAAG GCCCGACATC GAGACAGGAT GTCTCACGGG CCGATGTTAT CACTAATCGA
            CGGATCAAAG GCCCGACATC GAGACAGGAT GTCTCACGGG CCGATGTTAT CACTAATCGA
            CGGATCAAAG GCCCGACATC GAGACAGGAT GTCTCACGGG CCGATGTTAT CACTAATCGA
            CGGATCAAAG GCCCGACATC GAGACAGGAT GTCTCACGGG CCGGTGTTAT CACTAATCGA
            CGGATCAAGG GCCCGACATC GAGACAGGAT GTCTCACGGG CCGATGTTAT CACTAATCGA
            CGGATCAAAG GCCCGACATC GAGACAGGAT GTCTCGCGGG CCGGTGTTAT CACTAATCGA
            CGGATCAAAG GCCCGACATC GAGACAGGAT GTCTCACGGG CCGATGTTAT CACTAATCGA
            CGGATCAAAG GCCCGACATC GAGACAGGAT GTCTCACGGG CCGATGTTAA CACTAATCGA
            CGGATCAAGG GCCCGACATC GAGACAGGAT GTCTCACGGG CCGATGTTAT CACTAATCGA
            CGGATCAAAG GCCCGACATC GAGACAGGAT GTCTCACGGG CCGATGTTAT CACTAATCGA
            CGGATCAAAG GCCCGACATC GAGACAGGAT GTCTCACGGG CCGATGTTAT CACTAATCGA
            CGGATCAAAG GCCCGACATC GAGACAGGAT GTCTCACGGG CCGATGTTAT CACTAATCGA
            CGGATCAAAG GCCCGACATC GAGACAGGAT GTCTCACGGG CCGATGTTAT CACTAATCGA
            CGGATTAAAG GCCCGACATC GAGACAGGAT GTCTCACGGG CCGGTGTTAT CACTAATCGA
            CGGATCAAAA GCCCGACATC GAGACAGGAT GTCTCACGGG CCGATGTTAT CACTAATCGA
            CGGATCAAAG GCCCGACATC GAGACAGGAT GTCTCACGGG CCGATGTTAT CACTAATCGA
            CGGATCAAAG GCCCGACATC GAGACAGGAT GTCTCACGGG CCGATGTTAT CACTAATCGA
            CGGATCAAAG GCCCGACATC GAGACAGGAT GTCTCACGGG CCGATGTTAT CACTAATCGA
            CGGATCAAAG GCCCGACATC GAGACAGGAT GTCTCACGGG CCGATGTTAT CACTAATCGA
            CGGATCAAAG GCCCGACATC GAGACAGGAT GTCTCACGGG CCGATGTTAT CACTAATCGA
            CGGATCAAAG GCCCGACATC GAGACAGGAT GTCTCACGGG CCGATGTTAT CACTAATCGA
            CGGATCAAAG GCCCGACATC GAGACAGGAT GTCTCACGGG CCGATGTTAT CACTAATCGA
            CGGATCAAAG GCCCGACATC GAGACAGGAT GTCTCACGGG CCGATGTTAT CACTAATCGA
            CGGATCAAAG GCCCGACATC GAGACAGGAT GTCTCACGGG CCGATGTTAT CACTAATCGA
            CGGATCAAAG GCCCGACATC GAGACAGGAT GTCTCACGGG CCGATGTTAT CACTAATCGA
            CGGATCAAAG GCCCGACATC GAGACAGGAT GTCTCACGGG CCGATGTTAT CACTAATCGA
            CGGATCAAAG GCCCGACATC GAGACAGGAT GTCTCACGGG CCGATGTTAT CACTAATCGA
            CGGATCAAAG GCCCGACATC GAGACAGGAT GTCTCACGGG CCGGTGTTAT CACTAATCGA
            CGGATCAAAG GCCCGACATC GAGACAGGAT GTCTCACGGG CCGATGTTAT CACTAATCGA
            CGGATCAAAG GCCCGACATC GAGACAGGAT GTCTCACGGG CCGATGTTAT CACTAATCGA
            CGGATCAAAG GCCCGACATC GAGACAGGAT GTCTCACGGG CCGATGTTAT CACTAATCGA
            CGGATCAAAG GCCCGACATC GAGACAGGAT GTCTCACGGG CCGATGTTAT CACTAATCGA
            CGGATCAAAG GCCCGACATC GAGACAGGAT GTCTCACGGG CCGATGTTAT CACTAATCGA
            CGGATCAAAG GCCCGACATC GAGACAGGAT GTCTCACGGG CCGATGTTAT CACTAATCGA
            CGGATCAAAG GCCCGACATC GAGACAGGAT GTCTCACGGG CCGATGTTAT CACTAATCGA
            CGGATCAAAG GCCCGACATC GAGACAGGAT GTCTCACGGG CCGATGTTAT CACTAATCGA
            CGGATCAAAG GCCCGACATC GAGACAGGAT GTCTCACGGG CCGATGTTAT CACTAATCGA
            CGGATCAAAG GCCCGACATC GAGACAGGAT GTCTCACGGG CCGATGTTAT CACTAATCGA
            CGGATCAAAG GCCCGACATC GAGACAGGAT GTCTCACGGG CCGATGTTAT CACTAATCGA
            CGGATCAAAG GCCCGACATC GAGACAGGAT GTCTCACGGG CCGATGTTAT CACTAATCGA
            TGGATCAAAG GCCCGACATC GAGACAGGAC GTCTCACGGG CCGATGTTAT CATTAATCGA
            CGGATCAAAG GCCCGACATC GAGACAGGAT GTCTCACGGG CCGATGTTAT CACTAATCGA
            CGGATCAAAG GCCCGACATC GAGACAGGAT GTCTCACGGG CCGATGTTAT CACTAATCGA
            CGGATCAAAG GCCCGACATC GAGACAGGAT GTCTCACGGG CCGATGTTAT CACCAATCGA
            CGGATCAAAG GCCCGACATC GAGACAGGAT GTCTCACGGG CCGATGTTAT CACCAATCGA
            CGGATCAAAG GCCCGACATC GAGACAGGAT GTCTCACGGG CCGATGTTAT CATTAGTCGA
            CGGAACAAAG GCCCGACATC GAGACAGGAT GTCTCACGGG CCAATGTTAT CATTAGTCGA
            CGGAACAAAG GCCCGACATC GAGACAGTAT GTCTCACGGG CCAATGTTAT CATTAGTCGG
            CGGAACAAAG GCCCGACATC GAGACAGGAT GTCTCACGGG CCAATGTTAT CATTAGTCGA
            CGGAACAAAG GCCCGACATC GAGACAGGAT GTCTCACGGG CCAATGTTAT CATTAGTCGA
            CGGAACAAAG GCCCGACATC GAGACAGGAT GTCTCACGGG CCAATGTTAT CATTAGTCGA
            TTGATCAAAG GCCCGACATC GAGACAGGAT GTCNCACGGG CCGATGTTAT CATTAATNGA
            CGGAACAAAG NNNNNNNNNN NNNNNNNNNN NNNNNNNNNN NNNNNNNNNN CATTAGTCGA
            CGGAACAAAG GCCCGACATC GAGACAGGAT GTCTCACGGG CCAATGTTAT CATTAGTCGA
            CGGAACAAAG GCCCGACATC GAGACAGGAT GTCTCACGGG CCAATGTTAT CATTAGTCGA
            CGGAACAAAG GCCCGACATC GAGACAGGAT GTCTCACGGA CCAATGTTAT CATTAGTCGA
            CGGAACAAAG GCCCGACATC GAGACAGGAT GTCTCACGGG CCAATGTTAT CATTAGTCGA
            CGGAACAAAG GCCCGACATC GAGACAGGAT GTCTCACCGG CCAATGTTAT CATTAGTCGA
            CGGAACAAAG GCCCGACATC GAGACAGGAT GTCTCACGGG CCAATGTTAT CATTAGTCGA
            CGGANCAAAG GCCCGACATC GAGACAGGAT GTCTCACGGG CCNATGTTAT CATTANTCGA
            CGGAACAAAG GCCCGACATC GAGACAGGAT GTCTCACGGG CCAATGTTAT CATTAGTCGA
            CGGAACAAAG GCCCGACATC GAGACAGGAT GTCTCACGGG CCAATGTTAT CATTAGTCGA
            TGGATCAAAG GCTCGACATC GAGACAGGAT GTCACACGGG CCGATGTTAT CATTAATTGA
            CGGATCAAAG GCCCGACATC GAGACAGGAT TTCTCACGGG ACGATGTTAT CATTAGTCGA
            CGGATCAAAG GCCCGACATC GAGACAGGAT TTCTCACGGG CCGATGATAT CATTAGTCGA
            CGGATCAAAG GCCCGACATC GAGACAGGAT GTCTCACGGG CCGAAGTTGT CATTGGTCGA
            CGGGTCAAAG GCCCGACATC GAGACAGGAT GTCTCACGGG CCGATGTTAT CATTAGTCGA
            CGGATCAAAG GCCCGACATC GAGACAGGAT GTCTCACGGG CCGATGTTAT CATTAGACGA
            CGGATCGAAG GCCCGACATC GAGACAGGAT GTCTCACGGG CCGATGTTAT CATTAGTCGA
            CGGATCAAAG GCCCGACATC GAGACAGGAT GTCTCACGGG CCGATGTTAT CATTAGTCGA
            CGGATCAAAG GCCCGACATC GAGACAGGAT GTCTCACGGG CCGATGTTAT CATTAGTCGA
            CGGATCAAAG GCCCGACATC GAGACAGGAT GTCTCACGGG CCGATGTTAT CATTAGTCGA
            CGGATCAAAG GCCCGACTTC GAGACAGGAT GTCTCACGGG CCGATGTTAT CATTAATCGA
            CGGATCAAAG GCCCGACATC GAGACAGGAT GTCTCACGGG CCGATGTTAT CGTTAGTCGA
            CGGATCAAAG GCCCGACATC GAGACAGGAT GTCTCACGGG CCGATGTTAT CGTTAGTCGA
            CGAATCAAAG GCCCGACATC GAGACAGGAT GTCTCACGGG CCGATGTTAT CATTAGTCGA
            CGAATCAAAG GCCCGACATC GAGACAGGAT GTCTCACGGG CCGATGTTAT CATTAGTCGA
            CGAATCAAAG GCCCGACATC GAGACAGGAT GTCTCACGGG CCGATGTTAT CATTAGTCGA
            CGAATCAAAG GCCCGACATC GAGACAGGAT GTCTCACGGG CCGATGTTAT CATTAGTCGA
            CGAATCAAAG GCCCNACATC GAGACAGGAT GTCTCACGGG CCGATGTTAT CATTAGTCGA
            CGAATCAAAG GCCCGACATC GAGACAGGAT GTCTCACGGG CCGATGTTAT CATTAGTCGA
            CGAATCAAAG GCCCGACATC GAGACAGGAT GTCTCACGGG CCGATGTTAT CATTAGTCGA
            CGGATCAAAG GCCCGACATC GAAACAGGAT GTCTCACGGG CCGATGTTAT CATTAGTCGA
            CGGATCAGAG GCCCGTCATC GAGACAGGAT GACTCACGGG CCGATGTTAT CATTAATCGA
            CGGATCAAAG GCCCGACATC GAGACAGGAT GTCTCACGGG CCGATGTTAT CATTAGTCGA
            CGGATCAAAG GCCCGACATC GAGACGGGAT GTCTCACGGG CCGATGTTAT CATTAGTCGA
            CGGATCAAAG GCCCGACATC GAGACGGGAT GTCTCACGGG CCGATGTTAT CATTAGTCGA
            CGGATCAAAG GCCCGACATC GAGACGGGAT GTCTCACGGG CCGATGTCAT CATTAGTCGA
            CGGATCAAAG GCCCGACATC GAGACGGGAT GTCTCACGGG CCGATGTCAT CATTAGTCGA
            CGGATCAAAG GCCCGACATC GAGACGGGAT GTCTCACGGG CCGATGTTAT CATTAGTCGA
            CGGATCAAAG GCCCGACATC GAGACGGGAT GTCTCACGGG CCGATGTTAT CATTAGTCGA
            CGGATCAAAG GCCCGACATC GAGACGGGAT GTCTCACGGG CCGATGTTAT CATTAGTCGA
            CGGATCAAAG GCCCGACATC GAGACGGGAT GTCTCACGGG CCGATGTTAT CATTAGTCGA
            CGGATCAAAG GCCCGACATC GAGACGGGAT GTCTCACGGG CCGATGTTAT CATTAGTCGA
            CGGATCAGAG GCCCGTCATC GAGACAGGAT GTCTCACGGG CCGATGTTAT CATTAATCGA
            CGGATCAAAG GCCCGACATC GAGACGGGAT GTCTCACGGG CCGATGTTAT CATTAGTCGA
            CGGATCAAAG GCCCGACATC GAGACGGGAT GTCTCACGGG CCGATGTTAT CATTAGTCGA
            CGGATCAAAG GCCCGACATC GAGACGGGAT GTCTCACGGG CCGATGTTAT CATTAGTCGA
            CGGATCAGAG GCCCGTCATC GAGACAGGAT GTCTCACGGG CCGATGTTAT CATTAATCGA
            CGGATCAAAG GCCCGACATC GAGACAGGAT GTCTCACGGG CTGATGTTAT CATTAATCGA

            ATACTAGTGG GTTGATAACC CCTGCAGAAC GCGTCAAGCG GGGGACTATG GATCTGCGTC
            ATACTAGTAG ATTGATAGCC CCTGCAGAAC GCGACAAGCA GGGGGCTATA GATCTGCGTT
            ATACTAGTGG ATTGATAGCC CCTGCAGAAC GCGACAAGCA GGGGGCTATA GATCTGCGTT
            ATACTAGTGG ATTTATAGCC CCTGCAGAAC GCGACAAGCA GGGGGCTATA GATCTGCGTT
            ATACTAGTGG ATTTATAGCC CCTGCAGAAC GCGACAAGCA GGGGGCTATA GATCTGCGTT
            ATACTAGTGG ATTTATAGCC CCTGCAGAAC GCGACAAGCA GGGGGCTATA GATCTGCGTT
            ATACTAGTAG ATTGATAGCC CCTGCAGAAC GCGACAAGCA GGGGGCTATA GATCTGCGTT
            ATACTAGTGG ATTGATAGCC CCTGCAGAAC GCGACAAGCA GGGGGCTATA GATCTGCGTT
            ATACTAGTGG ATTGATAGCC CCTGCAGAAC GCGACAAGCA GGGGGCTATA GATCTGCGTT
            ATACTAGTGG ATTGATAGCC CCTGCAGAAC GCGACAAGCA GGGGGCTATA GATCTGCGTT
            ATACTAGTGG ATTGATAGCC CTTGCAGAAC GCGACAAGCA GGGGGCTATA GATCTGCGTT
            ATACTAGTAG ATTGATAGCC CCTGCAGAAC GCGACAAGCA GGGGGCTATA GATCTGCGTT
            ATACTAGTGG ATTGATAGCC CCTGCGAAAC GCGACAAGCA GGGGGCTATA GATCTGCGTT
            ATACTAGTGG ATTGATAGCC CTTGCAGAAC GCGACAAGCA GGGGGCTATA GATCTGCGTT
            ATACTAGTGG ATTGATAGCC CCTGCAGAAC GCGACAAGCA GGGGGCTATA GATCTGCGTT
            ATACTAGTGG ATTGATAGCC CCTGCAGAAC GCGACAAGCA GGGGGCTATA GATCTGCGTT
            ATACTAGTGG ATTGATAGCC CCTGCAGAAC GCGACAAGCA GGGGGCTATA GATCTGCGTT
            ATACTAGTGG ATTGATAGCC CTTGCAGAAC GCGACAAGCA GGGGGCTATA GATCTGCGTT
            ATACTAGTGG ATTGATAGCC CCTGCAGAAC GCGACAAGCA GGGGGCTATA GATCTGCGTT
            ATACCAGTGG GTTGATAGCC CCTGCAGAAC GCGTCAAGCG GGGGACTATA GATCTGCGTC
            ATACTAGTGG GTTGATAGCC CCTGCAGAAC GCGTCAAGCG GGGGACTATA GATCTGCGTC
            ATACTAGTGG GTTGATAGCC CCTGCAGAAC GCGTCAAGCG GGGGACTATA GATCTGCGTC
            ATACTAGTGG GTTGATAGCC CCTGCAGAAC GCGTCAAGCG GGGGACTATA GATCTGCGTC
            ATACTAGTGG GTTGATAGCC CCTGCAGAAC GCGTCAAGCG GGGGACTATA GATCTGCGTC
            ATACTAGTGG GTTGATAGCC CCTGCAGAAC GCGTCAAGCG GGGGACTATA GATCTGCGTC
            ATACTAGTGG GTTGCTAGCC CCTGCAGGAC GCCTCAAGCA GGGGACTATA GATCTGCGTC
            ATACTAGTGG GTTGCTAGCC CCTGCAGAAC GCGTCAAGCA GGGGACTATA GATCTACGTC
            ATACTAGTGG GTTGATAGCC CCTGCAGAAC GCGTCAAGCG GGGGACTATA GATCTGCGTC
            ATACTAGTGG GTTGATAGCC CCTGCAGAAC GCGTCAAGCA GGGGACTATA GACCTGCGTT
            ATACTAGTGG ATTGATAGCC CCTGCAGAAC GCGACAAGCA GGGGGCTATA GATCTGCGTT
            ATACTAGTGG ATTGATAGCC CCTGCAGAAC GCGACAAGCA GGGGGCTATA GATCTGCGTT
            ATACTAGTGG ATTGATAGCC CCTGCAGAAC GCGACAAGCA GGGGGCTATA GATCTGCGTT
            ATACTAGTGG ATTGATAGCC CCTGCNGAAC GCGACAAGCA GGGGGCTATA GATCTGCGTT
            ATACTAGTGG ATTGATAGCC CCTGCAGAAC GCGACAAGCA GGGGGCTATA GATCTGCGTT
            ATACTAGTGG GTTGATAGCC CCTGCAGAAC GCGTCAAGCG GGGGACTATA GATCTGCGTC
            ATACTAGTGG GTTGCTAGCC CCAGCAGAAC GCGTCAAGCA GGGGACTATA GATCTGCGTC
            ATACTAGTGG ATTGATAGCC CCTGCAGAAC GCGACAAGCA GGGGGCTATA GATCTGCGTT
            ATACTAGTGG GTTGATAGCC CCTGCAGAAC GCGTCAAGCG GGGGACTATA GATCTGCGTC
            ATACTAGTGG GTTGATAGCC CCTGCAGAAC GCGTCAAGCG GGGGACTATA GATCTGCGTC
            ATACTAGTGG GTTGATAGCC CCTGCAGAAC GCGTCAAGCG GGGGACTATA GATCTGCGTC
            ATACTAGTGG GTTGATAGCC CCTGCAGAAC GCGTCAAGCG GGGGACTATA GATCTGCGTC
            ATACTAGTGG GTTGATAGCC CCTGCAGAGC GCGTCAAGCG GGGGACTATA GATCTGCGTC
            ATACTAGTGG GTTGATAGCC CCTGCAGAAC GCGTCAAGCG GGGGACTATA AATCTGCGTC
            ATACTAGTGG GTTGCTAGCC CCTGCAGAAC GCGTCAAGCA GGGGACTATA GATCTGCGTC
            ATACTAGTGG GTAGATAGCT CCTGCAGAAC GCGTCAAGCA GGGGACTATA GATCTGCGTC
            ATACTAGTGG GCTGATGGCC CCTACAGAAC GCGTCAAGCG GGAGACTATA GGTCCGCGTC
            ATACTAGTGG GTTGATAGCC CCTGCAGAAC GCGTCAAGCG GGGGACTATA GATCTGCGTC
            ATACTAGTGG GTTGATAGCC CCTGCAGAAC ACGTCAAGCA GGGGACCATA GATCTGCGTC
            ATACTAGTGG GTTGATAGCC CCTGCAGAAC GCGTCAAGCA GGGGACTATA GATCTGCGTC
            ATACTAGTGG GTTGCTAGCC CCTGCAGAAC GCGTCAAGCA GGGGACTATA GATCTGCGTC
            ATACTAGTGG GTTGCTAGCC CCTGCAGAAC GCGTCAAGCA GGGGACTATA GATCTGCGCC
            ATACTAGTGG GTTGATAGCC CCTGCAGAAC GCGTCAAGCG GGGGACTATA GATCCGTGTC
            ATACTAGTGG GTTGATAGCC CCTGCAGAAC GCGTCAAGCG GGGGACTATA GATCCGCGTC
            ATACTAGTGG GTTGATAGCC CCTGCAGAAC GCGTCAAGCG GGGGACTATA GATCTGCGTC
            ATACTAGTGG GTTGATAGCC CCTGCAGAAC GCGTCAAGCG GGGGACTATA GATCTGCGTC
            ATACTAGTGG GTTGATAGCC CCTGCAGAAC GCGTCAAGCA GGGGACTATA GATCTGCGTC
            ATACTAGTGG GTTGATAGCC CCTGCAGAAC GCGTCAAACA GGGGACTATA GATCTGCGTC
            ATACTAGTGG ATTGATAGCC CCTGCAGAAC GCGACAAGCA GGGGGCTATA GATCTGCGTT
            ATACTAGTGG ATTGATAGCC CCTGCAGAAC GCGACAAGCA GGGGGCTATA GATCTGCGTT
            ATACNAGTGG ATTTATAGCC CCTGCAGAAC GCGACAAGCA GGGGGCTATA GATCTGCGTT
            ATACTAGTGG ATTGATAGCC CCTGCAGAAC GCGACAAGCA GGGGGCTATA GATCTGCGTT
            ATACTAGTGG ATTGATAGCC CCTGCAGAAC GCGACAAGCA GGGGGCTATA GATCTGCGTT
            ATACTAGTGG ATTGANAGCC CCTGCAGAAC GCGACAAGCA GGGGGCTATA GATCTGCGTT
            ATACTAGTGG ATTGATAGCC CCTGCAGAAC GCGACAAGCA GGGGGCTATA GATCTGCGTT
            ATACTAGTGG ATTGATAGCC CCTGCAGAAC GCGACAAGCA GGGAGCTATA GATCTGCGTT
            ATACTAGCGG ATTGATAGCC CCTGCAGAAC GCGACAAGCA GGGGGCTATA GATCTGCGTT
            ATACTAGTGG ATTGATAGCC CCTGCAGAAC GCGACAAGCA GGGAGCTATA GATCTGCGTT
            ATACTAGTGG ATTGATAGCC CCTGCAGAAC GCGACAAGCA GGGGGCTATA GATCTGCGTT
            ATACTAGTGG ATTGATAGCC CCTGCAGAAC GCGACAAGCA GGGGGCTATA GATCTGCGTT
            ATACTAGTGG ATTGATAGCC CCTGCAGAAC GCGACAAGCA GGGGGCTATA GATCTGCGTT
            ATACTAGTGG ATTGATAGCC CCTGCAGAAC GCGACAAGCA GGGGGCTATA GATCTGCGTT
            ATACTAGTGG ATTGATAGCC CCTGCAGAAC GCGACAAGCA GGGAGCTATA GATCTGCGTT
            ATACTAGTGG ATTGATAGCC CCTGCAGAAC GCGACAAGCA GGGGGCTATA GATCTGCGTT
            ATACTAGTGG ATTGATAGCC CCTGCAGAAC GCGACAAGCA GGGGGCTATA GATCTGCGTT
            ATACTAGTGG ATTGATAGCC CCTGCAGAAC GCGACAAGCA GGGGGCTATA GATCTGCGTT
            ATACTAGTGG ATTGATAGCC CCTGCAGAAC GCGACAAGCA GGGGGCTATA GATCTGCGTT
            ATACTAGTGG ATTGATAGCC CCTGCAGAAC GCGACAAGCA GGGGGCTATA GATCTGCGTT
            ATACTAGTGG ATTGATAGCC CCTGCAGAAC GCGACAAGCA GGGGGCTATA GATCTGCGTT
            ATACTAGTGG ATTGATAGCC CCTGCAGAAC GCGACAAGCA GGGGGCTATA GATCTGCGTT
            ATACTAGTGG ATTGATAGCC CCTGCAGAAC GCGACAAGCA GGGGGCTATA GATCTGCGTT
            ATACTAGTGG ATTGATAGCC CCTGCAGAAC GCGACAAGCA GGGGGCTATA GATCTGCGTT
            ATACTAGTGG ATTGATAGCC CCTGCAGAAC GCGACAAGCA GGGGGCTATA GATCTGCGTT
            ATACTAGTGG ATTGATAGCC CCTGCAGAAC GCGACAAGCA GGGGGCTATA GATCTGCGTT
            ATACTAGTGG ATTGATAGCC CCTGCAGAAC GCGACAAGCA GGGGGCTATA GATCTGCGTT
            ATACTAGTGG ATTGATAGCC CCTGCAGAAC GCGACAAGCA GGGGGCTATA GATCTGCGTT
            ATACTAGTGG ATTGATAGCC CCTGCAGAAC GCGACAAGCA GGGGGCTATA GATCTGCGTT
            ATACTAGTGG ATTGATAGCC CCTGCAGAAC GCGACAAGCA GGGGGCTATA GATCTGCGTT
            ATACTAGTGG ATTGATAGCC CCTGCAGAAC GCGACAAGCA GGGGGCTACA GATCTGCGTT
            ATACTAGTGG ATTGATAGCC CCTGTAGAAC GCGACAAGCA GGGGGCTATA GATCTGCGTT
            ATACTAGTGG ATTGATAGCC CCTGCAGAAC GCGACAAGCA GGGGGCTATA GATCTGCGTT
            ATACTAGTGG ATTGATAGCC CCTGCAGAAC GCGACAAGCA GGGGGCTATA GATCTGCGTT
            ATACTAGTGG ATTGATAGCC CCTGCAGAAC GCGACAAGCA GGGGGCTATA GATCTGCGTT
            ATACTAGTGG ATTGATAGCC CCTGCAGAAC GCGACAAGCA GGGGGCTATA GATCTGCGTT
            ATACTAGTGG ATTGATAGCC CCTGCAGAAC GCGACAAGCA GGGGGCTATA GATCTGCGTT
            ATACTAGTGG ATTGATAGCC CCTGCAGAAC GCGACAAGCA GGGGGCTATA GATCTGCGTT
            ATACTAGTGG ATTGATAGCC CCTGCAGAAC GCGACAAGCA GGGGGCTATA GATCTGCGTT
            ATACTAGTGG ATTGATAGCC CCTGCAGAAC GCGACAAGCA GGGGGCTATA GATCTGCGTT
            ATACTAGTGG ATTGATAGCC CCTGCAGAAC GCGACAAGCA GGGGGCTATA GATCTGCGTT
            ATACTAGTGG ATTGATAGCC CCTGCAGAAC GCGACAAGCA GGGGGCTATA GATCTGCGTT
            ATACTAGTGG ATTGATAGCC CCTGCAGAAC GCGACAAGCA GGGGGCTATA GATCTGCGTT
            ATACTAGTGG ATTGATAGCC CCTGCAGAAC GCGACAAGCA GGGGGCTATA GATCTGCGTT
            ATACTAGTGG ATTGATAGCC CCTGCAGAAC GCGACAAGCA GGGGGCTATA GATCTGCGTT
            ATACTAGTGG ATTGATAGCC CCTGCAGAAC GCGACAAGCA GGGGGCTATA GATCTGCGTT
            ATACTAGTGG ATTGATAGCC CCTGCAGAAC GCGACAAGCA GGGGGCTATA GATCTGCGTT
            ATACTAGTGG ATTGATAGCC CCTGCAGAAC GCGACAAGCA GGGGGCTATA GATCTGCGTT
            ATACTAGTGG GTTGATAGCC CCTGCAGAAC GCGTCAAGCA GGGGACTATA GATCTGCGTT
            ATACTAGTGG ATTGATAGCC CCTGCAGAAC GTGTCAAGCA GGGGGCTATA GATGTGCGTT
            ATACTAGTGG ATTGATAGCC CCTGCAGAAC GCGACAAGCA GGGGGCTATA GATCTGCGTT
            ATACTAGTGG ATTGATAGCC CCTGCAGAAC GCGTCAAGCA GGGGACTATA GATCTGCGTT
            ATACTAGTGG ATTGATAGCC CCTGCAGAAC GCGTCAAGCA GGGGACTATA GATCTGCGTT
            ATGCTAGTGG GTTGATAGCC CCTGCAGAAA GCGTCAAGCA GGGGACTATA GATCTGCGTC
            TTACTAGTGG GTTGCTAGCC CCTGCAGAAC GCGTCAAGCA GAGGACTATA GATCTGCGTC
            ATACTAGTGG GTTGCTAGTC TCTGCAGAAC GCGTCAAGCA GGGGACTATA GATCTGCGTC
            ATACTAGTGG GTTGCTAGCC CCTGCAGAAC GCGTCAAGCA GGGGACTGTA GATCTGCGTC
            ATACTAGTGG GTTGCTAGCC CCTGCAGAAC GCGTCAAGCA GGGGACTATA GATCTGCGTC
            ATACTAGTGG GTTGCTAGCC CCTGCAGAAC GCGTCAAGCA GGGGACTATA GATCTGCGTC
            ATACTAGTGG GTTGATAGCC CCTGCAGAAC GCGTCAAGCA GGGGACTATA GATCTGCGTN
            ATACTAGTGG GTTGCTAGCC CCTGCAGAAC GCGTCAAGCA GGGGACTATA GATCTGCGTC
            ATACTAGTGG GTTGCTAGCC CCTGCAGAAC GCGTCAAGCA GGGGACTATA GATCTGCGTC
            ATACTAGTGG GTTGCTAGCC CCTGCAGAAC GCGTCAAGCA GGGGACTATA GATCTGCGTC
            ATACTAGTGG GTTGCTAGCC CCTGCAGAAC GCGTCAAGCA GGGGACTATA GATCTGCGTC
            ATACTAGTGG GTTGCTAGCC CCTGCAGAAC GCGTCAAGCA GGGGACTATA GATCTGCGTC
            ATACTAGTGG GTTGCTAGCC CCTGCAGAAC GCGTCAAGCA GGGGACTATA GATCTGCGTC
            ATACTAGTGG GTTGCTAGCC CCTGCAGAAC GCGTCAAGCA GGGGACTATA GATCTGCGTC
            ATACTAGTGG GTTGNTAGCC CCTGCAGAAC GCGTCNNGCA GGGGACTATA GATCTGCGTN
            ATACTAGTGG GTTGCTAGCC CCTGCAGAAC GCGTCAAGCA GGGGACTATA GATCTGCGTC
            ACACTAGTGG GTTGCTAGCC CCTGCAGAAC GCGTCAAGCA GGGGACTATA GATCTGCGTC
            ATACTAGTGG GTTGATAGCC CCTGCAGAAC GCGTCAAGCA GGGGACTATA GATCTGCGTT
            ATACTCGTGG GTTGATAGCC CCTGCAGAAC GCGTCAAGAA GGGGACTATA GATCTGCGTC
            ATACTCGTGG GTTGATAGCC CCTGCAGAAC GCGTCAAGCA GGGGACTATA GATCTGCGTC
            ATACTAGTGG GTTGATAGCC CCTGCAGAAC GCGTTAAGCA GGGGACTATA GATCTGCATC
            ATACTAGTGG GTTGATAGCC CCTGCAGAAC GCGTCAAGCA GGGGACTATA GATCTGCGTC
            ATACTAGTGG GTTGATAGCC CCTGCAGAAC GCGTCAAGCA GGGGACTATA GATCTGCGTC
            ATACTAGTGG GTTGATAGCC CCTGCAGAAC GCGTCAAGCA GGGGACTATA GATCTGCGTC
            ATACTAGTGA GTTGATAGCC CCTGCAGAAC GCGTCAAGCA GGGGACTATA GATCTGCGTC
            ATACTAGTGG GTTGATAGCC CCTGCAGAAC GCGTCAAGCA GGGGACTATA GATCTGCGTC
            ATACTAGTGG GTTGATAGCC CCTGCAGAAC GCGTCAAGCA GGGGACTATA GATCTGCGTC
            ATACTAGTGG GTTGATAGCC CCTGCAGAAC GCGTCNNGCA GGGGACTATA GATCTGCGTT
            ATACTAGTGG GTTGATAGCC CCTGCAGAAC GCGTCAAGCG GGGGACTATA GATCTGCGTC
            ATACTAGTGG GTTGATAGCC CCTGCAGAAC GCGTCAAGCG GGGGACTATA GATCTGCGTC
            ATACTAGTGG GTTGATAGCC CCTGCAGAAC GCGTCAAGCG GGGGACTATA GATCTGCGTC
            ATACTAGTGG GTTGATAGCC CCTGCAGAAC GCGTCAAGCG GGGGACTATA GATCTGCGTC
            ATACTAGTGG GTTGATAGCC CCTGCAGAAC GCGTCAAGCG GGGGACTATA GATCTGCGTC
            ATACTAGTGG GTTGATAGCC CCTGCAGAAC GCGTCAAGCG GGGGACTATA GATCTGCGTC
            ATACTAGTGG GTTGATAGCC CCTGCAGANC GCGTCAAGCG GGGGACTATA GATCTGCGTC
            ATACTAGTGG GTTGATAGCC CCTGCAGAAC GCGTCAAGCG GGGGACTATA GATCTGCGTC
            ATACTAGTGG GTTGATAGCC CCTGCAGAAC GCGTCAAGCG GGGGACTATA GATCTGCGTC
            ATACTAGTGG GTTGACAGCC CCTGCAGAAC GCGTCAAGCG AGGGACTATA GATCTGCGTC
            ATACTAGTGG GTTGATAGCC CCTGCAGAAC GCGTCAAGCA GGGGACTATA GATCTGCGTT
            ATACTAGTGG GTTGATAGCC CCTGCAGAAC GCGTCAAGCG GGGGACTATA GATCTGCGTC
            ATACTAGTGG GTTGATAGCC CCTGCAGAAC GCGTCAAGCG GGGGACTATA GATCTGCGTC
            ATATTAGTGG GTTGATAGCC CCTGCAGAAC GCGTCAAGCG GGGGACTATA GATCTGCGTC
            ATATTAGTGG GTTGATAGCC CCTGCAGAAC GCGTCAAGCG GGGGACTATA GATCTGCGTC
            ATATTAGTGG GTTGATAGCC CCTGCAGAAC GCGTCAAGCG GGGGACTATA GATCTGCGTC
            ATATTAGTGG GTTGATAGCC CCTGCAGAAC GCGTCAAGCG GGGGACTATA GATCTGCGTC
            ATATTAGTGG GTTGATAGCC CCTGCAGAAC GCGTCAAGCG GGGGACTATA GATCTGCGTC
            ATATTAGTGG GTTGATAGCC CCTGCAGAAC GCGTCAAGCG GGGGACTATA GATCTGCGTC
            ATATTAGTGG GTTGATAGCC CCTGCAGAAC GCGTCAAGCG GGGGACTATA GATCTGCGTC
            ATATTAGTGG GTTGATAGCC CCTGCAGAAC GCGTCAAGCG GGGGACTATA GATCTGCGTC
            ATACTAGTGG GTTGATAGCC CCTGCAGAAC GCGTCCGGCA GGGGAATATA GATCTGCGTT
            ATATTAGTGG GTTGATAGCC CCTGCAGAAC GCGTCAAGCG GGGGACTATA GATCTGCGTC
            ATATTAGTGG GTTGATAGCC CCTGCAGAAC GCGTCAAGCG GGGGACTATA GATCTGCGTC
            ATATTAGTGG GTTGATAGCC CCTGCAGAAC GCGTCAAGCG GGGGACTATA GATCTGCGTC
            ATACTAGTGG GTTGATAGCC CCTGCAGAAC GCGTCAAGCA GGGGACTATA GATCTGCGTT
            ATACTAATGG ATTGATAGCC CCTGCAGAAC GCGTCAAGCA GGGGACTATA GATCTGCGTT

            CTAACTGATC TTCCAATTCT TTACAGATAC GCTGCGAAAG CCACACGAAT AGACGGCGCG
            CTTACTGATC TTCCAATTCT TTGCAAATCC GCGGCGAAAG CCACACGAAT AAACGGGGCG
            CTTACTGATC TTCCAATTCT CTACAAATCC GCGGCGAAAG CCACACGAAT AAACGGCGCG
            CTTACTGATC TTCCAATTCT TTATAAATCC GCGGCGAAAG CCACACGAAT AAACGGCGCG
            CTTACTGATC TTCCAATTCT TTATAAATCC GCGGCGAAAG CCACACGAAT AAACGGCGCG
            CTTACTGATC TTCCAATTCT TTATAAATCC GCGGCGAAAG CCACACGAAT AAACGGCGCG
            CTTACTGATC TTCCAATTCT TTGCAAATCC GCGGCGAAAG CCACACGAAT AAACGGGGCG
            CTTACTGATC TTCCAATTCT CTACAAATCC GCGGCGAAAG CCACACGAAT AAACGGCGCG
            CTTACTGATC TTCCAATTCT CTACAAATCC GCGGCGAAAG CCACACGAAT AAACGGCGCG
            CTTACTGATC TTCCAATTCT CTACAAATCC GCGGCGAAAG CCACACGAAT AAACGGCGCG
            CTTACTGATC TTCCAATTCT TTACAAGTCC GCGGCGAAAG CCACACGAAT AAACGGCGCG
            CTTACTGATC TTCCAATTCT TTGCAAATCC GCGGCGAAAG CCACACGAAT AAACGGGGCG
            CTTACTGATC TTCCAATTCT TTACAAATCC GCGGCGAAAG CAACACGAAT AAACGGCGCG
            CTTACTGATC TTCCAATTCT TTACAAATCC GCGGCGAAAG CCACACGAAT AAACGGCGCG
            CTTACTGATC TTCCAATTCT TTGCAAATCC GCGGCGAAAG CCACACGAAT AAACGGGGCG
            CTTACTGATC TTCCAATTCT CTACAAATCC GCGGCGAAAG CCACACGAAT AAACGGCGCG
            CTTACTGATC TTCCAATTCT CTACAAATCC GCGGCGAAAG CCACACGAAT AAACGGCGCG
            CTTACTGATC TTCCAATTCT TTACAAATCC GCGGCGAAAG CCACACGAAT AAACGGCGCG
            CTTACTGATC TTCCAATTCC TTACAAATCC GCGGCGAAAG CCACACGAAT AAACGGCGCG
            CTAACTGATC TTCCAACTCT TTACAGATAC GCGGCGAAAG CCACACGAAT AGACGGCGCG
            CTAACTGATC TTCCAATTCT TTACAGATAC GCGGCGAAAG CCACACGAAT AGACGGCGCG
            CTAACTGATC TTCCAATTCT TTACAGATAC GCGGCGAAAG TCACACGAAT AGACGGCGCG
            CTAACTGATC TTCCAATTCT TTACAGATAC GCGGCGAAAG CCACACGAAT AGACGGCGCG
            CTAACTGATC TTCCAATTCT TTACAGATAC GCGGCGAAAG CCACACGAAT AGACGGCGCG
            CTAACTGATC TTCCAATTCT TTACAGATAC GCGGCGAAAG CCACACGAAT AGACGGCGCG
            CTAACTGATC TTCCAATTCT TTACAGATAC GCGGCGAAAG CCACTCAAAT AAACGGCGCG
            CTAACTGATC TTCCAATTCT TTACAGATAC GCGGCGAAAG CCACTCAAAT AAACGGCGCG
            CTAACTGATC TTCCAACTCT TTACAGATAC GCGGCGAAAG CCACACGAAT AGACGGCGCG
            CTAACTGATC TTCCAATTCT TTACAGATAC GCGGCGAAAG CCACACGAAT AAACGGCGCG
            CTTACTGATC TTCCAATTCT TTACAAATCC GCGGCGAAAG CCACACGAAT AAACGGCGCG
            TTTACTGATC TTCCAATTCT TTACAAATCC GCGGCGAAAG CCACACGAAT AAACGGCGCG
            CTTACTGATC TTCCAATTCT CTACAAATCC GCGGCGAAAG CCACACGAAT AAACGGCGCG
            CTTACTGATC TTCCAATTCT CTACAAATCC GCGGCGAAAG CCACACGAAT AAACGGCGCG
            TTTACTGATC TTCCAATTCT TTACAAATCC GCGGCGAAAG CCACACGAAT AAACGGCGCG
            CTAACTGATC TTCCAATTCT TTACAGATAC GCGGCGAGAG CCACACGAAT AGACGGCGCG
            CTAACTGATC TTCCAATTCT TTACAGATAC GCGGCGAAAG CCACTCAAAT AAACGGCGCG
            CTTACTGATC TTCCAATTCT TTGCAAATCC GCGGCGAAGG CCACACGAAT AAACGGGGCG
            CTAACTGATC TTCCAATTCT TTACAGATAC GCGGCGAAAG CCACACGAAT AGACGGCGCG
            CTAACTGATC TTCCAATTCT TTACAGATAC GCGGCGAAAG CCACACGAAT AGACGGCGCG
            CTAACTGATC TTCCAATTCT TTACAGATAC GCGGCGAAAG CCACACGAAT AGACGGCGCG
            CTAACTGATC TTCCAATTCT TTACAGATAC GCGGCGAAAG CCACACGAAT AGACGGCGCG
            CTAACTGATC TTCCAACTCT TTACAGATAC GCGGCGAAAG CCACACGAAT AGACGACGCG
            CTAACTGATC TTCCAACTCT TTACAGATAC GCGGCGAAAG CCACACGAAT AGACGGCGCG
            CTAACTGATC TTCCAATTCT TTACAGATAC GCGGCGAAAG CCACTCAAAT AAACGGCGCG
            CTAACTGATT TTCCAATTCT TTACAGATAC GCGGCGAAAG CCACACGAAT AAACGGCGCG
            CTAACTGATC TTCCAATTCT TTACAGATAC ACNTCGAAAG CCACATGAAT AGACGGCACG
            CTAACTGATC TTCCAATTCT TTACAGATAC GCGGCGAAAG CCATACGAAT AGACGGCGCG
            CTAACTGATC TTCCAATTCT TTACAGATAC GCGGCGAAAG CCACACGAAT AAACGGCGCG
            CTAACTGATC TTCCAATTCT TTACAGAAAC GCGGCGAAAG CCACACGAAT AAACGGCGCG
            CTAACTGATC TTCCAATTCT TTACAGATAC GCGGCGAAAG CCACTCAAAT AAACGGCGCG
            CTAACTGATC TTCCAATTCT TTACAGATAC GCGGCGAAAG CCACTCAAAT AAACGGCGCG
            CTAACTGAAC TTCCAATTCT TTACAGATAC GCNCCGAAAG CCACATGAAT AGACGGCGCG
            CTAACTGATC TTCCAATTCT TTACAGATAT GCNTCGAAAG CCACATGAAT AGACGGCGCG
            CTAACTGATC TTCCAACTCT TTACAGATAC GCGGCGAAAG CCACACGAAT AGACGGCGCG
            CTAACTGATC TTCCAACTCT TTACAGATAC GCGGCGAAAG CCACACGAAT AGACGGCGCG
            CTAACTGATC TTCCAATTCT TTACAGAAAC GCGGCGAAAG CCACACGAAT AAACGGCGCG
            CTAACTGATC TTCCAATTCT TTACAGAAAC GCGGCGAAAG CCACACGAAT AAACGGCGCG
            CTTACTGATC TTCCAATTCT CTACAAATCC GCGGCGAAAG CCACACGAAT AAACGGCGCG
            CTTACTGATC TTCCAATTCT TTGCAAATCC GCGGCGAAAG CCACACGAAT AAACGGGGCG
            CTTACTGATC TTCCAATTCT TTATAAATCC GCGGCGAAAG CCACACGAAT AAACGGCGCG
            CTTACTGATC TTCCAATTCT CTACGAATCC GCGGCGAAAG CCACACGAAT AAACGGCGCG
            CTTACTGATC TTCCAATTCT TTACAAATCC GCGGCGAAAG CCACACGAAT AAACGGCGCG
            CNTACTGATC TTCCAATTCT CTACAAATCC GCGGCGAAAG CCACACGAAT AAACGGCGCG
            CTTACTGATC TTCCAATTCT TTACAAATCC GCGGCGAAAG CCACACGAAT AAACGGCGCG
            CTTACTGATC TTCCCATTCT TTACAAATCC GCGGCGAAAG CCACACGAAC AAACGGCGCG
            CTTACTGATC TTCCCATTCT TTACAAATCC GCGGCGAAAG CCACACGAAT AAACGGCGCG
            CTTACTGATC TTCCCATTCT TTACAAATCC GCGGCGAAAG CCACACGAAC AAACGGCGCG
            CTTACTGATC TTCCCATTCT TTACAAATCC GCGGCGAAAG CCACACGAAT AAACGGCGCG
            CTTACTGATC TTCCAATTCT TTACAAATCC GCGGCGAAAG CCACACGAAT AAACGGCGCG
            CTTACTGATC TTCCAATTCT TTACAAATCC GCGGCGAAAG CCACACGAAT AAACGGCGCG
            CTTACTGATC TTCCAATTCT TTACAAATCC GCGGCGAAAG CCACACGAAT AAACGGCGCG
            CTTACTGATC TTCCCATTCT TTACAAATCC GCGGCGAAAG CCACACGAAC AAACGGCGCG
            CTTACTGATC TTCCCATTCT TTACAAATCC GCGGCGAAAG CCACACGAAT AAACGGCGCG
            CTTACTGATC TTCCAATTCT TTACAAATCC GCGGCGAAAG CCACACGAAT AAACGGCGCG
            CTTACTGATC TTCCCATTCT TTACAAATCC GCGGCGAAAG CCACACGAAT AAACGGCGCG
            CTTACTGATC TTCCCATTCT TTACAAATCC GCGGCGAAAG CCACACGAAT AAACGGCGCG
            CCTACTGATC TTCCAATTCT TTACAAATCC GCGGCGAAAG CCACACGAAT AAACGGCGCG
            CTTACTGATC TTCCCATTCT TTACAAATCC GCGGCGAAAG CCACACGAAT AAACGGCGCG
            CTTACTGATC TTCCAATTCT TTACAAATCC GCGGCGAAAG CCACACGAAT AAACGGCGCG
            CTTACTGATC TTCCCATTCT TTACAAATCC GCGGCGAAAG CCACACGAAT AAACGGCGCG
            CTTACTGATC TTCCCATTCT TTACAAATCC GCGGCGAAAG CCACACGAAT AAACGGCGCG
            CTTACTGATC TTCCAATTCT TTACAAATCC GCGGCGAAAG CCACACGAAT AAACGGCGCG
            CTTACTGATC TTCCCATTCT TTACAAATCC GCGGCGAAAG CCACACGAAT AAACGGCGCG
            CTTACTGATC TTCCCATTCT TTACAAATCC GCGGCGAAAG CCACACGAAT AAACGGCGCG
            CTTACTGATC TTCCCATTCT TTACAAATCC GCGGCGAAAG CCACACGAAT AAACGGCGCG
            CTTACTGATC TTCCCATTCT TTACAAATCC GCGGCGAAAG CCACACGAAT AAACGGCGCG
            CTTACTGATC TTCCCATTCT TTACAAATCC GCGGCGAAAG CCACACGAAT AAACGGCGCG
            CTTGCTGATC TTCCAATTCT TTACAAATCC GCGGCGAAAG CCACACGAAT AAACGGCGCG
            CTTACTGATC TTCCAATTCT TTACAAATCC GCGGCGAAAG CCACACGAAT AAACGGCGCG
            CTTACTGATC TTCCCATTCT TTACAAATCC GCGGCGAAAG CCACACGAAT AAACGGCGCG
            CTTACTGATC TTCCAATTCT CTACAAATCC GCGGCGAAAG CCACACGAAT AAGCGGCGCG
            CTTACTGATC TTCCCATTCT TTACAAATCC GCGGCGAAAG CCACACGAAT AAACGGCGCG
            CTTACTGATC TTCCAATTCT TTACAAATCC GCGGCGAAAG CCACACGAAT AAACGGCGCG
            CTTACTGATC TTCCCATTCT TTACAAATCC GCGGCGAAAG CCACACGAAT AAACGGCGCG
            CCTACTGATC TTCCAATTCT TTACAAATCC GCGGCGAAAG CCACACGAAT AAACGGCGCG
            CTTACTGATC TTCCAATTCT TTACAAATCC GCGGCGAAAG CCACACGAAT AAACGGCGCG
            CTTACTGATC TTCCCATTCT TTACAAATCC GCGGCGAAAG CCACACGAAT AAACGGCGCG
            CTTACTGATC TTCCAATTCT CTACAAATCC GCGGCGAAAG CCACACGAAT AAACGGCGCG
            CTTACTGATC TTCCAATTCT CTACAAATCC GCGGCGAAAG CCACACGAAT AAACGGCGCG
            CTTACTGATC TTCCAATTCT CTACAAATCC GCGGCGAAAG CCACACGAAT AAACGGCGCG
            CTTACTGATC TTCCAATTCT CTACAAATCC GCGGCGAAAG CCACACGAAT AAACGGCGCG
            CTTACTGATC TTCCAATTCT TTACAAATCC GCGGCGAAAG CCACACGAAT AAACGGCGCG
            CTTACTGATC TTCCAATTCT TTACAAATCC GCGGCGAAAG CCACACGAAT AAACGGCGCG
            CTTACTGATC TTCCAATTCT TTGCAAATCC GCGGCGAAAG CCACACGAAT AAACGGGGCG
            CTTACTGATC TTCCAATTCT CTACAAATCC GCGGCGAAAG CCACACGAAT AAACGGCGCG
            CTAACTGATC TTCCAATTCT TCACAGATAC GCGGCGAAAG CCACACGAAT AAACGGCGCG
            CTTACTGATC TTCCAATTCT TTACAAATCC GCGGCGAAAG CCACACGAAT AAACGGCGCG
            CTTACTGATC TTCCAATTCT TTACAAATCC GCGGCGAAAG CCACACGAAT AAACGGCGCG
            CTAACTGATC TTCCAATTCT TTACAGATCC GCGGCGAAAG CCACACGAAT AAACGGCGCG
            CTAACTGATC TTCCAATTCT TTACAGATCC GCGGCGAAAG CCACACGAAT AAACGGCGCG
            CTAACTGATC TTCCAATACT TTACAGATAC GCGGCGAAAG CCACACGTAT AAATGGCGTG
            CTAACTGATC TTCCAATTCT TTACAGATAC GCGGCGGAAG CCACTCAAAT AAACGGCGCG
            CTAACTGATC TTCCAATTCT TTACAGATAC GCGGCGAAAG CCACTCAAAT AAACGGCGCG
            CTAACTGATC TTCCAATTCT TTACAGATAC GCGGCGAAAG CCACTCAAAT AAACGGCGCG
            CTAACTGATC TTCCAATTCT TTACAGATAC GCGGCGAAAG CCACTCAAAT AAACGGCGCG
            CTAACTGATC TTCCAATTCT TTACAGATAC GCGGCGAAAG CCACTCAAAT AAACGGCGCG
            CTAACTGATC TTCCAATTCT TCACAGATAC GCGGCGAAAG CCNCACGAAT GAACGGCGCG
            CTAACTGATC TTCCAATTCT TTACAGATAC GCGGCGAAAG CCACTCAAAT AAACGGCGCG
            CTAACTGATC TTCCAATTCT TTACAGATAC GCGGCGAAAG CCACTCAAAT AAACGGCGCG
            CTAACTGATC TTCCAATTCT TTACAGATAC GCGGCGAAAG CCACTCAAAT AAACGGCGCG
            CTAACTGATC TTCCAATTCT TTACAGATAC GCGGCGAAAG CCACTCAAAT AAACGGCGCG
            CTAACTGATC TTCCAATTCT TTACAGATAC GCGGCAAAAG CCACTCAAAT AAACGGCGCG
            CTAACTAATC TTCCAATTCT TTACAGATAC GCGGCGAAAG CCACTCAAAT AAACGGCGCG
            CTAACTGATC TTCCAATTCT TTACAGATAC GCGGCGAAAG CCACTCAAAT AAACGGCGCG
            CTAACTGATC TTCCAATTCT TTACAGATAC GCGGCGAAAG CCACNCNAAT AAACGGCGCG
            CTAACTGATC TTCGAATTCT TTACAGATAC GCGGCGAAAG CCACTCAAAT AAACGGCGCG
            CTAACTGATC TTCCAATTCT TTACAGATAC GCGGCGAAAG CCACTCAAAT AAACGGCGCG
            CTAACTGGTC TTCCAATTCT TCACAGATAC GCGGCGAAAG CCACACGAAT AAACGGCGCG
            CTAACTGATC TTCCAATTCT TTACAGATAC GCGGCGAAAG CCACACGACT AAACGGCGCG
            CTAACTGATC TTCCAATTCT TTACAGATAC GCGGCGAAAG CCACACGAAT AAACGGCGCG
            CTAACTGATC TTCCAATTCT TTACAGATAC GCGGCGAAAG CCACACGAAT AAACGGCGCG
            CTAACTGATC TTCCAATTCT TTACAGATAC GCGGCGAAAG CCACACGAAT AAACGGCGCG
            CTAACTGATC TTCCAATTCT TTACAGATAC GCGGCGAAAG CCGCACGAAT AAACGGCGCG
            CTAACTGATC TTCCAATTCT TTACAGATAC GCGGCGAAAG CCGCACGAAT AAACGGCGCG
            CTAACTGATC TTCCAATTCT TTACAGATAC GCGGCGAAAG CCACACGAAT AAACGGCGCG
            CTAACTGATC TTCCAATTCT TTACAGATAC GCGGTGAAAG CCACACGAAT AAACGGCGCG
            CTAACTGATC TTCCAATTCT TTACAGATAC GCGGCGAAAG CCACACGAAT AAACGGCGCG
            CTAACTGATC TTCCAATTCT TTACAGATAC GTGGCGAAAG CCACACGAAT AAACGGCGCG
            CTAACTGATC TTCCAATTCT TTACAGATAC GCGGCGAAAG CCACACGAAT AGACGGCGCG
            CTAACCGATC TTCCAATTCT TTACAGATAC GCGGCGAAAG CCACACGAAT AGACGGCGCG
            CTAACTGATC TTCCAATTCT TTACAGATAC GCGGCGAAAG CCACACGAAT AGACGGCGCG
            CTAACTGATC TTCCAGTTCT TTACAGATAC GCGGCGAAAG CCACACGAAT AGACGGCGCG
            CTAACTGATC TTCCAGTTCT TTACAGATAC GCGGCGAAAG CCACACGAAT AGACGGCGCG
            CTAACTGATC TTCCANNTCT TTACAGATAC GCGGCGAAAG CCACACGAAT AGACGGCGCG
            CTAACTGATC TTCCAACTCT TTACAGATAC GCGGCGAAAG CCACACGAAT AGACGNCGCG
            CTAACTGATC TCCCAACTCT TTACAGATAC GCGGCGAAAA CCACACGAAT AGACGGCGCG
            CTAACTGATC TCCCAACTCT TTACAGATAC GCGGCGAAAA CCACACGAAT AGACGGCGCG
            CTAACTGATC TTCCAATTCT TTACAGATAC GCGGCGAAAG CCACACGAAT AGACGGCGCG
            CTAACTGATC ATCCAATTAT TTACAGATAC GTGGCGAAAG CCACACGAAT AAACGGCGCG
            CTAAATGATC TTCCAATTCT TTACAGATAC GCGGCGAAAG CCACACGAAT AGACGGCGCT
            CTAACTGATC TTCCAATTCT TTACAGATAC GCGGCGAAAG CCACACGAAT AGACGGCGCG
            CTAACTGATC TTCCAATTCT TTACAGATAC GCGGCGAAAG CCACACGAAT AGACGGCGCG
            CTAACTGATC TTCCAATTCT TTACAGATAC GCGGCGAAAG CCACACGAAT AGACGGCGCG
            CTAACTGATC TTCCAATTCT TTACAGATAC GCGGCGAAAG CCACACGAAT AGACGGCGCG
            CTAACTGATC TTCCAATTCT TTACAGATAC GCGGCGAAAG CCACACGAAT AGACGGCGCG
            CTAACTGATC TTCCAATTCT TTACAGATAC GCGGCGAAAG CCACACGAAT AGACGGCGCG
            CTAACTGATC TTCCAATTCT TTACAGATAC GCGGCGAAAG CCACACGAAT AGACGGCGCG
            CTAACTGATC TTCCAATTCT TTACAGATAC GCGGCGAAAG CCACACGAAT AGACGGCGCG
            CTAACTGATC TTCCAATTCT TTACAGATAC GCGGCGAAAG CCACACGAAT AGACGGCGCG
            CTAACTGATC ATCCAATTAT TTACAGATAC GTGGCGAAAG CCACACGAAT AAACGGCGCG
            CTAACTGATC TTCCAATTCT TTACAGATAC GCGGCGAAAG CCACACGAAT AGACGGCGCG
            CTAACTGATC TTCCAATTCT TTACAGATAC GCGGCGAAAG CCACACGAAT AGACGGCGCG
            CTAACTGATC TTCCAATTCT TTACAGATAC GCGGCGAAAG CCACACGAAT AGACGGCGCG
            CTAACTGATC ATCCAATTAT TTACAGATAC GTGGCGAAAG CCACACGAAT AAACGGCGCG
            CTAACTGATC TTTCAATTCT TTACAGATAC GCGGCGAAAG CCACACGAAT AAACAGCGCG

            TTCTAACGCG AGCGGATTGA TCCAACCGCA ATGGCGCAGA GAATCCCACT AACCCGGCTC
            TTCCAACACG AGCGCATTGA TCCAACCACA ATGGCGCAGA GAACCCCACT AACCCGGCTC
            TTCTAACACG AGCGCGTTGA TCCAGCCACA ATGGCGCAGA GAACCCCACT AACCCGGCTC
            TTCTAACACG AGCGCGTNGA TCCAACCACA ATGGCGCAGA GGACCCCACT AACCCGGCTC
            TTCTAACACG AGCGCGTNGA TCCAACCACA ATGGCGCAGA GGACCCCACT AACCCGGCTC
            TTCTAACACG AGCGCGTNGA TCCAACCACA ATGGCGCAGA GGACCCCACT AACCCGGCTC
            TTCCAACACG AGCGCATTGA TCCAACCACA ATGGCGCAGA GAACCCCACT AACCCGGCTC
            TTCTAACACG AGCGCGTTGA TCCAACCACA ATGGCGCAGA GAACCCCACT AACCCGGCTC
            TTCTAACACG AGCGCGTTGA TCCAACCACA ATGGCGCAGA GAACCCCACT AACCCGGCTC
            TTCTAACACG AGCGCGTTGA TCCAACCACA ATGGCGCAGA GAACCCCACT AACCCGGCTC
            TTCTAACACG AGCGCATTGA TCCAACCACA ATGGCGCAGA GAACCCCACT AACCCGGCTC
            TTCCAACACG AGCGCATTGA TCCAACCACA ATGGCGCAGA GAACCCCACT AACCCGGCTC
            TTCTAACACG AGCGCGTTGA TCCAACCACA ATGGCGCAGA GAACCCCACT AACCCGGCTC
            TTCTAACACG AGCGCATTGA TCCAACCACA ATGGCGCAGA GAACCCCACT AACCCGGCTC
            TTCCAACACG AGCGCATTGA TCCAACCACA ATGGCGCAGA GAACCCCACT AACCCGGCTC
            TTCTAACACG AGCGCGTTGA TCCAACCACA ATGGCGCAGA GAACCCCACT AACCCGGCTC
            TTCTAACACG AGCGCGTTGA TCCAACCACA ATGGCGCAGA GAACCCCACT AACCCGGCTC
            TTCTAACACG AGCGCATTGA TCCAACCACA ATGGCGCAGA GAACCCCACT AACCCGGCTC
            TTCTAACACG AGCGCATTGA TCCAACCACA ATGGCGCAGA GAACCCCACT AACCCGGCTC
            TTCTAACGCG AGCGGATTGA TCCAACCACA AGGACGCAGA GAATCCCACT AACCCGGCTC
            TTCTAACGCG AGCGGATTGA TCCAACCACA ATGGCGCAGA GAATCCCACT AACCCGGCTC
            TTCTAACGCG AGCGGATTGA TCCAACCACA ATGGCGCAGA GAATCCCACT AACCCGGCTC
            TTCTAACGCG AGCGGATTGA TCCAACCACA ATGGCGCAGA GAATCCCACT AACCCGGCTC
            TTCTAACGCG AGCGGATTGA TCCAACCACA ATGGCGCAGA GAATCCCACT AACCCGGCTC
            TTCTAACGCG AGCGGATTGA TCCAACCACT ATGGCGCAGA GAATCCCACT AACCCGGCTC
            TTCTAACGCG AGCGCATTGA TCCAACCACA ATGGCGCAGA GAATCCCACT AACCCAGCTC
            TTCTAACGCG AGCGCATTGA TCCAACCACA ATGGCGCAGA GAATCCCACT AACCCAGCTC
            TTCTAACGCG AGCGGATTGA TCCAACCACA ATGACGCAGA GAATCCCACT AACCCGGCTC
            TTCTAACGCG AGCGCACTGA TCCAACCACA ATGGCGCAGA GAATCCCACT AACCCGGCTC
            TTCTAACACG AGCGCGTTGA TCCAACCACA ATGGCGCAGA GAACCCCACT AACCCGGCTC
            TTCTAACACG GGCGCATTGA TCCAACCACA ATGGCGCAGA GAACCCCACT AACCCGGCTC
            TTCTAACACG AGCGCGTTGA TCCAGCCACA ATGGCGCAGA GAACCCCACT AACCCGGCTC
            TTCTAACACG AGCGCGTTGA TCCAACCACA ATGGCGCAGA GAACCCCACT AACCCGGCTC
            TTCTAACACG GGCGCATTGA TCCAACCACA ATGGCGCAGA GAACCCCACT AACCCGGCTC
            TTCTAACGCG AGCGGATTGA TCCAACCACA ATGGCGCAGA GAATCCCACT AACCCGATTC
            TTCTAACGCG AGCGCATTGA TCCAACCACA ATGGCGCAGA GAATCCCACT AAACCAGCTC
            TTCCAACACG AGCTCATTGA TCCAACCACA ATGGCGCAGA GAACCCCACT AACCCGGCTC
            TTCTAACGCG AGCGGATTGA TCCAACCACA ATGGCGCAGA GAATCCCACT AACCCGGCTC
            TTCTAACGCG AGCGGATTGA TCCAACCACA ATGGCGCAGA AAATCCCACT AACCCGGCTC
            TTCTAACGCG AGCGGATTGA TCCAACCACT ATGGCGCAGA GAATCCCACT AACCCGGCTC
            TTCTAACGCG AGCGGATTGG TCCAACCACA ATGGCGCAGA GAATCCCACT AACCCGGCTC
            TTCTAACGCA AGCGGATTGA TCCAACCACA ATGACGCAGA GAATCCCACT AACCCGGCTC
            TTCTAACGCG AGCGGATTGA TCCAACCACA ATGACGCAGA GAATCCCACT AACCCGGCTC
            TTCTAACGCG AGCGCATTGA TCCAACCACA ATGGCGTAGA GAATCCCACT AACCCAGCTC
            TTCTAGCGCG AGCGCATTGA TCCAACCACA ATGGCGCAGA GAATCTCGCT AACCCGGCTC
            TTTTAACGCG AGCGGATTGA TTCAACCACA ATGGCGCAGA GAATCCTACT AACCCGGCTC
            TTCTGACGTG AGCGGATTAA TCCGACCACA ATGGCGCAGA GAATCCCACT AACCCGGCTC
            TTCTAACGCG AGCGCATTGA TCCAACCATA ATGGCGCAGA GAATCCCACT AACCCGGCTC
            TTCTAACGCG AGCGCATTGA TCCAACCACA ATGGCGCAGA GAATCCCACC AACCCGGCTC
            TTCTAACGCG AGCGCATTGA TCCAACCACA ATGGCGCAGA GAATCCCACT AACCCAGCTC
            TTCTAACGCG AGCGCATTGA TCCAACCACA ATGGCGCAGA GAATCCCACT AACCCAGCTC
            TTCTAACGCG AGCGGATTGA TCCAACCACA ATGGCGCAGA GAATCCCACT AACCCGGCTC
            TTCTAACGCG AGCGGATTGA TCCAACCACA ATGGCGCAGA GAATCCCACT AACCCGGCTC
            TTCTAACGCG AGCGGATNGA TCCAACCACA ATGACGCAGA GAATCCCACT AACCCGGCTC
            TTCTAACGCG AGCGGATTGA TCCAACCACA ATGACGCAGA GAATCCCACT AACCCGGCTC
            TTCTAACGCG AGCGCATTGA TCCAACCACA ATGGCGCAGA GAATCCCACC AACCCGGCTC
            TTCTAACGCG AGCGCATTGA TCCAACCACA ATGGCGCAGA GAATCCCACC AACCCGGCTC
            TTCTAACACG AGCGCGTTGA TCCAACCACA ATGGCGCAGA GAACCCCACT AACCCGGCTC
            TTCCAACACG AGCGCATTGA TCCAACCACA ATGGCGCAGA GAACCCCACT AACCCGGCTC
            TTCTAACACG AGCGCGTNGA TCCAACCACA ATGGCACAGA GGACCCCACT AACCCGGCTC
            TTCTAACACG AGCGCGTTGA CCCAACCACA ATGGCGCAGA GAACCCCACT AACCCGGCTC
            TTCTAACACG AGCGCGTTGA TCCAATCACA ATGGCGCAGA GAACCCCACT AACCCGGCTC
            TTCTAACACG AGCGCGTNGA TCCAACCACA ATGGCGCAGA GAACCCCACT AACCCGGCTN
            TTCTAACACG AGCGCGTTGA TCCAACCACA ATGGCGCAGA GAACCCCACT AACCCGGCTC
            TTCTAACACG AGCGCGTTGA TCCAACCACA ATGGCGCAGA GAACCCCACT AACCCGGCTC
            TTCTAACACG AGCGCGTTGA TCCAACCACA ATGGCGCAGA GAACCCCACT AACCCGGCTC
            TTCTAACACG AGCGCGTTGA TCCAACCACA ATGGCGCAGA GAACCCCACT AACCCGGCTC
            TTCTAACACG AGCGCGTTGA TCCAACCACA ATGGCGCAGA GAACCCCACT AACCCGGCTC
            TTCTAACACG AGCGCGTTGA TCCAACCACA ATGGCGCAGA GAACCCCACT AACCCGGCTC
            TTCTAACACG AGCGCGTTGA TCCAACCACA ATGGCGCAGA GAACCCCACT AACCCGGCTC
            TTCTAACACG AGCGCGTNGA TCCAACCACA ATGGCGCAGA GAACCNCACT AACCCGGCTC
            TTCTAACACG AGCGCGTTGA TCCAACCACA ATGGCGCAGA GAACCCCACT AACCCGGCTC
            TTCTAACACG AGCGCGTTGA TCCAACCACA ATGGCGCAGA GAACCCCACT AACCCGGCTC
            TTCTAACACG AGCGCGTTGA TCCAACCACA ATGGCGCAGA GAACCCCACT AACCCGGCTC
            TTCTAACACG AGCGCGTTGA TCCAACCACA ATGGCGCAGA GAACCCCACT AACCCGGCTC
            TTCTAACACG AGCGCGTTGA TCCAACCACA ATGGCGCAGA GAACCCCACT AACCCGGCTC
            TTCTAACACG AGCGCGTTGA TCCAACCACA ATGGCGCAGA GAACCCCACT AACCCGGCTC
            TTCTAACACG AGCGCGTTGA TCCAACCACA ATGGCGCAGA GAACCCCACT AACCCGGCTC
            GTCTAACACG AGCGCGTNGA TCCAACCACA ATGGCGCAGA GAACCCCACT GACCCGGCTC
            TTCTAACACG AGCGCGTTGA TCCAACCACA ATGGCGCAGA GAACCCCACT AACCCGGCTC
            TTCTAACACG AGCGCGTTGA TCCAACCACA ATGGCGCAGA GAACCCCACT AACCCGGCTC
            TTCTAACACG AGCGCGTTGA TCCAACCACA ATGGCGCGGA GAACCCCACT AACCCGGCTC
            TTCTAACACG AGCGCGTTGA TCCAACCACA ATGGCGCAGA GAACCCCACT AACCCGGCTC
            TTCTAACACG AGCGCGTTGA TCCAACCACA ATGGCGCAGA GAACCCCACT AACCCGGCTC
            TTCTAACACG AGCGCGTTGA TCCAACCACA ATGGCGCAGA GAACCCCACT AACCCGGCTC
            TTCTAACACG AGCGCGTTGA TCCAACCACA ATGGCGCAGA GAACCCCACT AACCCGGCTC
            TTCTAACACG AGCGCGTTGA TCCAACCACA ATGGCGCAGA GAACCCCACT AACCCGGCTC
            TTCTAACACG AGCGCGTTGA TCCAACCACA ATGGCGCAGA GAACCCCACT AACCCGGCTC
            TTCTAACACG AGCGCGTTGA TCCAACCACA ATGGCGCAGA GAACCCCACT AACCCGGCTC
            TTCTAACACG AGCGCGTTGA TCCAACCACA ATGGCGCAGA GAACCCCACT AACCCGGCTC
            TTCTAACACG AGCGCGTTGA TCCAACCACA ATGGCGCAGA GAACCCCACT AACCCGGCTC
            TTCTAACACG AGCGCGTTGA TCCAACCACA ATGGCGCAGA GAACCCCACT AACCCGGCTC
            GTCTAACACG AGCGCGTTGA TCCAACCACA ATGGCGCAGA GAACCCCACT AACCCGGCTC
            TTCTAACACG AGCGCGTTGA TCCAACCACA ATGGCGCAGA GAACCCCACT AACCCGGCTC
            TTCTAACACG AGCGCGTTGA TCCAACCACA ATGGCGCAGA GAACCCCACT AACCCGGCTC
            TTCTAACACG AGCGCGTTGA TCCAACCACA ATGGCGCAGA GAACCCCACT AACCCGGCTC
            TTCTAACACG AGCGCGTTGA TCCAACCACA ATGGCGCAGA GAACCCCACT AACCCGGCTC
            TTCTAACACG AGCGCGTTGA TCCAACCACA ATGGCGCAGA GAACCCCACT AACCCGGCTC
            TTCTAACACG AGCGCGTCGA TCCAACCACA ATGGCGCAGA GAACCCCACT AACCCGGCTC
            TTCTAACACG AGCGCGTTGA TCCAACCACA ATGGCGCAGA GAACCCCACT AACCCGGCTC
            TTCTAACACG AGCGCGTTGA TCCAACCACA ATGGCGCAGA GAACCCCACT AACCCGGCTC
            TTCTAACACG AGCGCGTTGA TCCAACCACA ATGGCGCAGA GAACCCCACT AACCCGGCTC
            TTCTAACACG AGCGCATTGA TCCAACCACA ATGGCGCAGA GAACCCCACT AACCCGGCTC
            TTCCAACACG AGCGCATTGA TCCAACCACA ATGGCGCAGA GAACCCCACT AACCCGGCTC
            TTCTAACACG AGCGCGTTGA TCCAACCACA ATGGCGCAGA GAACCCCACT AACCCGGCTC
            TTCTAACGCG AGCGCATTGA TCCAACCACA ATGGCGCAAA GAATCCCACT AACCCGGCTC
            TTCTAACACG AGCGCATTGA TCCAACCACA ATGGTGCAGA GAGTCCCACT AACCCGGCTC
            TTCTAACACG AGCGCATTGA TCCAACCACA ATGGCGCAGA GAACCCCACT AACCCGGCTC
            TTCTAACACG AGCGCATTGA TCCAACCACA ATGGCGCAGA GAATCCCACT AACCCGGCTC
            TTCTAACACG AGCGCATTGA TCCAACCACA ATGGCGCAGA GAATCCCACT AACCCGGCTC
            TTCTAACGCG AGCGCATTGA TCCAACAACA ATGGCGCAGA GAATCCCACT AACCCGGCTC
            TTCTAACGCG AGCGCATTGA TCCAACCACA ATGGCGCAGA GAATCCCACT AACCCAGCTC
            TTCTAACGCG AACGCATTGA TCCAACCACA ATGGCGCAGA GAATCCCACT AACCCAGCTC
            TTCTAACGCG AGCGCATTGA TCCAACCACA ATGGCGCAGA GAATCCCACT AACCCAGCTC
            TTCTAACGCG AGCGCATTGA TCCAACCACA ATGGCGCAGA GAATCCCACT AACCCAGCTC
            TTCTAACGCG AGCGCATTGA TCCAACCACA ATGGCGCAGA GAATCCCACT AACCCAGCTC
            TTCTAACGCG AGCGCATTGA TCCAACCACA ATGGCGCANA GAATCCCACT AACCCGGCTC
            TTCTAACGCG AGCGCATTGA TCCAACCACA ATGGCGCAGA GAATCCCACT AACCCAGCTC
            TTCTAACGCG AGCGCATTGA TCCAACCACA ATGGCGCAGA GAATCCCACT AACCCAGCTC
            TTCTAACGCG AGCGCATTGA TCCAACCACA ATGGCGCAGA GAATCCCACT AACCCAGCTC
            TTCTAACGCG AGCGCATTGA TCCAACCACA ATGGCGCAGA GAATCCCACT AACCCAGCTC
            TTCTAACGCG AGCGCATTGA TCCAACCACA ATGGCGCAGA GAATCCCACT AACCCAGCTC
            TTCTAACGCG AGCGCATTGA TCCAACCACA ATGGCGCAGA GAATCCCACT AACCCAGCTC
            TTCTAACGCG AGCGCATTGA TCCAACCACA ATGGCGCAGA GAATCCCACT AACCCAGCTC
            TTCTAACGCG NGCGCATTGA TCCAANCACA ATGGCGCAGA GAATCNCANT AACCCNNCTC
            TTCTAACGCG AGCGCATTGA TCCAACCACA ATGGCGCAGA GAATCCCACT AACCCAGCTC
            TTCTAACGCG AGCGCATTGA TCCAACCACA ATGGCGCAGA GAATCCCACT AACCCAGCTC
            TTCTAACGCG AGCGCATTGA TCCAACCACA ATGGCGCAAA GAATCCCACT AACCCGGCTC
            TTCTAACGCG AGCGCATTGA TCAAACCACA ATGGCGCAGA GAATCCCACT AACCCGGCTC
            TTCTAACGCG AGAGCATTGA TCAAACCACA ATGGCGCAGA GAATCCCACT AACCCGGCTC
            TTCTAACGCG AGCGCATTGA TCCAACCACA ATGGCGCAGA GAATCCCACT AACCCGGCTC
            TTCTAACGCG AGCGCATTGA TCCAACCACA ATGGCGCAGA GAATCCCACT AACCCGGCTC
            TTCTAACGCG AGCGCATTGA TCCAACCACA ATGGCGCAGA GAATCCCACT AGCCCGGCTC
            TTCTAACGCG AGCGCATTGA TCCAACCACA ATGGCGCAGA GAATCCCACT AGCCCGGCTC
            TTCTAACGCG AGCGCATTGA TCCAACCACA ATGGCGCAGA GAATCCCACT AACCCGGCTC
            TTCTAACGCG AGCGCATTGA TCCAACCACA ATGGCGCAGA GAATCCCACT AACCCGGCTC
            TTCTAACGCG AGCGCATTGA TCCAACCACA ATGGCGCAGA GAATCCCACT AACCCGGCTC
            TTCTAACGCG AGCGCATTGA TCCAACCACA ATTGCGCAGA GAATCCCATT AACCCGGCTC
            TTCTAACGCG AGCGGATTGA TCCAACCACA ATGGCGCAGA GAATCCCACT AACTCGGCTC
            TTCTAACGCG AGCGGATTGA TCCAACCACA ATGGCGCAGA GAATCCCACT AACTCGGCTC
            TTCTAACGCG AGCGGATTGA TCCAACCACA GTGACGCAGA GAATCCCACT AACCCGGCTC
            TTCTAACGCG AGCGGATTGA TCCAACCACA ATGACGCAGA GAATCCCACT AACCCGGCTC
            TTCTAACGCG AGCGGATTGA TCCAACCACA ATGACGCAGA GAATCCCACT AACCCGGCTC
            TTCTAACGCG AGCGGATTGA TCCAACCACA ATGACGCAGA GAATCCCACT AACCCGGCTC
            TTCTAACGCN AGCGGATTGA TCCAACCACA ATGACGCAGA GAATCCCACT AACCCGGCTC
            TCCTAACGCG AGCGGATTGA TCCAACCACA ATGACGCAGA GAATCCCACT AACCCGGCTC
            TCCTAACGCG AGCGGATTGA TCCAACCACA ATGACGCAGA GAATCCCACT AACCCGGCTC
            TTCTAATGCG AGCGGATTGA TCCAACCACA ATGGCGCAGG GAATCCCACT AACCTGGCTC
            TTCTAACGCG AGCGCATTGA TCCAACCACA ATGGCGCAGA GAATCCCACT AACCCGGCAT
            TTCTAACGCG AGCGGATTGA TCCAACCACA ATGGCGCAGG GAATTCCACT AACCCGGCTC
            TTCTAACGCG AGCGGATTGA TCCAACCACA ATGGCGCAGA GAATCCCACT AACCCGGCTC
            TTCTAACGCG AGCGGATTGA TCCAACCACA ATGGCGCAGA GAATCCCACT AACCCGGCTC
            TTCTAACGCG AGCGGATTGA TCCAACCACA ATGGCGCAGA GAATCCCACT AACCCGGCTC
            TTCTAACGCG AGCGGATTGA TCCAACCACA ATGGCGCAGA GAATCCCACT AACCCGGCTC
            TTCTAACGCG AGCGGATTGA TCCAACCACA ATGGCGCAGA GAATCCCACT AACCCGGCTC
            TTCTAACGCG AGCGGATTGA TCCAACCACA ATGGCGCAGA GAATCCCACT AACCCGGCTC
            TTCTAACGCG AGCGGATTGA TCCAACCACA ATGGCGCAGA GAATCCCACT AACCCGGCTC
            TTCTAACGCG AGCGGATTGA TCCAACCACA ATGGCGCAGA GAATCCCACT AACCCGGCTC
            TTCTAACGCG AGCGGATTGA TCCAACCACA ATGGCGCAGA GAATCCCACT AACCCGGCTC
            TTCTAACGCG AGCGCATTGA TCCAACCACA ATGGCGCAGA GAATCCCACT AACCCGGCAT
            TTCTAACGCG AGCGGATTGA TCCAACCACA ATGGCGCAGA GAATCCCACT AACCCGGCTC
            TTCTAACGCG AGCGGATTGA TCCAACCACA ATGGCGCAGA GAATCCCACT AACCCGGCTC
            TTCTAACGCG AGCGGATTGA TCCAACCACA ATGGCGCAGA GAATCCCACT AACCCGGCTC
            TTCTAACGCG AGCGCATTGA TCCAACCACA ATGGCGCAGA GAATCCCACT AACCCGGCAT
            TTCTAACACG AGCGCATTGA TCCAACCACA ATGGCGCAGA GAATCCCACT AACCCGGCTC

            CTGGACAAAG GACAGACGAG CCTGCCACTT GTTACGCATG GCCTGAAGCT GAGGTAACCA
            CTGGACATAG GACAGGCGAG CCTGCCACTT GNTACGCATG GCCTGAAGCG GTGGTAACCA
            CTGGACAAAG GACAGGCGAG CCTGCCACTT GTTACGCATG GCTTGAAGCG GTGGTAACCA
            CTGGACAAAG GACAGGCGAG CCTGCCACTT GTTACGCATG GCCTGAAGCG GTGGTAACCA
            CTGGACAAAG GACAGGCGAG CCTGCCACTT GTTACGCATG GCCTGAAGCG GTGGTAACCA
            CTGGACAAAG GACAGGCGAG CCTGCCACTT GTTACGCATG GCCTGAAGCG GTGGTAACCA
            CTGGACATAG GACAGGCGAG CCTGCCACTT GTTACGCATG GCCTGAAGCG GTGGTAACCA
            CTGGACAAAG GACAGGCGAG CCTGCCACTT GTTACGCATG GCCTGAAGCG GTGGTAACCA
            CTGGACAAAG GACAGGCGAG CCTGCCACTT GTTACGCATG GCCTGAAGCG GTGGTAACCA
            CTGGACAAAG GACAGGCGAG CCTGCCACTT GNTACGCATG GCCTGAAGCG GTGGTAACCA
            CTGGACAAAG GACAGGCGAG CCTGCCACTT GTTACGCATG GCCTGAAGCG GTGGTAACCA
            CTGGACAAAG GACAGGCGAG CCTGCCACTT GTTACGCTTG GCCTGAAGCG GTGGTAACCA
            CTGGACAAAG GACAGGCGAG CCTGCCACTT GTTACGCATG GCCTGAAGCG GTGGTAACCA
            CTGGACAAAG GACAGGCGAG CCTGCCACTT GTTACGCATG GCCTGAAGCG GTGGTAACCA
            CTGGACAAAG GACAGGCGAG CCTGCCACTT GCTACGCATG GCCTGAAGCG GTGGTAACCA
            CTGGACAAAG GACAGGCGAG CCTGCCACTT GTTACGCATG GCCTGAAGCG GTGGTAACCA
            CTGGACAAAG GACAGGCGAG CCTGCCNCTT GNNACGCATG GCCTGAAGCG GTGGTAACCA
            CTGGACAAAG GACAGGCGAG CCTGCCACTT GTTACGCATG GCCTGAAGCG GTGGTAACCA
            CTGGACAAAG GACAGGCGAG CCTGCCACTT GTTACGCATG GCCTGAAGCG GTGGTAACCA
            CTGGACAAAG GACAGACGAG CCTGCTACTT GTTACGCATG GCCTGAAGCT GTGGTAACCA
            CTGGACAAAG GACAGACGAG CCTGCCACTT GTTACGCATG GCCTGAAGCT GTGGTAACCA
            CTGGACAAAG GACAGACGAG CCTGCCACTT GTTACGCATG GCCTGAAGCT GTGGTAACCA
            CTGGACAAAG GACAGACGAG CCTGCCACTT GTTACGCATG GCCTGAAGCT GTGGTAACCA
            CTGGACAAAG GACAGACGAG CCTGCCACTT GTTACGCATG GCCTGAAGCT GTGGTAACCA
            CTGGACAAAG GACAGACGAG CCTGCCACTT GTTACGCATG GCCTGAAGCT GTGGTAACCA
            CTGGACAAAG GACAGACGAG CCTGCCACTT GTTACGCATG GCCTGAAGCG GTGATAACCA
            CTGGACAAAG GACAGACGAG CCTGCCACTT GTTACGCATG GCCTGAAGCG GTGATAACCA
            CTGGACAAAG GATAGACAAG CCTGCCACTT GTTACGCATG GCCTGAAGCT GTGGTAACCA
            CTGGACAAAG GACAAACGAG CCTGCCACTT GNNAAGCATG GCCTGAGGCG GTGGTAACCA
            CTGGACAAAG GACAGGCGAG CCTGCCACTT GTTACGCATG GCCTGAAGCG GTGGTGACCA
            CTGGACAAAG GACAGGCGAG CCTGCCACTT GNNACGCATG GCCTGAAGCG GTGGTAACCA
            CTGGACAAAG GACAGGCGAG CCTGCCACTT GTTACGCATG GCTTGAAGCG GTGGTAACCA
            CTGGACAAAG GACAGGCGAG CCTGCCNCTT GNNACGCATG GCCTGAAGCG GTGGTAACCA
            CTGGACAAAG GACAGGCGAG CCTGCCACTT GNNACGCATG GCCTGAAGCG GTGGTAACCA
            CTGGACAAAG GACAGACGAG CCTGCCACTT GNNACGCATG GCCTGAAGCT GTGGTAACCA
            CTGGACAAAG GACAGACGAG CCTGCCACTT GTTACGCATG GCCTGAAGCG GTGATAACCA
            CTGGGCAAAG GACAGGCGAG CCTGCCACTT GNTACGCATG GCCTGAAGCG GTGGTAACCA
            CTGGACAAAG TACAGACGAG CCTGCCACTT GTTACGCATG GCCTGAAGCT GTGGTAACCA
            CTGGACAAAG GACAGACGAG CCTGCCACTT GTTACGCATG GCCTGAAGCT GTGGTAACCA
            CTGGACAAAG GACAGACGAG CCTGCCACTT GTTACGCATG GCCTGAAGCT GTGGTAACCA
            CTGGACAAAG GACAGACGAG CCTGCCACTT GTTACGCATG GCCTGAAGCT GTGGTAACCA
            CTGGACAAAG GACAGACAAG CCTGCCGCTT GTTACGCATG GCCTGAAGCT GTGGTAACCA
            CTGGACAAAG GACAGACGAG CCTGCCACTT GTTACGCATG GCCTGAAGCT GTGGTAACCA
            ATGGACAAAG GACAGACGAG CCTGCCNCTT GNNACGCATG GCCTGAAGCG GTGATAACCA
            CTGGACAAAG GACAGACGAG CCTGCCACTT GTTACGCATG GCCTGAAGCG GTGGTAACCG
            CTGGACAAAG GACAGACGAG CCTGCCACTT GTCGCGCATG GCCTGAAGCT GTGGTAACCA
            CTGGACAAAG GACAGACGAG CCTACCACTT GTTACGCATG GCCTGAAGCT GTGGTAACCA
            CTGGACAAAG GACAGACGAG CCTGCCATTT GTTACGCATA GCCTGAAGCG GTGGTAACCA
            CTGGACAAAG GACTGACGAG CCTGCCACTT GTTACGCATG GCCTGAAGCG GTGGTAACCA
            CCGGACAAAG GACAGACGAG CCTGCCACTT GTTACGCATG GCCTGAAGCG GTGATAACCA
            CTGGACAAAG GACAGACGAG CCTGCCACTT GTTACGCATG GCCTGAAGCG GTGATAACCA
            CTGGACAAAG GACAGACGAG CCTGCCACTT GTTACGCATG GCCTGAAGCT GTGGTAACCA
            CTGGACAAAG GACAGACGAG CCTGCCACTT GTTACGCAAG GCCTGAAGCT GTGGTAACCA
            CTGGACAAAG GATAGACAAG CCTGCCNCTT GNNACGCATG GCCTGAAGCT GTGGTAACCA
            CTGGACAAAG GATAGACAAG CCTGCCACTT GTTACGCATG GCCTGAAGCT GTGGTAACCA
            CTGGACAAAG GACTGACGAG CCTGCCACTT GTTACGCATG GCCTGAAGCG GTGGTAACCA
            CTGGACAAAG GACTGACGCG CCTGCCACTT GTTACGCATG GCCTGAAGCG GTGGTAACCA
            CTGGACAAAG GACAGGCGAG CCTGCCACTT GTTACGCATG GCCTGAAGCG GTGGTAACCA
            CTGGACAAAG GACAGGCGAG CTTGCCACTT GTTACGCATG GCCTGAAGCG GTGGTAACCA
            CTGGACAAAG GACAGGCGAG CCTGCCACTT GTTACGCATG GCCTGAAGCG GTGGTAACCA
            CTGGACAAAG GACAGGCGAG CCTGCCACTT GTTACGCATG GCCTGAAGCG GTGGTAACCA
            CTGGACAAAG GACAGGCGAG CCTGCCACTT GTTACGCATG GCCTGAAGCG GTGGTAACCA
            CTGGACAAAG GACAGGCGAG CCTGCNNCTT NNNACGCATG GCCTGAAGCG GTGGTAACCA
            CTGGACAAAG GACAGGCGAG CCTGCCACTT GTTACGCATG GCCTGAAGCG GTGGTAATCA
            CTGGACAAAG GACAGGCGAG CCTGCCACTT GTTACGCATG GCCTGAAGCG GTGGTAACCA
            CTGGACAAAG GACAGGCGAG CCTGCCACTT GTTACGCATG GCCTGAAGCG GTGGTAACCA
            CTGGACAAAG GACAGGCGAG CCTGCCACTT GTTACGCATG GCCTGAAGCG GTGGTAACCA
            CTGGACAAAG GACAGGCGAG CCTGCCACTT GTTACGCATG GCCTGAAGCG GTGGTAACCA
            CTGGACAAAG GACAGGCGAG CCTGCCACTT GTTACGCATG GCCTGAAGCG GTGGTAACCA
            CTGGACAAAG GACAGGCGAG CCTGCCACTT GTTACGCATG GCCTGAAGCG GTGGTAACCA
            CTGGACAAAG GACAGGCGAG CCTGCCNCTT GNNACGCATG GCCTGAAGCG GTGGTAACCA
            CTGGACAAAG GACAGGCGAG CCTGCCACTT GTTACGCATG GCCTGAAGCG GTGGTAACCA
            CTGGACAAAG GACAGGCGAG CCTGCCACTT GTTACGCATG GCCTGAAGCG GTGGTAACCA
            CTGGACAAAG GACAGGCGAG CCTGCCACTT GTTACGCATG GCCTGAAGCG GTGGTAACCA
            CTGGACAAAG GACAGGCGAG CCTGCCACTT GTTACGCATG GCCTGAAGCG GTGGTAACCA
            CTGGACAAAG GACAGGCGAG CCTGCCACTT GTTACGCATG GCCTGAAGCG GTGGTAACCA
            CTGGACAAAG GACAGGCGAG CCTGCCACTT GTTACGCATG GCCTGAAGCG GTGGTAACCA
            CTGGACAAAG GACAGGCGAG CCTGCCACTT GTTACGCATG GCCTGAAGCG GTGGTAACCA
            CTGGACAAAG GACAGGCGAG CCTGCCACTT GNNACGCATG GCCTGAAGCG GTGGTAACCA
            CTGGACAAAG GACAGGCGAG CCTGCCACTT GTTACGCATG GCCTGAAGCG GTGGTAACCA
            CTGGACAAAG GACAGGCGAG CCTGCCACTT GTTACGCATG GCCTGAAGCG GTGGTAACCA
            CTGGACAAAG GACAGGCGAG CCTGCCACTT GTTACGCATG GCCTGAAGCG GTGGTAACCA
            CTGGACAAAG GACAGGCGAG CCTGCCACTT GTTACGCATG GCCTGAAGCG GTGGTAACCA
            CTGGACAAAG GACAGGCGAG CCTGCCACTT GTTACGCATG GCCTGAAGCG GTGGTAACCA
            CTGGACAAAG GACAGGCGAG CCTGCCACTT GTTACGCATG GCCTGAAGCG GTGGTAACCA
            CTGGACAAAG GACAGGCGAG CCTGCCACTT GTTACGCATG GCCTGAAGCG GTGGTAACCA
            CTGGACAAAG GACAGGCGAG CCTGCCACTT GTTACGCATG GCCTGAAGCG GTGGTAACCA
            CTGGACAAAG GACAGGCGAG CCTGCCACTT GTTACGCATG GCCTGAAGCG GTGGTAACCA
            CTGGACAAAG GACAGGCGAT CCTGCCACTT GTTACGCATG GCCTGAAGCG GTGGTAACCA
            CTGGACAAAG GACAGGCGAG CCTGCCACTT GTTACGCATG GCCTGAAGCG GTGGTAACCA
            CTGGACAAAG GACAGGCGAG CCTGCCACTT GTTACGCATG GCCTGAAGCG GTGGTAACCA
            CTGGACAAAG GACAGGCGAG CCTGCCACTT GTTACGCATG GCCTGAAGCG GTGGTAACCA
            CTGGACAAAG GACAGGCGAG CCTGCCACTT GTTACGCATG GCCTGAAGCG GTGGTAACCA
            CTGGACAAAG GACAGGCGAG CCTGCCACTT GTTACGCATG GCCTGAAGCG GTGGTAACCA
            CTGGACAAAG GACAGGCGAG CCTGCCACTT GNNACGCATG GCCTGAAGCG GTGGTAACCA
            CTGGACAAAG GACAGGCGAG CCTGCCACTT GTTACGCATG GCCTGAAGCG GTGGTAACCA
            CTGGACAAAG GACAGGCGAG CCTGCCACTT GTTACGCATG GCCTGAAGCG GTGGTAACCA
            CTGGACGAAG GACAGGCGAG CCTGCCACTT GTTACGCATG GCCTGAAGCG GTGGTAACCA
            CTGGACAAAG GACAGGCGAG CCTGCCACTT GTTACGCATG GCCTGAAGCG GTGGTAACCA
            CTGGACAAAG GACAGGCGAG CCTGCCACTT GTTACGCATG GCCTGAAGCG GTGGTAACCA
            CTGGACAAAG GACAGGCGAG CCTGCCACTT GTTACGCATG GCCTGAAGCG GTGGTAACCA
            CTGGACAAAG GACAGGCGAG CCTGCCACTT ANNACGCATG GCCTGAAGCG GTGGTAACCA
            CTGGACAAAG GACAGGCGAG CCTGCCACTT GTTACGCATG GCCTGAAGCG GTGGTAACCA
            CTGGACAAAG GACAGGCGAG CTTGCCACTT GTTACGCATG GCCTGAAGCG GTGGTAACCA
            CTGGACGAAG GACAGGCGAG CCTGCCACTT GTTACGCATG GCCTGAAGCG GTGGTAACCA
            CTGGACAAAG GACAGACGAG CCTGCCACTT GTTACGCATG GCCTGAAGCG GTGGTAACCA
            CTGGACAAAG GACAGGCGAG CCTGCCACTT GTTACGCATG GCCTGAAGCG GTGGTAACCA
            CTGGACAAAG GACAGGCGAG CCTGCCACTT GTTACGCATG GCCTGAAGCG GTGGTAACCA
            CTAGACAAAG GACAGGCGAG CCTGCCACTT GTTACGCATG GCCTGAAGCG GTGGTAACCA
            CTAGACAAAG GACAGGCGAG CCTGCCACTT GTTACGCATG GCCTGAAGCG GTGGTAACCA
            CTGGACAAAG GACAGACGAG CCTGCCACTT GTTACGCATG GCCTGAAGGG GTGGTAGCCA
            CTGGACAAAG GACAGACGAG CCTGCCACTT GTTACGCATG GCCTGAAGCG GTGATAACCA
            CTGGACAAAG GACAGACGAG CCTGCCACTT GTTACGCATG GCCTGAAGCG GTGATAACCA
            CTGGACAAAT GACAGACGAG CCTGCCACTT GTTACGCATG GCCTGAAGCG GTGATAACCA
            CTGGAAAAAG GACAGACGAG CCTGGCACTT GTTACGCATG GCCTGAAGCG GTGATAACCA
            CTGGACAAAG GACAGACGAG CCTGGCACTT GTTACGCATG GCCTGAAGCG GTGATAACCA
            CTGGACAAAG GACAGACGAG CCTGCCACTT GTTACGNATG GCCTGAAGCG GTGGNAACCA
            CTGGACAAAG GACAGACGAG CCTGCCACTT GTTACGCATG GCCTTAATCG GTGATAACAA
            CTGGACAAAG GACAGACGAG CCTGCCACTT GTTACGCATG GCCTGAAGCG GTGATAACCA
            CTGGACAAAG GACAGACGAG CCTGCCACTT GTTACGCATG GCCTGAAGCG GTGATAACCA
            CTGGACAAAG GACAGACGAG CCTGCCACTT GTTACGCATG GCCTGAAGCG GTGATAACCA
            CTGGACAAAG GACAGACGAG CCTGCCACTT GTTACGCATG GCCTGAAGCG GTGATAACCA
            ATGGACAAAG GACAGACGAG CCTGCCACTT GTTACGCATG GCCTGAAGCG GTGATAACCA
            CTGGACAAAG GACAGACGAG CCTGCCACTT GTTACGCATG GCCTGAAGCG GTGATAACCA
            CTGGACAAAG GACAGACGAG CCTGCCACTT GTTACGCATG GCCTGAAGCG GTGNTAACCA
            CTGGACAAAG GACAGACGAG CCTGCCACTT GTTACGCATG GCCTGAAGCG GTGATAACCA
            CTGGACAAAG GACAGACGAG CCTGCCACTT GTTACGCATG GCCTGAAGCG GTGATAACCA
            CTGGACAAAG GACAGAAGAG CCTGCCACTT GTTACGTATG GCCTGAAGCG GTGGTAACCA
            CTGGACAAAG GACAGACGAG CCTGCCACNC GTTACTCATG GCCTGGAGCG GTGGTAACCA
            CTGGACAAAG GACAGACGAG CCTGCCACTT GTTACTCATG GCCTGGAGCG GTGGTAACCA
            CTGGACAAAG GGCAGACGAG CCTGCCACTT GTTACGCATG ACCTGAAGCG ATGGTAACCA
            CTGGACAAAG GACAGACGAG CCTGCCACTT GTTACGCATG GCCTGAAGCG GTGGCAACCA
            CTGGACAAAG GACAGACGAG CCTGCCACTT GTTACGCATG GCCTGAAGCG GTGGCAACCA
            CTGGACAAAG GACAGACGAG CCTGCCACTT GTTACGCATG GCCTGAAGCG GTGGCAACCA
            CTGGACAAAG GACAGACGAG CCTGCCACTT GTTACGCATG GCCTGAAGCG GTGGCAACCA
            CTGAACAAAG GACAGACGAG CCTGCCACTT GTTACGCATG GCCTGAAGCG GTGGCAACCA
            CTGGACAAAG GACAGACGAG CCTGCCACTT GTTACGCATG GCCTGAAGCG GTGGCAACCA
            CTGGACAAAG GACAGACGAG CCTGCCACTT GTTACGCATG GCCTGAAGCG GTGGTAACCA
            CTGGACAAAG GACAGACGAG CCTGCCACTT GTTACGCATG GCCTGAAGCT GTGGTAACCA
            CTGGACAAAG GACAGACGAG CCTGCCACTT GTTACGCATG GCCTGAAGCT GTGGTAACCA
            CTGGACAAAG GACAGACGAG CCTGCCACTT GTTACGCATG GCCTGAAGCT GTGGTAACCA
            CTGGACAAAG GACAGACGAG CCTGCCACTT GTTACGCATG GCCTGAAGCT GTGGTAACCA
            CTGGACAAAG GACAGACGAG CCTGCCACTT GTTACGCATG GCCTGAAGCT GTGGTAACCA
            CTGGACAAAG GACAGACGAG CCTGCCACTT GTTACGCATG GCCTGAAGCT GTGGTAACCA
            CTGGACAAAG GACAGACNAG CCTGCCNCTT GTTACGCATG GCCTGAAGCT GTGGTAACCA
            CTGGACAAAG GACAGACGAG CCTGCCACTT GTTACGCATG GCCCGAAGCT GTGGTAACCA
            CTGGACAAAG GACAGACGAG CCTGCCACCT GTTACGCATG GCCCGAAGCT GTGGTAACCA
            CTGGACAAAG GACAGACGAG CCTGCCACTT GTTACGCATG GCCTGAAGCT GTGGTAACCA
            CTGGACAAAG GACAGACGAG ACCGCCACTT GTTACGCATG GCCTGAAGCG GTGGTAACCA
            CTGGACAAAG GACAGACGAG CCTGCCACTT GTTACGCATG GTCTGAAGCT GTGGTAACCA
            CTGGACAAAG GACAGACGAG CCTGCCACTT GTTACGCATG GCCTGAAGCT GTGGTAACCA
            CTGGACAAAG GACAGACGAG CCTGCCACTT GTTACGCATG GCCTGAAGCT GTGGTAACCA
            CTGGACAATG GACAGACGAG CCTGCCACTT GTTACGCATG GCCTGAAGCT GTGGTAACCA
            CTGGACAATG GACAGACGAG CCTGCCACTT GTTACGCATG GCCTGAAGCT GTGGTAACCA
            CTGGACAAAG GACAGACGAG CCTGCCACTT GTTACGCATG GCCTGAAGCT GTGGTAACCA
            CTGGACAAAG GACAGACGAG CCTGCCACTT GTTACGCATG GCCTGAAGCT GTGGTAACCA
            CTGGACAAAG GACAGACGAG CCTGCCACTT GTTACGCATG GCCTGAAGCT GTGGTAACCA
            CTGGACAAAG GACAGACGAG CCTGCCACTT GTTACGCATG GCCTGAAGCT GTGGTAACCA
            CTGGACAAAG GACAGACGAG CCTGCCACTT GTTACGCATG GCCTGAAGCT GTGGTAACCA
            CTGGACAAAG GACAGACGAG ACCGCCACTT GTTACGCATG GCCTGAAGCG GTAGTAACCA
            CTGGACAAAG GACAGACGAG CCTGCCACTT GTTACGCATG GCCTGAAGCT GTGGTAACCA
            CTGGACAAAG GACAGACGAG CCTGCCACTT GTTACGCATG GCCTGAAGCT GTGGTAACCA
            CTGGACAAAG GACAGACGAG CCTGCCACTT GTTACGCATG GCCTGAAGCT GTGGTAACCA
            CTGGACAAAG GACAGACGAG ACCGCCACTT GTTACGCATG GCCTGAAGCG GTAGTAACCA
            CTGGACAAAG GACAGACGAG CCTGCCACTT GTTACGCATG GCCTGAAGCG GTGGTAACCA

            CGCCTAATAA TTAAGAGAAT GTATAGCGAA GCAAACCGAC CACTTTTGCA ATCTACCACA
            TGCCTAATAA TTAAAAGAAT GTANNNNNNG ACAAACCGAC CACTTATGCA ATCTACCACA
            CGCCTAATAA TTAAAAGGAT GTANNNNNNG ACAAACCGAC CACTTTTGCA ATCTACCACA
            CGCCTAATAA TTAAAAGAAT GTANNNNNNN ACAAACCGAC CACTTTTGCA ATCTACCACA
            CGCCTAATAA TTAAAAGAAT GTANNNNNNN ACAAACCGAC CACTTTTGCA ATCTACCACA
            CGCCTAATAA TTAAAAGAAT GTANNNNNNN ACAAACCGAC CACTTTTGCA ATCTACCACA
            TGCCTAATAA TTAAAAGAAT GTANNNNNGG ACAAACCGAC CACTTTTGCA ATCTACCACA
            CGCCTAATAA TTAAAAGAAT GTANNNNNNG ACAAACCGAC CACTTTTGCA ATCTACCACA
            CGCCTAATAA TTAAAAGAAT GTANNNNNNG ACAAACCGAC CACTTTTGCA ATCTACCACA
            CGCCTAATAA TTAAAAGAAT GTANNNNNNN ACAAACCGAC CACTTTTGCA ATCTACCACA
            CGCCTAATAA TTAAAAGAAT GTANNNNNGG ACAAACCGAC CACTTTTGCA ATCTACCACA
            TGCCTAATAA TTAAAAGAAT GTANNNNNNN ACAAACCGAC CACTTTTGCA ATCTACCACA
            CGCCTAATAA TTAAAAGAAT GTANNNNNNN ACAAACCGAC CACTTTTGCA ATCTACCACA
            CGCCTAATAA TTAAAAGAAT GTANNNNNNN ACAAACCGAC CACTTTTGCA ATCTACCACA
            TGCCTAATAA TTAAAAGAAT GTANNNNNNN ACAAACCGAC CACTTTTGCA ATCTACCACA
            CGCCTAATAA TTAAAAGAAT GTANNNNNGG ACAAACCGAC CACTTTTGCA ATCTACCACA
            CGCCTAATAA NNAAANGNAT GTANNNNNNN ACAAACCGAC CACTTNTGCA ATCTNCCACA
            CGCCTAATAA TTAAAAGAAT GTANNNNNNG ACAAACCGAC CACTTTTGCA ATCTACCACA
            CGCCTAATAA TTAAAAGAAT GTANNNNNNN ACAAACCGAC CACTTTTGCA ATCTACCACA
            CGCCTAATAA TTAAGAGAAT GTATAGCGAA ACAAACCGAC CATTTTTGCA ATCTACCACA
            CGCCTAATAA TTAAGAGAAT GTATAGCGAA ACAAACCGGC CACTTTTGCA ATCTACCACA
            CGCCTAATAA TTAAGAGAAT GTATAGCGAA ACAAACCGAC CGCTTTTGCA ATCTACCACA
            CGCCTAATAA TTAAGAGAAT GTATAGCGAA ACAAACCGAC CACTTTTGCA ATCTACCACA
            CGCCTAATAA TTAAGAGAAT GTATAGCGAA ACAAACCGAC CACTTTTGCA ATCTACCACA
            CGCCTAATAA TTAAGAGAAT GTATAGAAAA ACAAACCGAC CACTTTTGCA ATCTACCACA
            CGCCTAACAA ATAAGAGAAT GTATAGCGAA ACAAACCGAC CACTCTTGCA ATCTACCACA
            CGCCTAACAA ATAAGAGAAT GTATAGCGAA ACAAACCGAC CACTCTTGCA ATCTACCACA
            CGCCTAATAA TTAAGAGAAT GTATAGCGAA ACAAACCGAC CATTTTTGCA ATCTGCCACA
            CGCCTAATAA TTAGGAAAAT GTATAGCGAA ACAAACCGAC CACTTTTGCA ATCTACCACA
            CGCCTAATAA TTAAAAGAAT GTANNNNNGG ACAAACCGAC CACTTTTGCA ATCTACCACA
            CGCCTAATAA TTAAAAGAAT GTANNNNNNG ACAAACCGAC CACTTTTGCA ATCTACCACA
            CGCCTAATGA TTAAAAGAAT GTANNNNNNN ACAAACCGAC CACTTTTGCA ATCTACCACA
            CGCCTAATAA NNAAAAGAAT GTANNNNNNN ACAAACCGAC CACTTNNGCA ATCTACCACA
            CGCCTAATAA TTAAAAGAAT GTANNNNNNN ACAAACCGAC CACTTTTGCA ATCTACCACA
            CGCCTAGTAA TTAAGAGAAT GTATAGCGAA ACAAACCGAC CACTTTTGCA ATCTACCACA
            CGCCTAACAA ATAAGAGAAT GTATAGCGAA ACAAACCGAC CACTCTTGCA ATCTACCACA
            TGCCTAATAA TTAAAAGAAT GTANNNNNNN ACAAACCGAC CACTTTTGCA ATCTACCACA
            CGCCTAATAA TTAAGAGAAT GTATAGCGAA ACAAACCGAC CACTTTTGCA ATCTACCACA
            CGCCTAATAA TTAAGAGAAT GTATAGCGAA ACAAACCGAC CACTTTTGCA ATCTACCACA
            CGCCTAATAA TTAAGAGAAT GTATAGAAAA ACAAACCGAC CACTTTTGCA ATCTACCACA
            CGCCTAATAA TTAAGAGAAT GTATAGCGAA ACAAACCGAC CACTTTTGCA ATCTACCACA
            CGCCTAATAA TTAAGAGAAT GTATAGCGAA ACAAACCGAC CATTTTTGCA ATCTGCCACA
            CGCCTAATAA TTAAGAGAAT GTATAGCGAA ACAAACCGAC CATTTTTGCA ATCTACCACA
            CGCCTAACAA NNAAGAGAAT GTATAGCGAA ACAANCCGAC CACTCTTGCA ATCTACCACA
            CGCCTAATAA TTANNNNNNN NNNNNNNNAA ACAAACCGAC CACTTTTGCG ACATACCACA
            CGCCTAATAA TTAAGAGAAT GTATAGCGAA ACAAACCAAC CACTTTTGCA ATCTACCACA
            CGCCTAATAA TTAAGAGAAT GTATAGCGAA ACAAACCGAC CACTTTTGCA ATCGACCACA
            CGCCTAATAG TTAAGAGAAT GTATAGCGAA ACAAACCGAC CACGTTTGCA ATCTACCACA
            CTCCTAATAA TTAAGAGAAT GTATAGCGAA ACAAACCGAC CACTTTTGCA ATCTACCAGA
            CGCCTAACAA ATAAGAGAAT GTATAGCGAA ACAAACCGAC CACTCTTGCA ATCTACCACA
            CGCCTAACAA ATAAGAGAAT GTATAGCGAA ACAAACCGAC CACTCTTGCA ATCTACCACA
            CGCCTAATAA TTAAGAGAAT GTATAGCGAA ACAAACCGAC CACTTTTGCA ATCTACCACA
            CGCCTAATAA TTAAGAGAAT GTATAGCGAA ACAAACCGAC CACTTTTGCA ATCTACCACA
            CGCCTAATAA NNAANANNAT GTANAGCGAA ACAAACCGAC CATTTTTGCA ATCTGCCACA
            CGCCTAATAA TTAAGAGAAT GTATAGCGAA ACAAACCGAC CATTTTTGCA ATCTGCCACA
            CGCCTAATAA TTAAGAGAAT GTATAGCGAA ACAAACCGAC CACTTTTGCA ATCTACCACT
            CGCCTAATAA NNAAGAGAAT GTATAGCGAA ACAAACCGAC CACTTTTGCA ATCTACCACA
            CGCCTAATAA TTAAAAGAAT GTANNNNNNN ACAAACCGAC CACTTTTGCA ATCTACCACA
            TGCCTAATAA TTAAAAGAAT GTANNNNNNN ACAAACCGAC CACTTTTGCA ATCTATCACA
            CGCCTAATAA TTAAAAGAAT GTANNNNNNN ACAAACCGAC CACTTTTGCA ATCTACCACA
            CGCCTAATAA TTAAAAGAAT GTANNNNNNN ACAAACCGAC CACTTTTGCA ATCTACCACA
            CGCCTAATAA TTAAAAGAAT GTANNNNNNN ATAAACCGAC CACTTTTGCA ATCTACCACA
            CNNCTAATAN NNAANNNNAT GNNNNNNNNN NCAANNCGAN CACTTNTGCA ATCTNCCACA
            CGCCTAATAA TTAAAAGAAC GTANNNNNNN ACAAACCGAC CACTTTTGCA ATCTACCACA
            CGCCTAATAA TTAAAAGAAT GTANNNNNNN ACAAACCGAC CACTTTTGCA ATCTACCACA
            CGCCTAATAA TTAAAAGAAT GTANNNNNNN ACAAACCGAC CACTTTTGCA ATCTACCACA
            CGCCTAATAA TTAAAAGAAT GTANNNNNNN ACAAACCGAC CACTTTTGCA ATCTACCACA
            CGCCTAATAA TTAAAAGAAT GTANNNNNNG ACAAACCGAC CACTTTTGCA ATCTACCACA
            CGCCTAATAA TTAAAAGAAT GTANNNNNNG ACAAACCGAC CACTTTTGCA ATCTACCACA
            CGCCTAATAA TTAAAGGAAT GTANNNNNNN ACAAACCGAC CACTTTTGCA ATCTACCACA
            CGCCTAATAA NNAANANNAT GTANNNNNNN ACAAACCGAC CACTTTTGCA ATCTACCACA
            CGCCTAATAA TTAAAAGAAT GTANNNNNNG ACAAACCGAC CACTTTTGCA ATCTACCACA
            CGCCTAATAA TTAAAAGAAT GTANNNNNNN ACAAACCGAC CACTTTTGCA ATCTACTACA
            CGCCTAATAA TTAAAGGAAT GTANNNNNNN ACAAACCGAC CACTTTTGCA ATCTACCACA
            CGCCTAATAA TTAAAAGAAT GTANNNNNNN ACAAACCGAC CACTTTTGCA ATCTACCACA
            CGCCTAATAA TTAAAAGAAT GTANNNNNNN ACAAACCGAC CACTTTTGCA ATCTACCACA
            CGCCTAATAA TTAAAAGAAT GTANNNNNNG ACAAACCGAC CACTTTTGCA ATCTACCACA
            CGCCTAATAA TTAAAAGAAT GTANNNNNNG ACAAACCGAC CACTTTTGCA ATCTACTACA
            CGCCTAATAA NNAAAAGAAT GTANNNNNNN ACAANCCGAC CACTTTTGCA ATCTACCACA
            CGCCTAATAA TTAAAAGAAT GTANNNNNNG ACAAACCGAC CACTTTTGCA ATCTACTACA
            CGCCTAATAA TTAAAAGAAT GTANNNNNNN ACAAACCGAC CACTTTTGCA ATCTACCACA
            CGCCTAATAA TTAAAAGAAT GTANNNNNNN ACAAACCGAC CACTTTTGCA ATCTACCACA
            CGCCTAATAA TTAAAAGAAT GTANNNNNGG ACAAACCGAC CACTTTTGCA ATCTACCACA
            CGCCTAATAA TTAAAAGAAT GTANNANNNG ACAAACCGAC CACTTTTGCA ATCTACCACA
            CGCCTAATAA TTAAAAGAAT GTANNNNNNN ACAAACCGAC CACTTTTGCA ATCTACCACA
            CGCCTAATAA TTAAAAGAAT GTANNNNNNG ACAAACCGAC CACTTTTGCA ATCTACCACA
            CGCCTAATAA TTAAAAGAAT GTANNNNNNN ACAAACCGAC CACTTTTGCA ATCTACCACA
            CGCCTAATAA TTAAAAGAAT GTANNNNNNN ACAAACCGAC CACTTTTGCA ATCTACCACA
            CGCCTAATAA TTAAAAGAAT GTANNNNNNG ACAAACCGAC CACTTTTGCA ATCTACCACA
            CGCCTAATAA TTAAAAGAAT GTANNNNNNG ACAAACCGAC CACTTTTGCA ATCTACCACA
            CGCCTAATAA TTAAAAGAAT GTANNNNNNN ACAAACCGAC CACTTTTGCA ATCTACCACA
            CGCCTAATAA TTAAAAGAAT GTANNNNNGG ACAAACCGAC CACTTTTGCA ATCTACCACA
            CGCCTAATAA TTAAAAGAAT GTANNNNNNG ACAAACCGAC CACTTTTGCA ATCTACCACA
            CGCCTAATAA TTAAAAGAAT GTANNNNNNN ACAAACCGAC CACTTTTGCA ATCTACCACA
            CGCCTAATAA NNAAAAGNAT GTANNNNNNN ACAAACCGAN CACTTTTGCA ATCTACCACA
            CGCCTAATAA TTAAAAGAAT GTANNNNNNN ACAAACCGAC CACTTTTGCA ATCTACCACA
            CGCCTAATAA TTAAAAGAAT GTANNNNNNN ACAAACCGAC CACTTTTGCA ATCTACCACA
            CGCCTAATAA TTAAAAGAAT GTANNNNNGG ACAAACCGAC CACTTTTGCA ATCTACCACA
            CGCCTAATAA TTAAAAGAAT GTANNNNNNG ACAAACCGAC CACTTTTGCA ATCTACCACA
            CGCCTAATAA TTAAAAGAAT GTANNNNNGG ACAAACCGAC CACTTTTGCA ATCTACCACA
            CGCCTAATAA TTAAAAGAAT GTANNNNNNG ACAAACCGAC CACTTTTGCA ATCTACCACA
            CGCCTAATAA NNAAAAGAAT GTANNNNNNN ACAAACCGAC CACTTTTGCA ATCTACCACA
            TGCCTAATAA TTAAAAGAAT GTANNNNNNN ACAAACCGAC CACTTTTGCA ATCTACCACA
            TGCCTAATAA TTAAAAGAAT GTANNNNNNG ACAAACCGAC CACTTTTGCA ATCTACCACA
            CGCCTAATAA TTAAAAGAAT GTANNNNNNG ACAAACCGAC CACTTTTGCA ATCTACCACA
            CGCCTAATAA TTAAGAGAAT GTATAGCGAA ACAAACCGAC CACTTTTGCA ATCTACCACA
            CGCCTAATAA TTAAAAGAAT GTANNNNNNN ACAAACCGAC CACTTTTGCA ATCTACCACA
            CGCCTAATAA TTAAAAGAAT GTANNNNNNN ACAAACCGAC CACTTTTGCA ATCTACCACA
            CGTCTCATAA TTAAGAGAAT GCANNNNNNN ACAAACCGAC CACTTTTGCA ATCTACCACA
            CGTCTAATAA TTAAGAGAAT GCANNNNNNN ACAAACCGAC CACTTTTGCA ATCTACCACA
            CGCCTAATAA TTAAGAGAAT GTATAGCGAA ACAAACCGAC CACTTTCGCA ATCTACCACA
            CGCCTAACAA ATAAGAGAAT GTATAGCGAA ACAAACAGAC CACTCTTGCA ATCTACCACA
            CGCCTAACAA ATAAGAGAAT GTATAGCGAA ACAAACCGAC CACTCTTGCA ATCTACCACA
            CGCCTAACAA ATAAGAGAAT GTATAGCGAA ACAAACCGAC CACTCTTGCA ATCTACCACA
            CNCCTAACAA ATAAGAGAAT GTATAGCGAA ACAAACCGAC CACTCTTGCA ATCTACCACA
            CGCCTAACAA ATAAGAGAAT GTATAGCGAA ACAAACCGAC CACTCTTGCA ATCTACCACA
            CGCCTAATAA TTAAGAGAAT GTAAAGCGAA ACAAACCGAC CACTTTTGNA CTCTACCACA
            CGCCTAACAA ATAAGAGAAT GTATAGCGAA ACAAACCGAC CACTCTTGCA ATCTACCACA
            CGCCTAACAA ATAAGAGAAT GTATAGCGAA ACAAACCGAC CACTCTTGCA ATCTACCACA
            CGCCTAACAA ATAAGAGAAT GTATAGCGAA ACAAACCGAC CACTCTTGCA ATCTACCACA
            CGCCTAACAA ATAAGAGAAT GTATAGCGAA ACAAACCGAC CACTCTTGCA ATCTACCACA
            CGCCTAACAA ATAAGAGAAT GTATAGCGAA ACAAACCGAC CACTCTTGCA ATCTACCACA
            CGCCTAACAA ATAAGAGAAT GTATAGCGAA ACAAACCGAC CACTCTTGCA ATCTACCACA
            CGCCTAACAA ATAAGAGAAT GTATAGCGAA ACAAACCGAC CACTCTTGCA ATCTACCACA
            CGCCTAACAA ATAAGAGAAT GTATAGCGNA ACAAACCNAN CACTNTTGCA ATCTACCACA
            CGCCTAACAA ACAAGAGAAT GTATAGCGAA ACAAACCGAC CACTCTTGCA ATCTACCACA
            CGCCTAACAA ATAAGAGAAT GTATAGCGAA ACAAACCGAC CACTCTTGCA ATCTACCACA
            CGCCTAATAA TTAAGAGAAT GTAAAGCGAA ACAAACCGAC CACTTTTGCA CTCTACCACA
            CGCCTAATAA TTAAGAGAAT GTATAGCGAA ACAAACCGAC CACTTTTGCA ATCTACCACA
            CGCCTAATAA TTAAGAGAAT GTATAGCGAA ACAAACCGAC CACTTTTGCA ATCTACCGCA
            CGCCTAATAA TTAAGAGAAT GTATANNNNN ACAAGCCGAC CACTTTTGCA ATCTACCACA
            CGCCTAATAA TTAAGAGAAT GTATAGCGAA ACAAACCGAC CACTTTTGAA ATCTACCACA
            CGCCTAATAA TTAAGNNNNN NNNNNNNNNN NNGAACCGAC CACTTTTGAA ATCTACCACA
            CGCCTAATAA TTAAGNNNNN NNNNNNNNNN NNGAACCGAC CACTTTTGAA ATCTACCACA
            CGCCTAATAA TTAAGAGAAT GTATAGCGAA ACAAACCGAC CACTTTTGAA ATCTACCACA
            CGCCTAATAA TTAAGAGAAT GTATAGCGAA ACAAACCGAC CACTTTTGAA ATCTACCACA
            CGCCTAATAA TTAAGAGAAT GTATAGCGAA ACAAACCGAC CACTTTTGAA ATCTACCACA
            CGCCTAATAA TTAAGAGAGT CTATAGCGAA ACAAAACGAC CACTTTTGCA ATCTACCACA
            CGCCTAATAA TTAAGAGAAT GTATAGCGAA ACACACCGAC CACTTTTGCA ATCTACCACA
            CGCCCAATAA TTAAGAGAAT GTATAGCGAA ACACACCGAC CACTTTTGCA ATCTACCACA
            CGCCTAATAA TTAAGAGAAT GTATAGCGAA ACAAACCGAC CATTTTTGCA ATCTACCACA
            CGCCTAATAA TTAAGAGAAT GTATAGCGAA ACAAACCGAC CATTTTTGCA ATCTACCACA
            CGCCTAATAA TTAAGAGAAT GTATAGCGAA ACAAACCGAC CATTTTTGCA ATCTACCACA
            CGCCTAATAA TTAAGAGAAT GTATAGCGAA ACAAACCGAC CATTTTTGCA ATCTACCACA
            CGCCTAATAA TTAAGAGAAT GTATAGCGAA ACAAACCGAC CATTTTTGCA ATCTNCCACA
            CGCTTAATAA TTAAGAGAAT GTGTCGCGAA ACAAACCGAC CATTTTTGCA ATCTACCACA
            CGCTTAATAA TTAAGAGAAT GTGTCGCGAA ACAAACCGAC CATTTTTGCA ATCTACCACA
            CGCCTAATAA TTANNNNNNN NNNNNGCGAA ACAAACCGAC CACTTTTGCA ATCTACCACA
            CGCCTAATAA TTANGAGAAT GTATAGAGAA ACAAACCGAC CACTTTTACA ATCTACCACA
            CGCCTAATAA TTANNNNNNN NNNNNGCGAA ACAAACCGAC CACTTTTGCA ATCTACCACA
            CGCCTAATAA TTAAGAGAAT GTATAGCGAA ACAAACCGAC CACTTTTGCA ATCTACCACA
            CGCCTAATAA TTAAGAGAAT GTATAGCGAA ACAAACCGAC CACTTTTGCA ATCTACCACA
            CGCCTAATAA TTAAGAGAAT GTATAGCGAA ACAAACCGAC CACTTTTGCA ATCTACCACA
            CGCCTAATAA TTAAGAGAAT GTATAGCGAA ACAAACCGAC CACTTTTGCA ATCTACCACA
            CGCCTAATAA TTAAGAGAAT GTATAGCGAA ACAAACCGAC CACTTTTGCA ATCTACCACA
            CGCCTAATAA TTAAGAGAAT GTATAGCGAA ACAAACCGAT CACTTTTGCA ATCTACCACA
            CGCCTAATAA TTAAGAGAAT GTATAGCGAA ACAAACCGAC CACTTTTGCA ATCTACCACA
            CGCCTAATAA TTAAGAGAAT GTATAGCGAA ACAAACCGAC CACTTTTGCA ATCTACCACA
            CGCCTAATAA TTAAGAGAAT GTATAGCGAA ACAAACCGAC CACTTTTGCA ATCTACCACA
            CGCCTAATAA TTGNGAGAAT GTATAGCGAA ACAAACCGAC CACTTTTGCA ATCTACCACA
            CGCCTAATAA TTAAGAGAAT GTATAGCGAA ACAAACCGAC CACTTTTGCA ATCTACCACA
            CGCCTAATAA TTAAGAGAAT GTATAGCGAA ACAAACCGAC CACTTTTGCA ATCTACCACA
            CGCCTAATAA TTAAGAGAAT GTATAGCGAA ACAAACCGAC CACTTTTGCA ATCTACCACA
            CGCCTAATAA TTANGAGAAT GTATAGCGAA ACAAACCGAC CACTTTTGCA ATCTACCACA
            CGCCTAATAA TTAAGAGAAT GTANNNNNNN ACAAACCGAC TACTTTTGCA ATCTACCACA

            GGCCCCTCTC CCTTATAGGA CGTCGGGGGA TATGTCCCAG AGGTATATTG GCATTAAACG
            GGCCCCTCTC CCTTATAGGA CGTCGGGGGA TATGTCCCAG AGGTATACTG GCATCAAACT
            GGCCCCTCTC CCTTATAGGA CGTCGGGGGA TATGTCCCAG AGGTATACTG GCATCAAACG
            GGCCCCTCTC CCTTATAGGA CGTCGGGGGA TATGTCCCAG AGGTATACTG GCATCAAACG
            GGCCCCTCTC CCTTATAGGA CGTCGGGGGA TATGTCCCAG AGGTATACTG GCATCAAACG
            GGCCCCTCTC CCTTATAGGA CGTCGGGGGA TATGTCCCAG AGGTATACTG GCATCAAACG
            GGCCCCTCTC CCTTATAGGA CGTCGGGGGA TATGTCCCAG AGGTATACTG GCATCAAACT
            GGCCCCTCTC CCTTATAGGA CGTCGGGGGA TATGTCCCAG AGGTATACTG GCATCAAACG
            GGCCCCTCTC CCTTATAGGA CGTCGGGGGA TATGTCCCAG AGGTATACTG GCATCAAACG
            GGCCCCTCTC CCTTATAGGA CGTCGGGGGA TATGTCCCAG AGGTATACTG GCATCAAACG
            GGCCCCTCTC CCTTATAGGA CGTCGGGGGA TATGTCCCAG AGGTATACTG GCATCAAACG
            GGCCCCTCTC CCTTATAGGA CGTCGGGGGA TATGTCCCAG AGGTATACTG GCATCAAACT
            GGCCCCTCTC CCTTATAGGA CGTCGGGGGA TATGTCCCAG AGGTATACTG GCATCAAACG
            GGCCCCTCTC CCTTATAGGA CGTCGGGGGA TATGTCCCAG AGGTATACTG GCATCAAACG
            GGCCCCTCTC CCTTATAGGA CGTCGGGGGA TATGTCCCAG AGGTATACTG GCATCAAACT
            GGCCCCTCTC CCTTATAGGA CGTCGGGGGA TATGTCCCAG AGGTATACTG GCATCAAACG
            GGCCCCTCTC CCTTATAGGA CGTCGGGGGA TATGTCCCAG AGGTATACTG GCATCAAACG
            GGCCCCTCTC CCTTATAGGA CGTCGGGGGA TATGTCCCAG AGGTATACTG GCATCAAACG
            GGCCCCTCTC CCTTATAGGA CGTCGGGGGA TATGTCCCAG AGGTATACTG GCATCAAACG
            GGCCCCTCTC CCTTATAGGA CGTCGGGGGA TATGTCCCAG AGGTATACTG GCATCAAACG
            GGCCCCTCTC CCTTATAGGA CGTCGGGGGA TATGTCCCAG AGGTATACTG GCATTAAACG
            GGCCCCTCTC CCTTATAGGA CGTCGGGGGA TATGTCCCAG AGGTATACTG GCATTAAACG
            GGCCCCTCTC CCTTATAGGA CGTCGGGGGA TATGTCCCAG AGGTATACTG GCATTAAACG
            GGCCCCTCTC CCTTATAGGA CGTCGGGGGA TATGTCCCAG AGGTATACTG GCATTAAACG
            GGCCCCCCTC CCTTATAGGA CGTCGGGGGA TATGTCCCAG AGGTATACTG GCATCAAACG
            GGCCCCTCTT CCTTATAGGA CGTCGAGGGA TACGTCCCAG AGGTATACTG GCATCAAGTG
            GGCCCCTCTT CCTTATAGGA CGTCGAGGGA TACGTCCCAG AGGTATACTG GCATCAAGTG
            GGCCCCTCTC CCTTATAGGA CGTCGGGGGA TATGTCCCAG AGGTATACTG GCATCAAACG
            GGCCCCTCTC CCTTATAGGA CGTCGGGGGA TATGTCCCAG AGGTATACTG GTATCAAACG
            GGCCCCTCTC CCTTATAGGA CGTCGGGGGA TATGTCCCAG AGGTATACTG GCATCAAACG
            GGCCCCTCTC CCTTATAGGA CGTCGGGGGA TATGTCCCAG AGGTATACTG GCATCAAACG
            GGCCCCTCTC CCTTATAGGA CGTCGGGGGA TATGTCCCAG AGGTATACTG GCATCAAACG
            GGCCCCTCTC CCTTATAGGA CGTCGGGGGA TATGTCCCAG AGGTATACTG GCATCAAACG
            GGCCCCTCTC CCTTATAGGA CGTCGGGGGA TATGTCCCAG AGGTATACTG GCATCAAACG
            GGCCCCTCTC CCTTATAGGA CGTCGGGGGA TATGTCCCAG AGGTATACTG GCATTAAACG
            GGCCCCTCTC CCTTATAGGA CGTCGAGGGA TACGTCCCAG AGGTATACTG GCATCAAGTG
            GGCCCCTCTC CCTTATAGGA CGTCGGGGGA TATGTCCCAT AGGTATACTG CCATCAAACT
            GGCCCCTCTC CCTTATAGGA CGTCGGGGGA TATGTCCCAG AGGTATACTG GCATTAAACG
            GGCCCCTCTC CCTTATAGGA CGTCGGGGGA TATGTCCCAG AGGTATACTG GCATTAAACG
            GGCCCCCCTC CCTTATAGGA CGTCGGGGGA TATGTCCCAG AGGTATACTG GCATCAAACG
            GGCCCCTCTC CCTTATAGGA CGTCGGGGGA TATGTCCCAG AGGTATACTG GCATTAAACG
            GGCCCCTCTC CCTTATAGGA CGTCGGGGGA TATGTCCCAG AGGTATACTG GCATCAAACG
            GGCCCCTCTC CCTTATAGGA CGTCGGGGGA TATGTCCCAG AGGTATACTG GCATCAAACG
            GGCCCCTCTT CCTTATAGGA CGTCGAGGGA TACGTCCCAG AGGTATACTG GCATCAAGTG
            GGCCTCTCTC CCTTGTAGGA CGTTGAGGGA TATGTCCCAG AGGTATACTG GCATCAAACG
            GGCCCCTCTC CCTTATAGGA CGTCGGGGGA TATGTCCCAG AGGTATACTG GCATCAAACG
            GGCCCCTCTC TCCTATAGGA CATCGGGGGA TATGTCCCAG AGGTATACTG GCATCAAACG
            GGCCCCTCTC CCTTATAGGA CGTCGGGGGA TATGTCCCAG AGGTATACTG GCATCAAACG
            GGCCCCTCTC CCTTATAGGA CGTCGAGGGA TATGTCCCAG AGGTATACTG GCATCAAACG
            GGCCCCTCTT CCTTATAGGA CGTCGAGGGA TACGTCCCAG AGGTATACTG GCATCAAGTG
            GGCCCCTCTT CCTTATAGGA CGTCGAGGGA TACGTCCCAG AGGTATACTG GCATCAAGTG
            GGCCCCTCTC CCTTATAGGA CGTCGGGGGA TATGTCCCCG AGGTATACTG GCATCAAACG
            GGCCCCTCTC CCTTATAGGA CGTCGGGGGA TATGTCCCAG AGGTATACTG GCATCAAACG
            GGCCCCTCTC CCTTATAGGA CGTCGGGGGA TATGTCCCAG AGGTATACTG GCATCAAACG
            GGCCCCTCTC CCTTATAGGA CGTCGGGGGA TATGTCCCAG AGGTATACTG GCATCAAACG
            GGCCCCTCTC CCTTATAGGA CGTCGAGGGA TATGTCCCAG AGGTATACTG GCATCAAACG
            GGCCCCTCTC CCTTATAGGA CGTCGAGGGA TATGTCCCAG AGGTATACTG GCATCAAACG
            GGCCCCTCTC CCTTATAGGA CGTCGGGTGA TATGTCCCAG AGGTATACGG GCATCAAACG
            AGCCCCTCTC CCTTATAGGA CGTCGGGGGA TATGTCCCAG AGGTATACTG GCATCAAACT
            GGCCCCTCTC CCTTATAGGA CGTCGGGGGA TATGTCCCAG AGGTATACTG GCATCAAACG
            GGCCCCTCTC CCTTATAGGA CGTCGGGGGA TATGTCCCAG AGGTATACTG GCATCAAACG
            GGCCCCTCTC CTTTATAGGA CGTCGGGGAA TATGTCCCAG AGGTATACTG GCATCAAACG
            GGCCCCTCNN NCTTATAGGA CGTCGGGGGA TATGTCCCAG AGGTATACTG GCATCAAACG
            GGCCCCTCTC CCTTATAGGA TGTCGGGGGA TATGTCCCAG AGGTATACTG GCATCAAACG
            GACCCCTCTC CCTTATAGGA CGTCGGGGGA TGTGTCCCAG AGGTATACTG GCATCAAACG
            GACCCCTCTC CCTTATAGGA CGTCGGGGGA TGTGTCCCAG AGGTATACTA GCATCAAACG
            GACCCCTCTC CCTTATAGGA CGTCGGGGGA TGTGTCCCAG AGGTATACTG GCATCAAACG
            GACCCCTCTC CCTTATAGGA CGTCGGGGGA TGTGTCCCAG AGGTATACTA GCATCAAACG
            GACCCCTCTC CCTTATAGGA CGTCGGGGGA TGTGTCCCAG AGGTATACTG GCATCAAACG
            GACCCCTCGC CCTTATAGGA CGTCGGGGGA TGTGTCCCAG AGGTATACTG GCATCAAACG
            GACCCCTCTC CCTTATAGGA CGTCGGGGGA TGTGTCCCAG AGGTATACTG GCATCAAACG
            GACCCCTCTC CCTTATAGGA CGCCGGGGGA TGTGTCCCAG AGGTATACTG GCATCAAACG
            GACCCCTCTC CCTTATAGGA CGTCGGGGGA TGTGTCCCAG AGGTATACTG GCATCAAACG
            GACCCCTCGC CCTTATAGGA CGTCGGGGGA TGTGTCCCAG AGGTATACTG GCATCAAACG
            GACCCCTCTC CCTTATAGGA CGTCGGGGGA TGTGTCCCAG AGGTATACTA GCATCAAACG
            GACCCCTCTC CCTTATAGGA CGTCGGGGGA TGTGTCCCAG AGGTATACTA GCATCAAACG
            GACCCCTCTC CCTTATAGGA CGTCGGGGGA TGTGTCCCAG AGGTATACTG GCATCAAACG
            GACCCCTCTC CCTTATAGGA CGTCGGGGGA TGTGTCCCAG AGGTATACTG GCATCAAACG
            GACCCCTCTC CCTTATAGGA CGTCGGGGGA TGTGTCCCAG AGGTATACTG GCATCAAACG
            GACCCCTCTC CCTTATAGGA CGTCGGGGGA TGTGTCCCAG AGGTATACTG GCATCAAACG
            GACCCCTCTC CCTTATAGGA CGTCGGGGGA TGTGTCCCAG AGGTATACTA GCATCAAACG
            GACCCCTCTC CCTTATAGGA CGTCGGGGGA TGTGTCCCAG AGGTATACTG GCATCAAACG
            GACCCCTCTC CCTTATAGGA CGTCGGGGGA TGTGTCCCAG AGGTATACTA GCATCAAACG
            GACCCCTCTC CCTTATAGGA CGTCGGGGGA TGTGTCCCAG AGGTATACTA GCATCAAACG
            GACCCCTCTC CCTTATAGGA CGTCGGGGGA TGTGTCCCAG AGGTATACTA GCATCAAACG
            GACCCCTCTC CCTTATAGGA CGTCGGGGGA TGTGTCCCAG AGGTATACTA GCATCAAACG
            GACCCCTCTC CCTTATAGGA CGTCGGGGGA TGTGTCCCAG AGGTATACTA GCATCAAACG
            GGCCCCTCTC CCTTATAGNA CGTCGGGGGA TATGTCCCAG AGGTATACTG GCATCAAACG
            GACCCCTCTC CCTTATAGGA CGTCGGGGGA TGTGTCCCAG AGGTATACTG GCATCAAACG
            GACCCCTCTC CCTTATAGGA CGTCGGGGGA TGTGTCCCAG AGGTATACTG GCATCAAACG
            GGCCCCTCTC CCTTATAGGA CGTCGGGGGA TATGTCCCAG AGGTATACTG GCATCAAACG
            GACCCCTCTC CCTTATAGGA CGTCGGGGGA TGTGTCCCAG AGGTATACTG GCATCAAACG
            GACCCCTCTC CCTTATAGGA CGTCGGGGGA TGTGTCCCAG AGGTATACTG GCATCAAACG
            GACCCCTCTC CCTTATAGGA CGTCGGGGGA TGTGTCCCAG AGGTATACTA GCATCAAACG
            GACCCCTCTC CCTTATAGGA CGTCGGGGGA TGTGTCCCAG AGGTATACTG GCATCAAACG
            GACCCCTCTC CCTTATAGGA CGTCGGGGGA TGTGTCCCAG AGGTATACTG GCATCAAACG
            GACCCCTCTC CCTTATAGGA CGTCGGGGGA TGTGTCCCAG AGGTATACTG GCATCAAACG
            GGCCCCTCTC CCTTATAGGA CGTCGGGGGA TATGTCCCAG AGGTATACTG GCATCAAACG
            GGCCCCTCTC CCTTATAGGA CGTCGGGGGA TATGTCCCAG AGGTATACTG GCATCAAACG
            GGCCCCTCTC CCTTATAGGA CGTCGGGGGA TATGTCCCAG AGGTATACTG GCATCAAACG
            GGTCCCTCTC CCTTATAGGA CGTCGGGGGA TATGTCCCAG AGGTATACTG GCATCAAACG
            GGCCCCTCTC CCTTATAGGA CGTCGGGGGA TATGTCCCAG AAGTATACTG GCATCAAACG
            GGCCCCTCTC CCTTATAGGA CGTCGGGGGA TATGTCCCAG AGGTATACTG GCATCAAACT
            GGCCCCTCTC CCTTATAGGA CGTCGGGGGA TATGTCTCAG AGGTATACTG GCATCAAACT
            GGCCCCTCTC CCTTATAGGA CGTCGGGGGA TATGTCCCAG AGGTATACTG GCATCAAACG
            GGCCCCTCTC CCTTATAGGA CGTCGGGGGA TATGTCCCAG AGGTATACTG GCATCAAACG
            GGCCCCTCTC CCTTATAGGA CGTCGGGGGA TATGTCCCAG AGGTATACTG GCATCAAACG
            GGCCCCTCTC CCTTATAGGA CGTCGGGGGA TATGTCCCAG AGGTATACTG GCATCAAACG
            GGCACCTCTC CCTTATAGGA CGTCGGGGGA TATGTCCCAG AGGTCTGCTG GCATCAAACG
            GGCACCTCTC CCTTATAGGA CGTCGGGGGA TATGTCCCAG AGGTCTGCTG GCATCAAACG
            GGCCCCTCTC CCTTATAGGA CGTCGAGGGG TATGTCCCAG AGGTATACTG GCATCAAACG
            GGCCCCTCTC CCTTATAGGA CGTCGAGGGA TACGTCCCAG AGGCATACTG GCATCAAGTG
            GGCCCCTCTC CCTTATAGGA CGTCGAGGGA TACGTCCCAG AGGTATACTG GCATCAAGTG
            GGCCCCTCTC CCTTATAGGA CGTCGAGGGA TACGTCCCAG AGGTATACTG GCATCAAGTG
            GGCCCCTCTC CCTTATAGGA CGTCGAGGGA TACGTCCCAG AGGTATACTG GCATCAAGTG
            GGCCCCTCTC CCTTATAGGA CGTCGAGGGA TACGTCCCAG AGGTATACTG GCATCAAGTG
            GGCCCCTCTC CCTNANAGGA CGTCGGGGGA TATGTCCCAG AGGTATACTG GCATCAAACG
            GGCCCTTCTC CCTTATAGGA CGTCGAGGGA TACGTCCCAG AGGTATACTG GCATCAAGTG
            GGCCCCTCTC CCTTATAGGA CGTCGAGGGA TACGTCCCAG AGGTATACTG GCATCAAGTG
            GGCCCCTCTT CCTTATAGGA CGTCGAGGGA TACGTCCCAG AGGTATACTG GCATCAAGTG
            GGCCCCTCTT CCTTATAGGA CGTCGAGGGA TACGTCCCAG AGGTATACTG GCATCAAGTG
            GGCCCCTCTT CCTTATAGGA CGTCGAGGGA TACGTCCCAG AGGTATACTG GCATCAAGTG
            GGCCCCTCTT CCTTATAGGA CGTCGAGGGA TACGTCCCAG AGGTATACTG GCATCAAGTG
            GGCCCCTCTT CCTTATAGGA CGTCGAGGGA TACGTCCCAG AGGTATACTG GCATCAAGTG
            GGCCCCTCTN CCTTATAGGA NGTCGNGGGA CANGTCCCAN AGGTATACTG GCATCAANNG
            GGCCCCTCTT CCTTATAGGA CGTCGAGGGA TACGTCCCAG AGGTATACTG GCATCAAGTG
            GGCCCCTCTT CCTTATAGGA CGTCGAGGGA TACGTCCCAG AGGTATACTG GCATCAAGTG
            GGCCCCTCTC CCTTACAGGA CGTCGGGGGA TATGTCCCAG AGGTATACTG GCATCAAACG
            GGCCCCTCTC CCTTATAGAA CGTCGGGGGA TATGTTCCAG AGATATACTG GCAACAAACG
            GGCCCCTCTC CCTTATAGAA CGTCGGGGGA TATGATCCAG AGATATACTG GCAACAAACG
            GGCCCCTCTC CCTAATAGGA CGTCGGGGGA TATGTCCCAG AGGTATACTG GCATCAAACG
            GGCCCCTCTC CCTAATAGGA CGTCGGGGGA TATATCCCAG AGGTATACTG GCATCAAACG
            GGCCCCTCTC CCTAATAGGA CGTCGGGGGA TATGTCCCAG AGGTATACTG GCATCAAACG
            GGCCCCTCTC CCTAATAGGA CGTCGGGGGA TATGTCCCAG AGGTATACTG GCATCAAACG
            GGCCCCTCTC CCTAATAGGA CGTCGGGGGA TATGTCCCAG AGGTATACTG GCATCAAACG
            GGCCCCTCTC CCTAATAGGA CGTCGGGGGA TATGTCCCAG AGGTATACTG GCATCAAACG
            GGCCCCTCTC CCTAATAGGA CGTCGGGGGA TATGTCCCAG AGGTATACTG GCATCAAACG
            GGCCCCTCTC CCTTATAGGA CGTCGGGGGA TATGTCCCAG AGGTATACTG GCATCAAACG
            GGCCCCTCTC CCTTATAGGA CGTCGGGGGA TATGTCCCAG AGGTATACTG GCATCAAACG
            GGCCCCTCTC CCTTATAGGA CGTCGGAGGA TATGTCCCAG AGGTATACTG GCATCGAACG
            GGCCCCTCTC CCTTATAGGA CGTCGGGGGA TATGTCCCAG AGGTATACTG GCATCAAACG
            GGCCCCTCTC CCTTATAGGA CGTCGGGGGA TATGTCCCAG AGGTAAACTG GCATCAAACG
            GGCCCCTCTC CCTTATAGGA CGTCGGGGGA TATGTCCCAG AGGTAAACTG GCATCAAACG
            GGCCCCTCTC CCTTATAGGA CGTCGGGGGA TATGTCCCAG AGGTANACTG GCATCAAACG
            GGCCCCTCTC CCTTATAGGA CGTCGGGGGA TATGTCCCAG AGGTATACTG GCATCAAACG
            GGCCCCTCTC CCTTATAGGA CGTCGGGGGA TATGTCCCAG AGGTATACTG GCATCAAACG
            GGCCCCTCTC CCTTATAGGA CGTCGGGGGA TATGTCCCAG AGGTATACTG GCATCAAACG
            GGCCCCTCTC CCTTATAGGA CGTCAGGGGA TATGTCCTAG AGGTATACTG GCATTAAACG
            GGCCCCTTTC CCTTATAAGA CGTCGGGGGA TATGTCCCAG GGGTATACTG GCATCAAACG
            GGCCCCTCTC CCTTATGGGG CGTCGGGGGA TATGTCCCAG AGGTATACTG GCATTAAACG
            GGCCCCTCTC CCTTATAGGA CGTCGGGGGA TATGTCCCAG AGGTATACTG GCATTAAACG
            GGCCCCTCTC CCTTATAGGA CGTCGGGGGA TATGTCCCAG AGGTATACTG GCATTAAACG
            GGCCCCTCTC CCTTATAGGA CGTCGGGGGA TATGTCCCAG AGGTATACTG GCATTAAACG
            GGCCCCTCTC CCTTATAGGA CGTCGGGGGA TATGTCCCAG AGGTATACTG GCATTAAACG
            GGCCCCTCTC CCTTATAGGA CGTCGGGGGA TATGTCCCAG AGGTATACTG GCATTATACG
            GGCCCCTCTC CCTTATAGGA CGTCGGGGGA TATGTCCCAG AGGTATACTG GCATTATACG
            GGCCCCTCTC CCTTATAGGA CGTCGGGGGA TATGTCCCAG AGGTATACTG GCATTATACG
            GGCCCCTCTC CCTTATAGGA CGTCGGGGGA TATGTCCCAG AGGTATACTG GCATTATACG
            GGCCCCTCTC CCTTATAGGA CGTCGGGGGA TATGTCCCAG AGGTATACTG GCATTATACG
            GGCCCCTTTC CCTTATAAGA CGTCGGGGGA TATGTCCCAG GGGTATACTG GCATCAAACG
            GGCCCCTCTC CCTTATAGGA CGTCGGGGGA TATGTCCCAG AGGTATACTG GCATTATACG
            GGCCCCTCTC CCTTATAGGA CGTCGGGGGA TATGTCCCAG AGGTATACTG GCGTTATACG
            GGCCCCTCTC CCTTATAGGA CGTCGGGGGA TATGTCCCAG AGGTATACTG GCGTTATACG
            GGCCCCTTTC CCTTATAAGA CGTCGGGGGA TATGTCCCAG GGGTATACTG GCATCAAACG
            GGCCCCTCTC CCTTATAGGA CGTCGGGGGA TATGTCCCAG AGGTATACTG GCATCAAACG

            TCCCGTAAGG CCCCCGTTGC TCGCACTAAG TATCACCCCA CAGACGGTCC AACAGCACCG
            TCCTGTAAGG CCCCCGTTGC TCGCACTAAG TACCACCCCA TAGACGGTCC AACAGCACCA
            TCCTGTAAGG CCCCCGTTGC TCGCACTAAG TACCACCCCA TAGACGGTCC AACAGCACCA
            TCCTGTAAGG CCCCCGGTGC TCGCACTAAG TACCACCCCA TAGACGGTCC AGCAGCACCA
            TCCTGTAAGG CCCCCGGTGC TCGCACTAAG TACCACCCCA TAGACGGTCC AGCAGCACCA
            TCCTGTAAGG CCCCCGTTGC TCGCACTAAG TACCACCCCA TAGACGGTCC AGCAGCACCA
            TCCTGTAAGG CCCCCGTTGC TCGCACTAAG TACCACCCCA TAGACGGTCC AACAGCACCA
            TCCTGTAAGG CCCCCGTTGC TCGCACTAAG TACCACCCCA TAGACGGTCC AACAGCACCA
            TCCTGTAAGG CCCCCGTTGC TCGCACTAAG TACCACCCCA TAGACGGTCC AACAGCACCA
            TCCTGTAAGG CCCCCGTTGC TCGCACTAAG TACCACCCCA TAGACGGTCC AACAGCACCA
            TCCTGTAAGG CCCCCGTTGC TCGCACTAAG TACTACCCCA TAGACGGTCC AACAGCACCA
            TCCTGTAAGG CCCCCGTTGC TCGCACTAAG TACCACCCCA TAGACGGTCC AACAGCACCA
            TCCTGTAAGG CCCCCGTTTC TCGCACTAAG TACCACCCCA TAGACGGTCC AACAGCACCA
            TCCTGTAAGG CCCCCGTTGC TCGCACTAAG TACTACCCCA TAGACGGTCC AACAGCACCA
            TCCTGTAAGG CCCCCGTTGC TCGCACTAAG TACCACCCCA TAAACGGTCC AACAGCACCA
            TCCTGTAAGG CCCCCGTTGC TCGCACTAAG TACCACCCCA TAGACGGTCC AACAGCACCA
            TCCTGTAAGG CCCCCGTTGC TCGCACTAAG TACCACCCCA TAGACGGTCC AACAGCACCA
            TCCTGTAAGG CCCCCGTTGC TCGCACTAAG TACTACCCCA TAGACGGTCC AACAGCACCA
            TCCTGTAAGG CCCCCGTTGC TCGCACTAAG TACTACCCCA TAGACGGTCC AACAGCACCA
            TGCCGTAGGG CCCCCGTTGC TCGCACTAAG TATCACCCCA CAGACGGTCC AACAGCACCA
            TCCCGTAAGG CCCCCGTTGC TCGCACTAAG CATCACCCCA CAGACGGTCC AACAGCACCG
            TCCCGTAAGG CCCCCGTTGC TCGCACTAAG TATCACCCCA CAGACGGTCC AACAGCACCG
            TCCCGTAAGG CCCCCGTTGC TCGCACTAAG TATCACCCCA CAGACGGTCC AACAGCACCG
            TCCCGTAAGG CCCCCGTTGC TCGCACTAAG TATCACCCCA CAGACGGTCC AACAGCACCG
            TCCCGTAAGG CCCCCGTTGC TCGCACTAAG TATCACCCCA CAGACGGTCC AACAGCACCA
            TCCCGTAAGG CCCCCGTTGC TCACACTAAG TATCACCCCA CAGACTGTCC AACAGCACCA
            TCCCGTAAGG CCCCCGTTGC TCGCACTAAG TATCACCCCA CAGACTGTCC AACAGCACTA
            TCCCGTAGGG CCCCCGTTGC TCGCACTAAG TATCACCCCA CAGACGGTCC AACAGCACCA
            TCACGTAAGG CCCCCGTTGC TCGTACTAAG TATCACCCCA CAGACGGTCC AACAGCACCA
            TCCTGTAAGG CCCCCGTTGC TCGCACTAAG TACCACCCCA TAGACGGTCC AACAGCACCA
            TCCTGTAAGG CCCCCGTTGC TCGCACTAAG TACTACCCCA TAGACGGTCC AACAGCACCA
            TCCTGTAAGG CCCCCGTTGC TCGCACTAAG TACCACCCTA TAGACGGTCC AACAGCACCA
            TCCTGTAAGG CCCCCGTTGC TCGCACTAAG TACCACCCCA TAGACGGTCC AACAGCACCA
            TCCTGTAAGG CCCCCGTTGC TCGCACTAAG TACTACCCCA TAGACGGTCC AACAGCACCA
            TCCCGTAAGG CCCCCGTTGC TCGCACTAAG TATCACCCCA CAGACGGTCC AACAGCACCG
            TCCCGTAAGG CCCCCGTTGC TCGCACTAAG TATCACCCCA CAGACTGTCC AACAGCACCA
            TCCTGTAAGG CCCCCGTTGC TCGCACTAAG TACCACCCCA TAGACGGTCC AACAGCACCA
            TCCCGTAAGG CCCCCGTTGC TCGCACTAAG TATCACCCCA CAGACGGTCC AACAGCACCG
            TCCCGTAAGG CCCCCGTTGC TCGCACTAAG TATCACCACA CAGACGGTCC AACAGCACCG
            TCCCGTAAGG CCCCCGTTGC TCGCACTAAG TATCACCCCA CAGACGGTCC AACAGCACCA
            TCCCGTAAGA CCCCCGTTGC TCGCACTAAG TATCACCCCA CAGACGGTCC AACAGCACCG
            TCCCGTAGGG CCCCNGTTGC TCGCACTAAG TGTCACCCCA CAGACGGTCC AACAGCACCA
            TCCCGTAGGG CCCCCGTTGC TCGCACTAAG TATCACCCCA CAGACGGTCC AACAGCACCA
            TCCCGTAAGG CCCCCGTTGC TCGCACTAAG TATCACCCCA CAGACTGTCC AACAGCACTA
            TCCCGTAAGG CCCCCGTTGC TCGCACTAAG TATCACCCCA CAGACTGTCC AACAGCACCA
            TCCCGTAAGG CCCCCGTTGC TCGCACTAAG TATCACCCCA CAGACGGTCC GACAGCACCA
            TCCCGTAAGG CCTCCGTTGC AAGCACTAAG TATCACCCCA CAGACGGTCC AACAGCACCA
            TCCCGTAAGG CCCCCGTTGC TCGCACTAAA TATCACCCCA CAGACGGTCC AACAGCACCA
            TCCCGTAAGG CCCCCGTTGC TCGCACTAAG TATCACTCCA CAGATTGTCC AACAGCACCA
            TCCCGTAAGG CCCCCGTTGC TCGCACTAAG TATCACCCCA CAGACTGTCC AACAGCACCA
            TCCCGTAAGG CCCCCGTTGC TCGCACTAAG TATCACCCCA CAGACTGTCC AACAGCACCA
            TCCCGTAAGG CCCCCGTTGC TCGCACTAAG TATCACCCCA CAGACGGTCC GACAGCACCA
            TCCCGTAAGG CCCCCGTTGC TCGCACTAAG TATCACCCCA CAGACGGTCC GACAGCACCA
            TCCCGTAGGG CCCCCGTTGC TCGCACTAAG TATCACCCCA CAGACGGTCC AACAGCACCA
            TCCCGTAGGG CCCCCGTTGC TCGCACTAAG TATCACCCCA CAGACGGTCC AACAGCACCA
            TCCCGTAAGG CCCCCGTTGC TCGCACTAAG TATCACTCCA CAGATTGTCC AACAGCACCA
            TCCCGTAAGG CCCCCGTTGC TCGCACTAAG TATCACTCCA CAGATTGTCC AACAGCACCA
            TCCTGTAAGG CCCCCGTTGC TCGCACTAAG TACCACCCCA TAGACGGTCC AACAGCACCA
            TCCTGTAAGG CCCCCGTTGC TCGCACTAAG TACCACCCCA TAGACGGTCC AACAGCACCA
            TCCTGTAAGG CCCCCGTTGC TCGCACTAAG TACCACCCCA TAGACGGTCC AGCAGCACCA
            TCCTGTAAGG CCCCCGTTGC TCGCACTAAG TACCACCCCA TAGACGGTCC AACAGCACCA
            TCCTGTAAGG CCCCCGTTGC TCGCACTAAG TACCACCCCA TAGACGGTCC AACAGCACCA
            TCCTGTAAGG CCCCCGNTGC TCGCACTAAG TACCACCCCA TAGACGGTCC AACAGCACCA
            TCCTGTAAGG CCCCCATTGC TCGCACTAAG TACCACCCCA TAGACGGTCC AACAGCACCA
            TCCTGTAAGG CCCCCGTTGC TCGCACTAAG TACCACCCCA TAGACGGTCC AACAGCACCA
            TCCTGTAAGG CCCCCGTTGC TCGCGCTAAG TACCACCCCA TAGACGGTCC AACAGCACCA
            TCCTGTAAGG CCCCCGTTGC TCGCACTAAG TACCACCCCA TAGACGGTCC AACAGCACCA
            TCCTGTAAGG CCCCCGTTGC TCGCACTAAG TACCACCCCA TAGACGGTCC AACAGCACCA
            TCCTGTAAGG CCCCCGTTGC TCGCACTAAG TACCACCCCA TAGACGGTCC AACAGCACCA
            TCCTGTAAGG CCCCCGTTGC TCGCACTAAG TACCACCCCA TAGACGGTCC AACAGCACCA
            TCCTGTAAGG CCCCCGTTGC TCGCACTAAG TACCACCCCA TAGACGGTCC AACAGCACCA
            TCCTGTAAGG CCCCCGTTGC TCGCACTAAG TACCACCCCA TGGACGGTCC AACAGCACCA
            TCCTGTAAGG CCCCCGTTGC TCGCACTAAG TACCACCCCA TAGACGGTCC AACAGCACCA
            TCCTGTAAGG CCCCCGTTGC TCGCACTAAG TACCACCCCA TAGACGGTCC AACAGCACCA
            TCCTGTAAGG CCCCCGTTGC TCGCACTAAG TACCACCCCG TAGACGGTCC AACAGCACCA
            TCCTGTAAGG CCCCCGTTGC TCGCACTAAG TACCACCCCA TAGACGGTCC AACAGCACCA
            TCCTGTAAGG CCCCCGTTGC TCGCACTAAG TACCACCCCA TAGACGGTCT AACAGCACCA
            TCCTGTAAGG CCCCCGTTGC TCGCACTAAG TACCACCCCA TAGACGGTCC AACAGCACCA
            TCCTGTAAGG CCCCCGTTGC TCGCACTAAG TACCACCCCA TAGACGGTCC AACAGCACCA
            TCCTGTAAGG CCCCCGTTGC TCGCACTAAG TACCACCCCA TAGACGGTCC AACAGCACCA
            TCCTGTAAGG CCCCCGTTGC TCGCGCTAAG TACCACCCCA TAGACGGTCC AACAGCACCA
            TCCTGTAAGG CCCCCGTTGC TCGCACTAAG TACCACCCCA TAGACGGTCC AACAGCACCA
            TCCTGTAAGG CCCCCGTTGC TCGCACTAAG TACCACCCCA TAGACGGTCC AACAGCACCA
            TCCTGTAAGG CCCCCGTTGC TCGCACTAAG TACCACCCCA TAGACGGTCC AACAGCACCA
            TCCTGTAAGG CCCCCGTTGC TCGCGCTAAG TACCACCCCA TAGACGGTCC AACAGCACCA
            TCCTGTAAGG CCCCCGTTGC TCGCACTAAG TACCACCCCA TAGACGGTCC AACAGCACCA
            TCCTGTAAGG CCCCCGTTGC TCGCACTAAG TACCACCCCA TAGACGGTCC AACAGCACCA
            TCCTGTAAGG CCCCCGTTGC TCGCACTAAG TACCACCCCA TAGACGGTCC AACAGCACCA
            TCCTGTAAGG CCCCCGTTGC TCGCACTAAG TACCACCCCA TAGACGGTCC AACAGCACCA
            TCCTGTAAGG CCCCCGTTGC TCGCACTAAG TACCACCCCA TAGACGGTCC AACAGCACCA
            TCCTGTAAGG CCCCCGTTGC TCGCACTAAG TACCACCCCA TAGACGGTCC AACAGCACCA
            TCCTGTAAGG CCCCCGTTGC TCGCACTAAG TACCACCCCA TAGACGGTCC AACAGCACCA
            TCCTGTAAGG CCCCCGTTGC TCGCACTAAG TACCACCCCA TAGACGGTCC AACAGCACCA
            TCCTGTAAGG CCCCCGTTGC TCGCACTAAG TACCACCCCA TAGACGGTCC AACAGCACCA
            TCCTGTAAGG CCCCCGTTGC TCGCACTAAG TACCACCCCA TAGACGGTCC AACAGCACCA
            TCCTGTAAGG TCCCCGTTGC TCGCACTAAG TACCACCCCA TAGACGGTCC AACAGCACCA
            TCCTGTAAGG CCCCCGTTGC TCGCACTAAG TACCACCCCA TAGACGGTCC AACAGCACCA
            TCCTGTAAGG CCCCCGTTGC TCGCACTAAG TACCACCCCA TAGACGGTCC AACAGCACCA
            TCCTGTAAGG CCCCCGTTGC TCGCACTAAG TACCACCCCA TAGACGGTCC AACAGCACCA
            TCCTGTAAGG CCCCCGTTGC TCGCACTAAG TACCACCCCA TAGACGGTCC AACAGCACCA
            TCCTGTAAGG CCCCCGTTGC TCGCACTAAG TACCACCCCA TAGACGGTCC AACAGCACCA
            TCCTGTAAGG CCCCCGTTGC TCGCACTAAG TACCACCCCA TAGACGGTCC AACAGCACCA
            TCCTGTAAGG CCCCCGTTGC TCGCACTAAG TACCACCCCA TAGACGGTCC AACAGCACCA
            TCCTGTAAGG CCCCCGTTGC TCGCACTAAG TACCACCCCA TAGACGGTCC AACAGCACCA
            TCCTGTAAGG CCCCCGTTGC TCGCACTAAG TACCACCCCA TAGACGGTCC AACAGCACCA
            TCCCGTAAGG CACCCGTTGC TCGCACTAAG TATCACCCCA CAGACGGTCC AACAGCACCA
            TCCTGTAAGG CCCCCGTTGC TCGCACTAAG TACCACCCCA TAGACGGTCC AACAGCAACA
            TCCTGTAAGG CCCCCGTTGC TCGCACTAAG TACCACCCCA TAGACGGTCC AACAGCACCA
            CCCTGTAAGG CCCCGGTTGC TCGCACTCAG TATCACCCCA TAGACGGTCC AACAGCACCA
            CCCTGTAAGG CCCCNGTTGC TCGCACTCAG TATCACCCCA TAGACGGTCC AACAGCACCA
            TCCCGTAAGG CCCCCGTAGC TCGCACTAAG TATCACCCCA CAGACGGTCC AACAGCACCA
            TCCCGTAAGG CCCCCGTTGC TCGCACTAAG TATCACCCCA CAGACTGTCC AACAGCACCA
            TCCCGTAAGG CCCCCGTTGC TCGCACTAAG TATCATCCCA CAGACTGTCC AACAGCACCA
            TCCCGTAAGG CCCCCGTTGC TCGCACTAAG TATCACCCCA CAGACTGTCC AACAGCACCA
            TCCCGTAAGG CCCCCGTTGC TCGCACTAAG TATCACCCCA CAGACTGTCC AACAGCACCA
            TCCCGTAAGG CCCCCGTTGC TCGCACTAAG TATCACCCCA CAGACTGTCC AACAGCACCA
            TCCCGTAAGG CACCCGTTGC TCGCACTAAG TATCACCCCA CAGACGGTCC AACAGCACCA
            TCCCGTAAGG CCCCCGTTGC TCGCACTAAG TATCACCCCA CAGACTGTCC AACAGCACCA
            TCCCGTAAGG CCCCCNTTGC TCGCACTAAG TATCACCCCA CAGACTGTCC AACAGCACCA
            TCCCGTAAGG CCCCCGTTGC TCGCACTAAG TATCACCCCA CAGACTGTCC AACAGCACCA
            TCCCGTAAGG CCCCCGTTGC TCGCACTAAG TATCACCCCA CAGACTGTCC AACAGCACTA
            TCCCGTAAGG CCCCCGTTGC TCGCACTAAG TATCACCCCA CAGACTGTCC AACAGCACTA
            TCCCGTAAGG CCCCCGTTGC TCGCACTAAG TATCACCCCA CAGACTGCCC AACAGCACTA
            TCCCGTAAGG CCCCCGTTGC TCGCACTAAG TATCACCCCA CAGACTGTCC AACAGCACCA
            TCCNGTAAGG CCCCCGTTGC TCGCACTNAG TATCACCCCA CNGACNGTCC AACAGCACCA
            TCCCGTAAGG CCCCNGTTGC TCGCACTAAG TATCACCCCA CAGACTGTCC AACAGCACCA
            TCCCGTAAGG CCCCCGTTGC TCGCACTAAG TATCACCCCA CAGACTGTCC AACAGCACCA
            TCCCTTAAGG CACCCGTTGC TCGCACTAAG TATCACCCCA CAGACGGTCC AACAGCACCA
            TCCCGTAAGG CCCCCGTTGC TCGCACTAAG TATCACCCCA CAGACGGTCC AACGGCACCA
            TCCCGTAAGG CCCCCGTTGT TCGCACTAAG TATCACCCCA CAGCCGGTCC AACGGCACCA
            TCCCGTAAAG CCCCCGTTGC TCGCACTAAG TATCACCCCA CAGACGATCC AACAGCACCA
            TCCCGTAAAG CCCCCGTTGC TCGCAATAAG TATCACCCCA CAGACGGTCC AACAGCACCA
            TCCTGTAAAG CCCCCGTTGC TCGCACCAAG TATCACCCCA CAGACGGTCC AACAGCACCA
            TCCCGTAAAG CCCCCGTTGC TCGCACTAAG TATCACCCCA CAGACGGTCC AACAGCACCA
            TCCCGTAAAG CCCCCGTTGC TCGCACTAAG TATCACCCCA CAGACGGTCC AACAGCACCA
            TCCCGTAAAG CCCCCGTTGC TCGCACTAAG TATCGCCCCA CAGACGGTCC AACAGCACCA
            TCCCGTAAAG CCCCCGTTGC TCGCACTAAG TATCGCCCCA CAGACGGTCC AACAGCACCA
            TCCCGTAAGG CCCCCGTTGC TCGCACTAAG TATCACCCCA CAGACGGTCC AACAGCACCA
            TCCCGTAAGG CCCCCGTTGC TCGCACTAAG TATCACCCCA CAGACGGTCC AACAGCACCA
            TCCCGTAAGG CCCCCGTTGC TCGCACTAAG TATCACCCCA CAGACGGTCC AACAGCACCA
            TCCCGTAGGG CCCCCGTTGC TCGCACTAAG TATCACCCCA CAGACGGTCC AACAGCACCA
            TCCCGTAGGG CCCCCGTTGC TCGCACTAAG TATCACCCCA CAGACGGTCC AACAGCACCA
            TCCCGTAGGG CCCCCGTTGC TCGCACTAAG TATCACCCCA CAGACGGTCC AACAGCACCA
            TCCCGTAGGG CCCCCGTTGC TCGCACTAAG TATCACCCCA CAGACGGTCC AACAGCACCA
            TCCCGTAGGG CCCCNGTTGC TCGCACTAAG TATCACCCCA CAGACGGTCC AACAGCACCA
            TCCCGTAGGG CCCCCGTTGC TCGCACTAAG TATCACCCCA CAGACGGTCC AACAGCACCA
            TCCCGTAGGG CCCCCGTTGC TCGCACTAAG TATCACCCCA CAGACGGTCC AACAGCACCA
            TCCCGTAAGG CCCCCGTTGC TCGCACTAAG TATCACCCCA CAGACGGTTC AATAGCGCCG
            TCCCGTAAGG CCCTCGTTGC TCGCACTAAG TATCACCCCA CAGACGGTCC AACAGCACCA
            TCCCGACAGG CCCCCGTTGC TCGCACTATG TATCACCCCA CAGACGGTTC AACAGCACCG
            TCCCGTAAGG CCCCCGTTGC TCGCACTAAG TATCACCCCA CAGACGGTCC AACAGCACCG
            TCCCGTAAGG CCCCCGTTGC TCGCACTAAG TATCACCCCA CAGACGGTCC AACAGCACCG
            TCCCGTAAGG CCCCCGTTGC TCGCACTAAG TATCACCCCA CAGACGGTCC AACAGCACCG
            TCCCGTAAGG CCCCCGTTGC TCGCACTAAG TATCACCCCA CAGACGGTCC AACAGCACCG
            TCCCGTAAGG CCCCCGTTGC TCGCACTAAG TATCACCCCA CAGACGGTCC AACAGCACCG
            TCCCGTAAGG CCCCCGTTGC TCGCACTAAG TATCACCCCA CAGACGGTCC AACAGCACCG
            TCCCGTAAGG CCCCCGTTGC TCGCACTAAG TATCACCCCA CAGACGGTCC AACAGCACCG
            TCCCGTAAGG CCCCCGTTGC TCGCACTAAG TATCACCCCA CAGACGGTCC AACAGCACCG
            TCCCGTAAGG CCCCCGTTGC TCGCACTAAG TATCACCCCA CAGACGGTCC AACAGCACCG
            TCCCGTAAGG CCCTCGTTGC TCGCACTAAG TATCACCCCA CAGACGGTCC AACAGCACCA
            TCCCGTAAGG CCCCCGTTGC TCGCACTAAG TATCACCCCA CAGACGGTCC AACAGCACCG
            TCCCGTAAGG CCCCCGTTGC TCGCACTAAG TATCACCCCA CAGACGGTCC AACAGCACCG
            TCCCGTAAGG CCCCCGTTGC TCGCACTAAG TATCACCCCA CAGACGGTCC AACAGCACCG
            TCCCGTAAGG CCCTCGTTGC TCGCACTAAG TATCACCCCA CAGACGGTCC AACAGCACCA
            TCCTGTAAGG CCCCCGTTGC TCGCACTAAG TATCACCCCA TAGACGGTCC AACAATACCA

            CACGGACTAT CATGCATAGC TGTACCCCCC TCAGCACAAT GACACTTTGG TTGGCGGTGG
            CACGGACTAT CATGCATAGC TGTACCCCCC TCAGCACAAT GACACTTTGG TTGGCGGTGA
            CACGGACTAT CATGCATAGC TGTACCCCCC TCAGCACAAT GACACTTTGG TTAGCGGTGA
            CACGGACTAT CATGCATAGC TGTACCCCCC TCAGCACAAT GACACTTTGG TTGGCGGTGA
            CACGGACTAT CATGCATAGC TGTACCCCCC TCAGCACAAT GACACTTTGG TTGGCGGTGA
            CACGGACTAT CATGCATAGC TGTACCCCCC TCAGCACAAT GACACTTTGG TTGGCGGTGA
            CACGGACTAT CATGCATAGC TGTACCCCCC TCAGCACAAT GACACTTTGG TTGGCGGTGA
            CACGGACTAT CATGCATAGC TGTACCCCCC TCAGCACAAT GACACTTTGG TTAGCGGTGA
            CACGGACTAT CATGCATAGC TGTACCCCCC TCAGCACAAT GACACTTTGG TTAGCGGTGA
            CACGGACTAT CATGCATAGC TGTACCCCCC TCAGCACAAT GACACTTTGG TTAGCGGTGA
            CACGGACTAT CATGCATAGC TGTACCCCCC TCAGCACAAT GACACTTTGG TTGGCGGTGA
            CACGGACTAT CATGCATAGC TGTACCCCCC TCAGCACAAT GACACTTTGG TTGGCGGTGA
            CACGGACTAT CATGCATAGC TGTACCCCCC TCAGCACAAT GACACTTTGG TTGGCGGTGA
            CACGGACTAT CATGCATAGC TGTACCCCCC TCAGCACAAT GACACTTTGG TTGGCGGTGA
            CACGGACTAT CATACATAGC TGTACCCCCC TCAGCACAAT GACACTTTGG TTGGCGGTGA
            CACGGACTAT CATGCATAGC TGTACCCCCC TCAGCACAAT GACACTTTGG TTAGCGGTGA
            CACGGACTAT CATGCATAGC TGTACCCCCC TCAGCACAAT NACACTTTGG TTAGCGGTGA
            CACGGACTAT CATGCATAGC TGTACCCCCC TCAGCACAAT GACACTTTGG TTGGCGGTGA
            CACGGACTAT CATGCATAGC TGTACCCCCC TCAGCACAAT GACACTTTGG TTGGCGGTGA
            CACGAACTAT CATGCATAGC TGTACCCCCC TCAGCACAAT GACACTTTGG TTGGCGGTGG
            CACGGACTAT CATGCATAGC TGTACCCCCC TCAGCACAAT GACACTTTGG TTGGCGGTGG
            CATGGACTAT CATGCATAGC TGTACCCCCC TCAGCACAAT GACACTTTGG TTGGCGGTGG
            CACGGACTAT CATGCATAGC TGTACCCCCC TCAGCACAAT GACACTTTGG TTGGCGGTGG
            CACGGACTAT CATGCATAGC TGTACCCCCC TCAGCACAAT GACACTTTGG TTGGCGGTGG
            CACGGACTAT CATGCATAGA TGTACCCCCC TCAGCACAAT GACACTTTAG TTGGCGGTGG
            CACGGACTTG CATGCATAGC TGTACTCCCC TCAGCACAAT GACACTTTGG TTGGCGGTGG
            CACGGACTAG CATGCATAGC TGTACTCCCC TCAGCACAAT GACACTTTGG TTGGCGGTGG
            CACGGACTAT CATGCATGGC TGTACCCCCC TCAGCAGAAT GACACTTTGG TTGGCGGTGG
            CACGGACTAT CATGCATAGC TGTACCCCCC TCAGCACAAT GACACTTTGG TTGGCGGTGG
            CACGGACTAT CATGCATAGC TGTACCCCCC TCAGCACAAT GACACTTTGG TTGGCGGTGA
            CACGGACTAT CATGCATAGC TGTACCCCCC TCAGCACAAT GACACTTTGG TTGGCGGTGA
            CACGGACTAT CATGCATAGC TGTACCCCCC TCAGCACAAT GACACTTTGG TTAGCGGTGA
            CACGGACTAT CATGCATAGC TGTACCCCCC TCAGCACAAT GACACTTTGG TTAGCGGTGA
            CACGGACTAT CATGCATAGC TGTACCCCCC TCAGCACAAT GACACTTTGG TTGGCGGTGA
            CACGGACTAT CATGCATAGC TGTACCCCCC TCAGCACAAT GACACTTTGG TTGGCGGTGG
            CACGGACTAG CATGCATAGC TGTACTTCCC TCAGCACAAT GACACCTTGG TTGGCGGTGG
            CACGGACTAT CATGCATAGC TGTACCCCCT TCAGCACAAT GACACTTTGG TTGGCGGTGA
            CACGGACTAT CATGCATAGC TGTACCCCCC TCAGCACAAT GACACTTTGG TTGGCGGTGG
            CACGGACTAT CATGCATAGC TGTACCCCCC TCAGCACAAT GACACTTTGG TTGGCGGTGG
            CACGGACTAT CATGCATAGA TGTACCCCCC TCAGCACAAT GACACTTTAG TTGGCGGTGG
            CACGGACTAT CATGCATAGC TGTACCCCCC TCAGCACAAT GACACTTTGG TTGGCGGTGG
            CGCGGACTAT CATGCATAGC TGTACCCCCC TCAGCACAAT GACACTTTGG TTGGCGGTGG
            CACGGACTAT CATGCATAGC TGTACCCCCC TCAGCACAAT GACACTTTGG TTGGCGGTGG
            CACGGACTAG CATGCATAGC TGTACTCCCC TCAGCACAAT GACACTTTGG TTGGCGGTGG
            CACGGACTAT CATGCATAGC TGTACCCCCC TCAGCACAGT GACACTTTGG TTGGCGGCGG
            CACGGACTAT CATGCATAGC TGTACCCCCC TCAGCACAAT GACACTTTGG TTGGCGGTGG
            CACGGACTAT CATGCACAGC TGTACCCTCC TCAGCACAAT GACACTTTGG TTGGCGGTGG
            CACGGACTAT CATGCATAGC TGTACCCCCC TCAGCACAAT GACACTTTGG TTGGTGGTGG
            CACGGACTAT CATGCATAGC TGTACCCCCC TCAGCACAAT GACACTTTGG TTGGCGGTGG
            CACGGACTAG CATGCATAGC TGTACTCCCC TCAGCACAAT GACACTTTGG TTGGCGGTGA
            CACGGACTAG CATGCATAGC TGTACTCCCC TCAGCACAAT GACACTTTGG TTGGCGGTGA
            CACGGACTAT CATGCATAGC TGTACCCCCC TCAGCACAAT GACACTTTGG TTGGCGGTGG
            CACGGACTAT CATGCATAGC TGTACCCCCC TCAGCACAAT GACACTTTGG TTGGCGGTGG
            CACGGACTAT CATGCATAGC TGTACCCCCC TCAGCAGAAT GACACTTTGG TTGGCGGTGG
            CACGGACTAT CATGCATGGC TGTACCCCCC TCAGCAGAAT GACACTTTGG TTGGCGGTGG
            CACGGACTAT CATGCATAGC TGTACCCCCC TCAGCACAAT GACACTTTGG TTGGCGGTGG
            CACGGACTAT CATGCATAGC TGTACCCCCC TCAGCACAAT GACACTTTGG GTGGCGGTGG
            CACGGACTAT CATGCATAGC TGTACCCCCC TCAGCACAAT GACACTTTGG TTAGCGGTGA
            CACGGACTAT CATGCATAGC TGTACCCCCC TCAGCACAAA GACACTTTGG TTGGCGGTGA
            CACGGACTAT CATGCATAGC TGTACCCCCC TCAGCACAAT GACACTTTGG TTGGCGGTGA
            CACGGACTAT CATGCATAGC TGTACCCCCC TCAGCACAAT GACACTTTGG TTAGCGGTGA
            CACGGACTAT CATGCATAGC TGTACCCCCC TCAGCACAAT GACACTTTGG TTGGCGGTGA
            CACGGACTAT CATGCATAGC TGTACCCCCC TCAGCACAAT GNCACTTTGG TTAGCGGTGA
            CACGGGCTAT CATGCATAGC TGTACCCCCC TCAGCACAAT GACACTTTGG TTGGCGGTGA
            CACGGACTAT CATGCATAGC TGTACCCCCC TCAGCACGAT GACACTTTGG TTGGCGGTGA
            CACGGACTAT CATGCATAGC TGTACCCCCC TCAGCACAAT GACACTTTGG TTGGCGGTGA
            CACGGACTAT CATGCATAGC TGTACCCCCC TCAGCACGAT GACACTTTGG TTGGCGGTGA
            CACGGACTAT CATGCATAGC TGTACCCCCC TCAGCACAAT GACACTTTGG TTGGCGGTGA
            CACGGACTAT CATGCATAGC TGTACCCCCC TCAGCACAAT GACACTTTGG TTGGCGGTGA
            CACGGACTAT CATGCATAGC TGCACCCCCC TCAGCACAAT GACACTTTGG TTGGCGGTGA
            CACGGACTAT CATGCATAGC TGTACCCCCC TCAGCACAAT GACACTTTGG TTGGCGGTGA
            CACGGACTAT CATGCATAGC TGTACCCCCC TCAGCACGAT GACACTTTGG TTGGCGGTGA
            CACGGACTAT CATGCATAGC TGTACCCCCC TCAGCACAAT GACACTTTGG TTGGCGGTGA
            CACGGACTAT CATGCATAGC TGCACCCCCC TCAGCACAAT GACACTTTGG TTGGCGGTGA
            CACGGACTAT CATGCATAGC TGTACCCCCC TCAGCACAAT GACACTTTGG TTGGCGGTGA
            CACGGACTAT CATGCATAGC TGTACCCCCC TCAGCACAAT GACACTTTGG TTGGCGGTGA
            CACGGACTAT CATGCATAGC TGTACCCCCC TCAGCACAAT GACACTTTGG TTGGCGGTGA
            CACGGACTAT CATGCATAGC TGTACCCCCC TCAGCACAAT GACACTTTGG TTGGCGGTGA
            CACGGACTAT CATGCATAGC TGTACCCCCC TCAGCACAAT GACACTTTGG TTGGCGGTGA
            CACGGACTAT CATGCATAGC TGTACCCCCC TCAGCACAAT GACACTTTGG TTGGCGGTGA
            CACGGACTAT CATGCATAGC TGTACCCCCC TCAGCACAAT GACACTTTGG TTGGCGGTGA
            CACGGACTAT CATGCATAGC TGTACCCCCC TCAGCACAAT GACACTTTGG TTGGCGGTGA
            CACGGACTAT CATGCATAGC TGTACCCCCC TCAGCACAAT GACACTTTGG TTGGCGGTGA
            CACGGACTAT CATGCATAGC TGTACCCCCC TCAGCACAAT GACACTTTGG TTGGCGGTGA
            CACGGACTAT CATGCATAGC TGTACCCCCC TCAGCACAAT GACACTTTGG TTGGCGGTGA
            CACGGACTAT CATGCATAGC TGTACCCCCC TCAGCACAAT GACACTTTGG TTGGCGGTGA
            CACGGACTAT CATGCATAGC TGTACCCCCC TCAGCACAAT GACACTTTGG TTGGCGGTGA
            CACGGACTAT CATGCATAGC TGTACCCCCC TCAGCACAAT GACACTTTGG TTGGCGGTGA
            CACGGACTAT CATGCATAGC TGTACCCCCC TCAGCACAAT GACACTTTGG TTGGCGGTGA
            CACGGACTAT CATGCATAGC TGTACCCCCC TCAGCACAAT GACACTTTGG TTGGCGGTGA
            CACGGACTAT CATGCATAGC TGTACCCCCC TCAGCACAAT GACACTTTGG TTAGCGGTGA
            CACGGACTAT CATGCATAGC TGTACCCCCC TCAGCACAAT GACACTTTGG TTGGCGGTGA
            CACGGACTAT CATGCATAGC TGTACCCCCC TCAGCACAAT TACACTTTGG TTGGCGGTGA
            CACGGACTAT CATGCATAGC TGTACCCCCC TCAGCACAAT GACACTTTGG TTGGCGGTGA
            CACGGACTAT CATGCATAGC TGTACCCCCC TCAGCACAAT GACACTTTGG TTNGCGGTGA
            CACGGACTAT CATGCATAGC TGTACCCCCC TCAACACAAT GACACTTTGG TTGGCGGTGA
            CACGGACTAT CATGCATAGC TGTACCCCCC TCAGCACAAT GACACTTTGG TTGGCGGTGA
            CACGGACTAT CATGCATAGC TGTACCCCCC TCAGCACAAT GACACTTTGG TCAGCGGTGA
            CACGGACTAT CATGCATAGC TGTACCCCCC TCAGCACAAT GACACTTTGG TTAGCGGTGA
            CACGGACTAT CATGCATAGC CGTACCCCCC TCAGCACAAT GACACTTTGG TTAGCGGTGA
            CACGGACTAT CATGCATAGC TGTACCCCCC TCAGCACAAT GACACTTTGG TCAGCGGTGA
            CACGGACTAT CATGCATAGC TGTACCCCCC TCAGCACAAT GACACTTTGG TTAGCGGTGA
            CACGGACTAT CATGCATAGC TGTACCCCCC TCAGCACAAT GACACTTTGG TTGGCGGTGA
            CACGGACTAT CATGCATAGC TGTACCCCCC TCAGCACAAT GACACTTTGG TTGGCGGTGA
            CACGGACTAT CATGCATAGC TGTACCCCCC TCAGCACAAT GACACTTTGG TCAGCGGTGA
            CACGGACTAT CATGCATAGC TGTACCCCCC TCAGCACAAT GACACTTTGG TTGGCGGTGG
            CACGGACTAT CATGCATAGC TGTACCCCCC TCAGCACAAT GACACTTTGG TTGGCGGTGA
            CACGGACTAT CATGCATAGC TGTACCCCCC TCAGCACAAT GACACTTTGG TTGGCGGTGA
            CACGGACTAT CATGCATAGC TGTACCCCCC TCAGCACAAT GACACTTTGG TTGGCGGTGA
            CACGGACTAT CATGCATAGC TGTATCCCCC TCAGCACAAT GACACTTTGG TTGGCGGTGA
            TACGGACTAT CTTGCATAGC TGTGCCCCCC TATGCACAAT GACACTTTGG TTGGCAGTGG
            CACGGACTAG CATGCATAGC TGTACTCCCC TCAGCACAAT GACACTTTGG TTGGCGATGG
            CACGGACTAG CATGCATAGC TGTACTCCCC TCAGCACAAT GACACTTTGG TTGGCGGNGG
            CACGGACTAG CATGCATAGC TGTACTTCCC TCAGCGCAAT GACACTTTGG TTGGCGGTGG
            CACGGACTAG CATGCATAGC TGTACTTCCC TCAGCACAAT GACACTTTGG TTGGCGGTGG
            CACGGACTAG CATGCATAGC TGTACTTCCC TCAGCACAAT GACACTTTGG TTGGCGGTGG
            CACAGACCAT CATGCATAGC TATACCCCCC TCAGCACAAT GACACTTTGG TTGGCGGTGG
            CACGGACTAG CATGCATAGC TGTACTTCCC TCAGCACAAT GACACTTTGG TTGGCGGTGG
            CACGGACTAG CATGCATAGC TGTACTTCCC TCAGCACAAT GACACTTTGG TTGGCGGTGG
            CACGGACTAG CATGCATAGC TGTACTCCCC TCAGCACAAT GACACTTTGG TTGGCGGTGG
            CACGGACTAG CATGCATAGC TGTACTCCCC TCAGCACAAT GACACTTTGG TTGGCGGTGG
            CACGGACTAG CATGCATAGC TGTACTCCCC TCAGCACAAT GACACTTTGG TTGGCGGTGG
            CACGGACTAG CATGCATAGC TGTACTCCCC TCAGCACAAT GACACTTTGG TTGGCGGTGG
            CACGGACTAG TATGCATAGC TGTACTCCCC TCAGCACAAT GACACTTTGG TTGGCGGTGG
            CACNGACTAN CATGCATAGC TGTACNCCCC TCAGCACAAT GACACTTTGG TTGGCGGTGG
            CACGGACTAG CATGCATAGC TGTACTCCCC TCAGCACAAT GACACTTTGG TTGGCGGTGG
            CACGGACTAG CATGCATAGC TGTACTCCCC TCAGCACAAT GACACTTTGG TTGGCGGTGG
            CACAGACCAT CATGCATAGC TATACCCCCC TCAGCACAAT GACACTTTGG TTGTCGGTGG
            CACGGACTAT CATGAATAGC TGTACCCCCC TCAGCACAAT GACACTTTGG TTGGCGGTGG
            CACGGACTAT CATGAATAGC TGTACCCCCC TCAGCACAAT GACACTTTGG TTGGCGGTGG
            CACGGACTAT CATGCATAGC TGTACCCCCC TCAGTACAAT GACACTTTGG TTGGCGGTAG
            CACGGACTAT CATGCATAGC TGTACCCCCC TCAGCACAAT GACACTTTGG TTGGCGGTGG
            CACGGACTAT CATGCATAGC TGTACCCCCC TCAGCACAAT GACACTTTGG TTGGCGGTGG
            CACGGACTAT CATGCATAGC TGTACCCCCC TCAGCACAAT GACACTTTGG TTGGCGGTGG
            CACGGACTAT CATGCATAGC TGTACCCCCC TCAGCACAAT GACAATTTGG TTGGCGGTGG
            CACGGATTAT CATGCATAGC TGTACCCCCC TCAGCACAAT GACACTTTGG TTGGCGGTGG
            CACGGACTAT CATGCATAGC TGTACCCCCC TCAGCACAAT GACACTTTGG TTGGCGGTGG
            CACGGACTAT CATGCATAGC TGTACCCCCC TCAGCACAAT GACACTTTGG TTGGCGGTGG
            CACGGACTAT CAAGCATAGC TGTACCCCCC TCAGCACAAT GATACTTTGG TTGGCGGTGG
            CACGGACTAT CAAGCATAGC TGTACCACCC TCAGCACAAT GATACTTTGG TTGGCGGTGG
            CACGGACTAT CATGCATAGC TGTACCCCCC TCAGCACAAT GACACTTTGG TTGGCGGTGG
            CACGGACTAT CATGCATAGC TGTACCCCCC TCAGCACAAT GACGCTTAGG TTGGCGGTGG
            CACGGACTAT CATGCATAGC TGTACCCCCC TCAGCACAAT GACGCTTAGG TTGGCGGTGG
            CACGGACTAT CATGCATAGC TGTACCCCCC TCAGCACAAT GACNCTTNGG TTGGCGGTGG
            CNCGGACTAT CATGCATAGC TGTACCCCCC TCAGCACAAT GACACTTTGG TTGGCGGTGG
            CACGGACTAT CATGCATAGC TGTACCCCCC TCAGCACAAT GACACTTTGG TTGGCGGTGG
            CACGGACTAT CATGCGTAGC TGTACCCCCC TCAGCACAAT GACACTTTGG TTGGCGGTGG
            CACGGACTAT CATGCATAGC TGTACCCCTC TCAGCACAAT GACACTTTGG TTGGCGGTGG
            CACGGACTAT CATGCATAGC TGTACCCCCC TCAGCACAAT GACACTTTGG TTGGCGGTGG
            CACGGACTAT CATGCATAGC TGTACCCCCC TCAGCACAAT GGCACTTTGA TTGGCGGTGG
            CACGGACTAT CATGCATAGC TGTACCCCCC TCAGCACAAT GACACTTTGG TTGGCGGTGG
            CACGGACTAT CATGCATAGC TGTACCCCCC TCAGCACAAT GACACTTTGG TTGGCGGTGG
            CACGGACTAT CATGCATAGC TGTACCCCCC TCAGCACAAT GACACTCTGG TTGGCGGTGG
            CACGGACTAT CATGCATAGC TGTACCCCCC TCAGCACAAT GACACTCTGG TTGGCGGTGG
            CACGGACTAT CATGCATAGC TGTACCCCCC TCAGCACAAT GACACTTTGG TTGGCGGTGG
            CACGGACTAT CATGCATAGC TGTACCCCCC TCAGCACAAT GACACTTTGG TTGGCGGTGG
            CACGGACTAT CATGCATAAC TGTACCCCCC TCAGCACAAT GACACTTTGG TTGGCGGTGG
            CACGGACTAT CATGCATAGC TGTACCCCCC TCAGCACAAT GACACTTTGG TTGGCGGTGG
            CACGGACTAT CATGCATAGC TGTACCCCCC TCAGCACAAT GACACTTTGG TTGGCGGTGG
            CACGGACTAT CATGCATAGC TGTACCCCCC ACAGCACAAT GACACTTTGG TTGGCGGTGG
            CACGGACTAT CATGCATAGC TGTACCCCCC TCAGCACAAT GACACTTTGG TTGGCGGTGG
            CACGGACTAT CATGCATAGC TGTACCCCCC TCAGCACAAT GACACTTTGG TTGGCGGTGG
            CACGGACTAT CATGCATAGC TGTACCCCCC TCAGCACAAT GACACTTTGG TTGGCGGTGG
            CACGGACTAT CATGCATAGC TGTACCCCCC ACAGCACAAT GACACTTTGG TTGGCGGTGG
            CACGGACTAT CATGCATAGC TGTACCCCCC TCAGCACAAT GACACTTTGG TTGGCGGTGA

            CTTAACCACT CGGGACTTGA GGCTGTACAA CTTGGCCGCA ATCGCCAGAA TCCAGTCGAC
            CTCAACCACT CAAGACTTGA GGCTGCGAAA CTTGGCCGTA ATCGCCAGGA TCCAGCCGAC
            CTCAGCCACT CAAGACTTGA GGCTGCGAAA CTTGGCCGTA ATCGCCAGGA TCCAGCCGAC
            CTCAACCACT CAAGACTTGA GGCTGCGAAA CTTGGCCGTA ATCGCCAGGA TCCAGCCGAC
            CTCAACCACT CAAGACTTGA GGCTGCGAAA CTTGGCCGTA ATCGCCAGGA TCCAGCCGAC
            CTCAACCACT CAAGACTTGA GGCTGCGAAA CTTGGCCGTA ATCGCCAGGA TCCAGCCGAC
            CTCAACCACT CAAGACTTGA GGCTGCGAAA CTTGGCCGTA ATCGCCAGGA TCCAGCCGAC
            CTCAACCACT CAAGACTTGA GGCTGCGAAA CTTGGCCGTA ATCGCCAGGA TNNNNNNNNN
            CTCAACCACT CAAGACTTGA GGCTGCGAAA CTTGGCCGTA ATCGCCAGGA TNNNNNNNNN
            CTCAACCACT CAAGACTTGA GGCTGCGAAA CTTGGCCGTA ATCGCCAGGA TCCAGCCGAC
            CTCAACCACT CAAGACTTAA GGCTGCGAAA CTTGGCCGTA ATCGCCAGGG TCCAGCCGAC
            CTCAACCACT CAAGACTTGA GGCTGCGAAA CTTGGCCGTA ATCGCCAGGA TCCAGCCGAC
            CTCAACCACT CAAGACTTGA GGCTGCGAAA CTTGGCCGTA ATCGCCAGGA TCCAGCCGAC
            CTCAACCACT CAAGACTTAA GGCTGCGAAA CTTGGCCGTA ATCGCCAGGG TCCAGCCGAC
            CTCAACCACT CAAGACTTGA GGCTGCGAAA CTTGGCCGTA ATCGCCAGGA TCCAGCCGAC
            CTCAACCACT CAAGACTTGA GGCTGCGAAA CTTGGCCGTA ATCGCCAGGA TCCAGCCGAC
            CTCAACCACT CAAGACTTGA GGCTGCGAAA CTTGGCCGTA ANCNNCAGGA TCCAGCCGAC
            CTCAACCACT CAAGACTTAA GGCTGCGAAA CTTGGCCGTA ATCGCCAGGG TCCAGCCGAC
            CTCAACCACT CAAGACTTAA GGCTGCGAAA CTTGGCCGTA ATCGCCAGGG TCCAGCCGAC
            CTTAACCACT CGGGACTTGA GGCTGCGCAA CTTGGCTGTA ATCGCCAGGA TNNNNNNNNN
            CTTAACCACT CGGGACTTGA GGCTGTACAA CTTGGCCGCA ATCGCCAGGA TCCAGTCGAC
            CTTAACCACT CGGGACTTGA GGCTGTACAA CTTGGCCGTA ATCGCCAGGA TCCAGTCGAC
            CTTAACCACT CGGGACTTGA GGCTGTACAA CTTGGCCGCA ATCGCCAGGA TCCAGTCGAC
            CTTAACCACT CGGGACTTGA GGCTGTACAA CTTGGCCGCA ATCGCCAGGA TCCAGTCGAC
            CTTAACCACT CAGGACTTGA GGCTGCGAAA CTTGGCCGTT ATCGCCAGGA TCCAGTCGAC
            CTCAACCACT CAAGACTTGA GGCCGCGAAA CTTGGCCGTA ATCGCCAGGA TCCAGTCGAC
            CTCAACCACT CAAGACATGA GGCCGCGAAA CTTGGCCGTA ATCGCCAGGA TCCAGTCGAC
            CTTAACCACT CGGGACTTGA GGCTGCGCAA CTTGGCTGTA ATCGCCAGGA TCCAGTCGAC
            CTCAACCACT CAAGACTCGA GGCTGCGAAA CTTGGCCGTA ATCGCCAGGA TCCAGTCAAC
            CTCAACCACT CAAGACTTGA GGCTGCGAAA CTTGGCCGTA ATCGCCAGGA TCCAGCCGAC
            CTCAACCACT CAAGACTTGA GGCTGCGAAA CTTGGCCGTA ATCGCCAGGA TCCAGCCGNN
            CTCAGCCACT CAAGACTTGA GGCTGCGAAA CTTGGCCGTA ATCGCCAGGA TCCAGCCGAC
            CTCAACCACT CAAGACTTGA GGCTGCGAAA CTTGGCCGTA ATCNNCAGGA TCCAGCCGAC
            CTCAACCACT CAAGACTTGA GGCTGCGAAA CTTGGCCGTA ATCGCCAGGA TCCAGCCGNN
            CTTGACCACT CGGGACTTGA GGCTGTGCAA CTTGGCCGTA ATCGCCAGGA TCCAGTCGAC
            CTCAACCAAT CAAGACTTGA GGCCGCGAAA CTTGGCCGTA ATCGCCAGGA TCCAGTCGAC
            CTCAACCACT CAAGACTTGA GGCTGCGAAA CTTGGCCGTA ATCGCCAGGA TCCAGCCGAC
            CTTAACCACT CGGGACTTGA GGCTGTACAA CTTGGCCGCA ATCGCCAGGA TCCAGTCGAC
            CTTAACCACT CGGGACTTGA GGCTGTGCAA CTTGGCCGTA ATCGCCAGGA TCCAGTCGAC
            CTTAACCACT CAGGACTTGA GGCTGCGAAA CTTGGCCGTT ATCGCCAGGA TCCAGTCGAC
            CTTAACAACT CGGGACTTGG GGCTGTACAA CTTGGCCGCA ATCGCCAGGA TCCGGTCGAC
            CTTAACCACT CGGGACTTGA GGCTGCGCAA CTTGGCTGTA ATCGCCAGGA TCCAGTCGAC
            CTTAACCACT CGGGACTTGA GGCTGCGCAA CTTGGCTGTA ATCGCCAGGA TCCAGTCGAC
            CTCAACCACT CAAGACTTGA GGCCGCGAAA CTTGGCCGTA ATCGNCAGGA TCCAGTCGAC
            CCCAACCACT CAAGACTTGA GGCTGCGAAA CTTGGCCGTA ATCGCCAGGA TCCAGTCGAC
            CTTAACCACT CGGGACTTGA GGCTGCGCAA CTTGGCCGTA ATCGCCAGGA TCCAGTCGAC
            CTTAACCACT CGGGACTTGA GGCTGCGAAA CTTGGCCGTA ATTGCTAGGA TCCAGTCGAC
            CTCAACCACT CAAGACTTGA GGCTGCGAAA CTTGGCCGTA ATCGCCAGGA TCCAGTCGAC
            CTCAACCGCT CAAGACTTGA GGCTGCGAAA CCTGGCCGTA ATCGCCAGGA TCCAGTCGGN
            CTCAACCACT CAAGACTTGA GGCCGCGAAA CTTGGCCGTA ATCGCCAGGA TCCAGTCGAC
            CTCAACCACT CAAGACTTGA GGTCGCGAAA CTTGGCCGTA ATCGCCAGGA TCCAGTCGAC
            CTTAACCACT CGGGACTTGA GGCTGCGCAA CTTGGCCGTA ATCGCCAGGA TCCAGTCGAC
            TTTAACCACC CGGGACTTGA GGCTGCGCAA CTTGGCCGTA ATCGCCAGGA TCCAGTCGAC
            CTTAACCACT CGGGACTTGA GGCTGCGCAA CTTGGCTGTA ATCNNCAGGA TCCAGTCGAC
            CTTAACCACT CGGGACTTGA GGCTGCGCAA CTTGGCTGTA ATCGCCAGGA TCCAGTCGAC
            CTCAACCACT CAAGACTTGA GGCTGCGAAA CCTGGCCGTA ATCGCCAGGA TCCAGTCGGG
            CTCAACCACT CAAGACTTGA GGCTGCGAAA CCTGGCCGTA ATCGCCAGGA TCCAGTCGGN
            CTCAACCACT CAAGACTTGA GGCTGCGAAA CTTGGCCGTA ATCGCCAGGA TCCAGCCGAC
            CTCAACCACT CAAGACTTGA GACTGCGAAA CTTGGCCGTA ATCGCCAGGA TCCAGCCGAC
            CTCAACCACT CAAGACTTGA GGCTGCGAAA CTTGGCCGTA ATCGCCAGGA TCCAGCCGAC
            CTCAACCACT CAAGACTTGA GGCTGCGAAA CTTGGCCGTA ATCGCCAGGA TCCAGCCGAC
            CTCAACCACT CAAGACTTGA GGCTGCGAAA CTTGGCCGTA ATCGCCAGGA TCCAGCCGAC
            CTCAACCACT CAAGNCTTGA GGCTGCGAAA CTTGGCCNTA ATCNNNAGGA TCCAGCCGAC
            CTCAACCACT CAAAACTTGA GGCTGCGAAA CTTGGCCGTA ATCGCCATGA TCCAGCCGAC
            CTCAACCACT CAAGACTTGA GGCTGCGAAA CTTGGCCGTA ATCGCCAGGA TCCAGCCGAC
            CTCAACCACT CAAGACTTGA GGCTGCGAAA CTTGGCCGTA ATCGCCAGGA TCCAGCCGAC
            CTCAACCACT CAAGACTTGA GGCTGCGAAA CTTGGCCGTA ATCGCCAGGA TCCAGCCGAC
            CTCAACCACT CAAGACTTGA GGCTGCGAAA CTTGGCCGTA ATCGCCAGGA TCCAGCCGAC
            CTCAACCACT CAAGACTTGA GGCTGCGAAA CTTGGCCGTA ATCGCCAGGA TTCAGCCGAC
            CTCAACCACT CAAGACTTGA GGCTGCGAAA CTTGGCCGTA ATCGCCAGGA TCCAGCCGAC
            CTCAACCACT CAAGACTTGA GGCTGCGAAA CTTGGCCGTA ATCNNCAGGA TCCAGCCGAC
            CTCAACCACT CAAGACTTGA GGCTGCGAAA CTTGGCCGTA ATCGCCAGGA TCCAGCCGAC
            CTCAACCACT CAAGACTTGA GGCTGCGAAA CTTGGCCGTA ATCGCCAGGA TCCAGCCGAC
            CTCAACCACT CAAGACTTGA GGCTGCGAAA CTTGGCCGTA ATCGCCAGGA TCCAGCCGAC
            CTCAACCACT CAAGACTTGA GGCTGCGAAA CTTGGCCGTA ATCGCCAGGA TCCAGCCGAC
            CTCAACCACT CAAGACTTGA GGCTGCGAAA CTTGGCCGTA ATCGCCAGGA TCCAGCCGAC
            CTCAACCACT CAAGACTTGA GGCTGCGAAA CTTGGCCGTA ATCGCCAGGA TCCAGCCGAC
            CTCAACCACT CAAGACTTGA GGCTGCGAAA CTTGGCCGTA ATCGCCAGGA TCCAGCCGAC
            CTCAACCACT CAAGACTTGA GGCTGCGAAA CTTGGCCGTA ATCNNCAGGA TCCAGCCGAC
            CTCAACCACT CAAGACTTGA GGCTGCGAAA CTTGGCCGTA ATCGCCAGGA TCCAGCCGAC
            CTCAACCACT CAAGACTTGA GGCTGCGAAA CTTGGCCGTA ATCGCCAGGA TCCAGCCGAC
            CTCAACCACT CAAGACTTGA GGCTGCGAAA CTTGGCCGTA ATCGCCAGGA TCCAGCCGAC
            CTCAACCACT CAAGACTTGA GGCTGCGAAA CTTGGCCGTA ATCGCCCGGA TCCAGCCGAC
            CTCAACCACT CAAGACTTGA GGCTGCGAAA CTTGGCCGTA ATCGCCAGGA TCCAGCCGAC
            CTCAACCACT CAAGACTTGA GGCTGCGAAA CTTGGCCGTA ATCGCCAGGA TCCAGCCGAC
            CTCAACCACT CAAGACTTGA GGCTGCGAAA CTTGGCCGTA ATCGCCAGGA TCCAGCCGAC
            CTCAACCACT CAAGACTTGA GGCTGCGAAA CTTGGCCGTA ATCGCCAGGA TCCAGCCGAC
            CTCAACCACT CAAGACTTGA GGCTGCGAAA CTTGGCCGTA GTCGCCAGGA TCCAGCCGAC
            CTCAACCACT CAAGACTTGA GGCTGCGAAA CTTGGCCGTA ATCGCCAGGA TCCAGCCGAC
            CTCAACCACT CAAGACTTGA GGCTGCGAAA CTTGGCCGTA ATCGCCAGGA TCCAGCCGAC
            CTCAACCACT CAAGACTTGA GGCTGCGAAA CTTGGCCGTA ATCGCCAGGA TCCAGCCGAC
            CTCAACCACT CAAGACTTGA GGCTGCGAAA CTTGGCCGTA ATCGCCAGGA TCCAGCCGAC
            CTCAACCACT CAAGACTTGA GGCTGCGAAA CTTGGCCGTA ATCGCCAGGA TCCAGCCGAC
            CTCAACCACT CAAGACTTGA GGCTGCGAAA CTTGGCCGTA ATCGCCAGGA TCCAGCCGAC
            CTCAACCACT CAAGACTTGA GGCTGCGAAA CTTGGCCGTA ATCGCCAGGA TCCAGCCGAC
            CTCAACCACT CAAGACTTGA GGCTGCGAAA CTTGGCCGTA ATCGCCAGGA TCCAGCCGAC
            CTCAACCACT CAAGACTTGA GGCTGCGAAA CTTGGCCGTA ATCGCCAGGA TCCAGCCGAC
            CTCAACCACT CAAGACTTGA GGCTGCGAAA CTTGGCCGTA ATCGCCAGGA TCCAGCCGAC
            CTCAACCACT CAAGACTTGA GGCTGCGAAA CTTGGCCGTA ATCGCCAGGA TCCAGCCGAC
            CTCAACCACT TAAGACTTGA GGCTGCGAAA CTTGGCCGTA ATCGCCAGGA TCCAGCCGAC
            CTCAACCACT CAAGACTTGA GGCTGCGAAA CTTGGCCGTA ATCGCCAGGA TCCAGCCGAC
            CTCAACCACT CAAGACTTGA GGCTGCGAAA CTTGGCCGTA ATCNNCAGGA TCCAGCCGAC
            CTCAACCACT CAAGACTTGA GGCTGCGAAA CTTGGCCGTA ACCGCCAGGA TCCAGCCGAC
            CTCAACCACT CAAGACTTGA GACTGCGAAA CTTGGCCGTA ATCGCCAGGA TCCAGCCGAC
            CTCAACCACT CAAGACTTGA GGCTGCGAAA CTTGGCCGTA ATCGCCAGGA TCCAGCCGAC
            CTCAACCACT CAAGACTTGA GGCTGCGAAA CTTGGCCGTA ATCGCCAGGA TCCAGTCGAC
            CTCAACCACT CAAGACTTGA GGCTGCGAAA CTTGGCCGTA ATCGCCAGGA TCCAGCCGAC
            CTCAACCACT CAAGACTTGA GGCTGCGAAA CTTGGCCGTA ATCGCCAGGA TCCAGCCGAC
            CTCAACCACT CAAGACTTGA GGCTGCGAAA CTTGGCCGTA ATCGCCAGGA TCCATCCGAC
            CTCAACCACT CAAGACTTGA GGCTGCGAAA CTTGGCCGTA ATCGCCAGGA TCCATCCGAC
            CTCAACCACT CAAGACTTGA GGCTGCGAGA CTTGGCCGTA ATCGCCAGGA TCCAGTNNNN
            CTCAACCACT CAAGACTTGA GGCCGCGAAA CTTGGCCGTA ATCGCCAGGA TCCAGTCGAC
            CTCAACCACT CAAGACTTGA GGCCGCGAAA CTTGGCCGTA ATCGCCAGGA TCCAGTCGAC
            CTCAACCAAT CAAGACTTGA GGCCGCGAAA CTTGGCCGTA ATCGCCAGGA TCCAGTCGAC
            CTCAACCAAT CAAGACTTGA GGCCGCGAAA CTTGGCCGTA ATCGCCAGGA TCCAGTCGAC
            CTCAAACAAT CAAGGCTTGA GGCCGCGAAA CTTGGCCGTA ATCGCCAGGA CCCAGTCGAC
            CTCAACCACT CAAGACTTGA GGCTGCGAAA CTTGGCCGTA ATCGCCAGGA TCCAGTCGAC
            CTCAACCAAT CAAGACTTGA GGCCGCGAAA CTTGGCCGTA ATCGCCAGGA TCCAGTCGAC
            CTCAACCAAT CAAGACTTGA GGCCGCGAAA CTTGGCCGTA ATCGCCAGGA TCCAGTCGAC
            CTCAACCACT CAAGACTTGA GGCCGCGAAA CTTGGCCGTA ATCGCCAGGA TCCAGTCGAC
            CTCAACCACT CAAGACTTGA GGCCGCGAAA CTTGGCCGTA ATCGCCAGGA TCCAGTCGAC
            CTCAACCACT CAAGACTTGA GGCCGCGAAA CTTGGCCATA ATCGCCAGGA TCCAGTCGAC
            CTCAACCACT CAAGACTTGA GGCCGCGAAA CTTGGCCGTA ATCGCCAGGA TCCAGTTGAC
            CTCAACCACT CAAGACTTGA GGCCGCGAAA CTTGGCCGTA ATCGCCAGGA TCCAGTCGAC
            CTCAACCACT CAAGACTTGA GGCNGCGAAA CTTGGCCGTA ATCGCCAGGA TCCAGTCGAC
            CTCAACCACT CAAGACTTGA AGCCGCGAAA CTTGGCCGTA ATCGCCAGGA TCCAGTCGAC
            CTCAACCACT CAAGACTTGA GGCCGCGAAA CTTGGCCGTA ATCGCCAGGA TCCAGTCGAC
            CTCAACCACT CAAGACTTGA GGCTGCGAAA CTTGGCCGTA ATCGCCAGGA TCCAGTCGAC
            CTCAACCACT CAAGACTTGA GGCTGCGAAA CTTGGCCGTA ATCGCCAGGA TCCAGTCGAC
            CTCAACCACT CAAGACTTGA GGCTGCGAAA CTTGGCCGTA ATCGCCAGGA TCCAGTCGAC
            CTCAACCACT CAAGACTTGA GGCTGCGAAA CTTGGCCGTA ATCGTCAGGA TNNNNNNNNN
            CTCAACCACT CAAGACTTGA GGCTGCGAAA CTTGGCCGTA ATCGCCAGGA TCCAGTCGAC
            CTCAACCACT CAAGACTTGA GGCTGCGAAA CTTGGCCGTA ATCGCCAGGA TCTAGTCGAC
            CTCAACCACT CAAGACTTGA GGCTGCGAAA CTTGGCCGTA ATCGCCAGGA TCTAGTCGAC
            CTCAACCACT CAAGACTTGA GGCTGCGAAA CTTGGCCGTA ATCGCCAGGA TCCAGTCGAC
            CTCAACCACT CAAGACTTGA GGCTGCGAAA TTTGGCCGTA ATCGCCAGGA TCCAGTCGAC
            CTCAACCACT CAAGACTTGA GGCTGCGAAA TTTGGCCGTA ATCGCCAGGA TCCAGTCGAC
            CTCAACCACT CAAGACTTGA GGCTGCGAAA CTTGGCCGTA ATCTCCAGGA TCCAGTCGNN
            CTTAACCACT CGGGACTTGA GGCTGCGAAA CTTGGCCNNN NNNNNNNNNN NNNNNNNNNN
            CTTAACCACT CGGGACTTGA GGCTGCGAAA CTTGGCCNNN NNNNNNNNNN NNNNNNNNNN
            CTTAACCACT CGGGACTTGA GGCTGCGCAA CTTGGATGTA ATCGCCAGGA TCCAGTCGAC
            CTTAACCACT CGGGACTTGA GGCTGCGCAA CTTGGCTGTA ATCGCCAGGA TCCAGTCGAC
            CTTAACCACT CGGGACTTGA GGCTGCGCAA CTTGGCTGTA ATCGCCAGGA TCCAGTCGAC
            CTTAACCACT CGGGACTTGA GGCTGCGCAA CTTGGCTGTA ATCGCCAGGA TCCAGTCGAC
            CTTAACCACT CGGGACTTGA GGCTGCGCAA CTTGGCTGTA ATCGCCAGGA TCCAGTCGAC
            CTTAACCACT CGGGACTTGA GGCTGCGCAA CTTGGCTGTA ATCGCCAGGA TCCAGTCGAC
            CTTAACCACT CGGGACTTGA GGCTGCGCAA CTTGGCTGTA ATCGCCAGGA TCCAGTCGAC
            CTTAACCACT CGGGACTTGA GGCTGTACAA CTTGGCCGCA ATCGCCAGGA TCCAGTCGAC
            CTCAACCACT CAAGATTTGA GGCTGCGAAA CTTGACCGTA ATCGCCAGGA TCCAGTCGAC
            CTTAACCACT CGGGACTTGA GGCTGTACAG CTGGGCCGCA ATCGCCAGGA TCCAGTCGAC
            CTTAACCACT CGGGACTTGA GGCTGTACAA CTTTGCCGCA ATCGCCAGGA TCCAGTCGAC
            CTTAACCACT CGGGACTTGA GGCTGTACAA CTTTGCCGCA ATCGCCAGGA TCCAGTCGAC
            CTTAACCACT CGGGACTTGA GGCTGTACAA CTTTGCCGCA ATCGCCAGGA TCCAGTCGAC
            CTTAACCACT CGGGACTTGA GGCTATACAA CTTTGCCGCA ATCGCCAGGA TCCAGTCGAC
            CTTAACCACT CGGGACTTGA GGCTGTACAA CTTTGCCGCA ATCGCCAGGA TCCAGTCGAC
            CTTAACCACT CGGGACTTGA GGCTGTACAA CTTTGCCGCA ATCGCCAGGA TCCAGTCGAC
            CTTAACCACT CGGGACTTGA GGCTGTACAA CTTTGCCGCA ATCGCCAGGA TCCAGTCGAC
            CTTAACCACT CGGGACTTGA GGCTGTACAA CTTTGCCGCA ATCGCCAGGA TCCAGTCGAC
            CTTAACCACT CGGGACTTGA GGCTGTACAA CTTTGCCGCA ATCGCCAGGA TCCAGTCGAC
            CTCAACCACT CAAGATTTGA GGCTGCGAAA CTTGACCGTA ATCGCCAGGA TCCAGTCGAC
            CTTAACCACT CGGGACTTGA GGCTGTACAA CTTTGCCGCA ATCGCCAGGA TCCAGTCGAC
            CTTAACCACT CGGGACTTGA GGCTGTACAA CTTTGCCGCA ATCGCCAGGA TCCAGTCGAC
            CTTAACCACT CGGGACTTGA GGCTGTACAA CTTTGCCGCA ATCGCCAGGA TCCAGTCGAC
            CTCAACCACT CAAGATTTGA GGCTGCGAAA CTTGACCGTA ATCGCCAGGA TCCAGTCGAC
            CTCAACCACT CAAGACTTGA GGCTGCGAAA CTTGGCCGTA ATCGCCAGGA TCCAGCCGAC

            CGGAAAGCGA TCGGATAAAC GATTTTGGTC AATGATGACG AGATGGCCTC ATCGCCAATA
            CGGAAAGCGA TCGGATAAAC AATTTTAATC AATGATGACG AGATAGCCTC ACCGCCAGTA
            CGGAAAGCGA TCGGATAAAC AATTTTAGTC AATGATGACG AGATAGCCTC ACCGCCAGTA
            CGGAAAGCGA TCGGATAAAC AATTTTAGTC AATGATGACG AGATAGCCTC ACCGCCAGTA
            CGGAAAGCGA TCGGATAAAC AATTTTAGTC AATGATGACG AGATAGCCTC ACCGCCAGTA
            CGGAAAGCGA TCGGATAAAC AATTTTAGTC AATGATGACG AGATAGCCTC ACCGCCAGTA
            CGGAAAGCGA TCGGATAAAC AATTTTAATC AATGATGACG AGATAGCCTC ACCGCCAGTA
            NNGAAAGCGA TCGGATAAAC AATTTTAGTC AATGATGACG AGATAGCCTC ACCGCAAGTA
            NNGAAAGCGA TCGGATAAAC AATTTTAGTC AATGATGACG AGATAGCCTC ACCGCAAGTA
            CGGAAAGCGA TCGGATAAAC AATTTTAGTC AATGATGACG AGATAGCCTC ACCGCCAGTA
            CGGAAAGCGA TCGGATAAAC AATTTTAGTC AATGATGACG AGATAGCCTC ACCGCCAGTA
            CGGAAAGCGA TCGGATAAAC AATTTTAATC AATGATGACG AGATAGCCTC ACCGCCAGTA
            CGGAAAGCGA TCGGATAAAC AATTTTAGTC AATGATGACG AGATAGCCTC ACCGCCAGTA
            CGGAAAGCGA TCGGATAAAC AATTTTAGTC AATGATGACG AGATAGCCTC ACCGCCAGTA
            CGGAAAGCGA TCGGATAAAC AATTTTAATC AATGATGACG AGATAGCCTC ACCGCCAGTA
            CGGAAAGCGA TCGGATAAAC AATTTTAGTC AATGCTGACG AGATAGCCTC ACCGCCAGTA
            CGGAAAGCGA TNGGATAAAC AATNNTAGTC AANNATGACG AGATAGCCTC ACCGCCAGTA
            CGGAAAGCGA TCGGATAAAC AATTTTAGTC AATGATGACG AGATAGCCTC ACCGCCAGTA
            CGGAAAGCGA TCGGATAAAC AATTTTAGTC AATGATGACG AGATAGCCTC ACCGCCAGTA
            NNGAAAGCGA TCGGATNNAC GATTTTAGTC AATGATGACG AGATGGCCTC ATCACCAGTA
            CGGAAAGCGA TCGGATAAAC GATTTTAGTC AATGATGACG AGATGGCCTC ATCGCCAGTG
            CGGAAAGCGA TCGGATAAAC GATTTTAGTC AATGATGACG AGATGGCCTC ATCGCCAGTA
            CGGAAAGCGA TCGGATAAAC GATTTTAGTC AATGATGACG AGATGGCCTC ATCGCCAGTA
            CGGAAAGCGA TCGGACAAAC GATTTTAGTC AGTGATGACG AGATGGCCTC ATCGCCAGTA
            CGGAAAGCGA ACAGATGAAC GATTTTAGTC AACTATGACG AGATGGACTC ATCGCCAGTA
            CGGAAAGCGA TCGGATAAAC GATTTTAGTC AATGATGACG AGATGGCCTC ACCGCCAGTA
            CGGAAAGCGA TCGGATAAAC GATTTTAGTC GATGATAATG AGATGGCCTC ACCGCCAGTA
            CGGAAAGCGA TCGGATNNAC GATTTTAGTC AATGATGACG AGATGGCCTC ATCACCAGTA
            CAGAAAGCGA TTGGATAAAC GATTTCAGTC AATGATGACG AGATGGCCTC ACCGCCAGTA
            CGGAAAGCGA TCGGATAAAC AATTTTAGTC AATGATGACG AGATAGCCTC ACCGCCAGTA
            NNNNAAGCGA TCGGATAAAC AATTTTAGTC AATGATGACG AGATAGCCTC ACCGCCAGTA
            CGGAAAGCGA TCGGATAAAC AATTTTAGTC AATGATGACG AGATAGCCTC ACCGCCAGTA
            CGGAAAGCGA TCGGATAAAC AATNTTAGTC AANGANGACG AGATAGCCTC ACCGCCAGTA
            NNNNAAGCGA TCGGATAAAC AATTTTAGTC AATGATGACG AGATAGCCTC ACCGCCAGTA
            CGGAAAGCGA TCGGATAAAC GATTTTAGTC AATGATGACG AGATGGCCTC ATCGCCAGTA
            CGGAAAGCGA TCGGATAAAC GATTTTAGTC AATGATGACG AGATGGCCTC ACCGCCAGTA
            CGGAAAGCGA TCGGATAAAC AATTTTAGTC AATGATGACG AGATAGCCTC ACCGCCAGTA
            CGGAAAGCGA TCGGATAAAC GATTTTAGTC AATGATGACG AGATGGCCTC ATCGCCAGTA
            CGGNAAGCGA TCGGATAAAC GATTTTAGTC AATGATGACA AGATGGCCTC ATCGCCAGTA
            CGGAAAGCGA ACAGATGAAC GATTTTAGTC AACTATGACG AGATGGACTC ATCGCCAGTA
            CGGAAAGCGA TCGGATAAAC GATTTTAGTC AATGATGACG AGATGGCCTC ATCGCCAGTA
            CGGAAAGCGA TCGGATNNAC GATTTTAGTC AATGATGACG AGATGGCCTC ATCACCAGTA
            CGGAAAGCGA TCGGATNNAC GATTTTAGTC AATGATGACG AGATGGCCTC ATCACCAGTA
            CGGAAATCGA TCGGATAAAC GATTTTAGTC AANGATGATG AGATGGCCTC ACCGCCAGTA
            CGGAAAGCGA TCGAATAAAC GATTTTAGTC AATGATGACG AGAGGGCCTC ACCGCCAGTA
            CGGAGAGCGA TCGGATAAAC GATTTTAGCC AATGATGACG AGATGGCCTC ATCGCCAGTA
            CGGAAAGCGA TCGGATAAAC GGTTTTAGTC AATGATGACG AGATGGCCTC ATCGCCAGTA
            CGGAAAGGGA TCGGATAAAC GATTTTAGTC AATGATGACG AGATGGCCTC ACCGTCAGTA
            NGGAAAGCGA TCGGATAATC GATTTTAGTC AATGATGACG AGATGGCCAC ACCGCCAGTA
            CGGAAAGCGA TCGGATAAAC GATTTTAGTC AATGATGACG AGATGGCCTC ACCGCCAGTA
            CGGAAAGCGA TCGGATAAAC NATTTTAGTC AATGATGACG AGATGGCCTC ACCGCCAGTA
            CGGAAAGCGA TCGGATAAAC GATTTTAGTC AATGATGACG AGATGGCCTC ATCGCCAGTA
            CGGAAAGCGA TCGGATAAAC GATTTTAGTC AATGATGACG AGATGGCCTC ATCGCCAGTA
            CGGAANNNGA TCGGATNNAC GATNNTAGTC AANGATGACG AGATGGCCTC ATCACCAGTA
            CGGAAAGCGA TCGGATNNAC GATTTTAGTC AATGATGACG AGATGGCCTC ATCACCAGTA
            TGGAAAGCGA TCGGATAATC GATTTTAGTC AATGATGACG AGATGGCCAC ACCGCCAGTA
            NGGAAAGCGA TCGGATAATC GATTTTAGTC AATGATGACG AGATGGCCAC ACCGCCAGTA
            CGGAAAGCGA TCGGATAAAC AATTTTAGTC AATGATGACG AGATAGCCTC ACCGCCAGTA
            CGGAAAGCGA TCGGATAAAC AATTTTAATC AATGATGACG AGATAGCCTC ACCGCCAGTA
            CGAAAAGCGA TCGGATAAAC AATTTTAGTC AATGATGACG AGATAGCCTT ACCGCCAGTA
            CGGAAAGCGA TCGGATAAAC AATTTTAGTC AATGATGACG AGATAGCCTC ACCGCCAGTA
            CGGAAAGCGA TCGGATAAAC AATTTTAGTC AATGATGACG AGATAGCCTC ACCGCCAGTA
            CGGAANNCGN NCGGATAAAC AANNNTAGTC AANNANGACG AGATNNNCTC ACCGCCAGTA
            CGGAAAGCGA TCGGATAAAC AATTTTAGTC AATGATGACG AGATAGCCTC ACCGCCAGTA
            CGGAAAGCGA TCGGATAAAC AATTTTAGTC AATGATGACG AGATAGCCTC ACCGCCAGTA
            CGGAAAGCGA TCGGATAAAC AATTTTAGTC AATGATGACG AGATAGCCTC ACCGCCAGTA
            CGGAAAGCGA TCGGATAAAC AATTTTAGTC AATGATGACG AGATAGCCTC ACCGCCAGTA
            CGGAAAGCGA TCGGATAAAC AATTTTAGTC AATGATGACG AGATAGCCTC ACCGCCAGTA
            CGGAAAGCGA TCGGATAAAC AATTTTAGTC AATGATGACG AGATAGCCTC ACCGCCAGTA
            CGGAAAGCGA TCGGATAAAC AATTTTAGTC AATGATGACG AGATAGCCTC ACCGCCAGTA
            CGGAAAGCGA TCGGATAAAC AATTNTAGTC AANGANGACG AGATAGCCTC ACCGCCAGTA
            CGGAAAGCGA TCGGATAAAC AATTTTAGTC AATGATGACG AGATAGCCTC ACCGCCAGTA
            CGGAAAGCGA TCGGATAAAC AATTTTAGTC AATGATGACG AGATATCCTC ACCGCCAGTA
            CGGAAAGCGA TCGGATAAAC AATTTTAGTC AATGATGACG AGATAGCCTC ACCGCCAGTA
            CGGAAAGCGA TCGGATAAAC AATTTTAGTC AATGATGACG AGATAGCCTC ACCGCCAGTA
            CGGAAAGCGA TCGGATAAAC AATTTTAGTC AATGATGACG AGATAGCCTC ACCGCCAGTA
            CGGAAAGCGA TCGGATAAAT AATTTTAGTC AATGATGACG AGATAGCCTC ACCGCCAGTA
            CGGAAAGCGA TCGGATAAAC AATTTTAGTC AATGATGACG AGATATCCTC ACCGCCAGTA
            CGGAAAGCGA TCGGATAAAC AATNTTAGTC AANGATGACG AGATAGCCTC ACCGCCAGTA
            CGGAAAGCGA TCGGATAAAC AATTTTAGTC AATGATGACG AGATATCCTC ACCGCCAGTA
            CGGAAAGCGA TCGGATAAAC AATTTTAGTC AATGATGACG AGATAGCCTC ACCGCCAGTA
            CGGAAAGCGA TCGGATAAAC AATTTTAGTC AATGATGACG AGATAGCCTC ACCGCCAGTA
            CGGAAAGCGA TCGGATAAAC AATTTTAGTC AATGATGACG AGATAGCCTC ACCGCCAGTA
            CGGAAAGCGG TCGGATAAAC AATTTTAGTC AATGATGACG AGATAGCCTC ACCGCCAGTA
            CGGAAAGCGA TCGGATAAAC AATTTTAGTC AATGATGACG AGATAGCCTC ACCGCCAGTA
            CGGAAAGCGA TCGGATAAAC AATTTTAGTC AATGATGACG AGATAGCCTC ACCGCCAGTA
            CGGAAAGCGA TCGGATAAAC AATTTTAGTC AATGATGACG AGATAGCCTC ACCGCCAGTA
            CGGAAAGCGA TCGGATAAAC AATTTTAGTC AATGATGACG AGATAGCCTC ACCGCCAGTA
            CGGAAAGCGA TCGGATAAAC AATTTTAGTC AATGATGACG AGATAGCCTC ACCGCCAGTA
            CGGAAAGCGA TCGGATAAAC AATTTTAGTC AATGATGACG AGATAGCCTC ACCGCCAGTA
            CGGAAAGCGA TCGGATAAAC AATTTTAGTC AATGATGACG AGATAGCCTC ACCGCCAGTA
            CGGAAAGCGA TCGGATAAAC AATTTTAGTC AATGATGACG AGATAGCCTC ACCGCCAGTA
            CGGAAAGCGA TCGGATAAAC AATTTTAGTC AATGATGACG AGATAGCCTC ACCGCCAGTA
            CGGAAAGCGA TCGGATAAAC AATTTTAGTC AATGATGACG AGATAGCCTC ACCGCCAGTA
            CGGAAAGCGA TCGGATAAAC AATNTTAGTC AATGATGACG AGATAGCCTC ACCGCCAGTA
            CGGAAAGCGA TCGGATAAAC AATTTTAGTC AATGATGACG AGATAGCCTC ACCGCCAGTA
            CGGAAAGCGA TCGGATAAAC AATTTTAGTC AATGATGACG AGATAGCCTC ACCGCCAGTA
            CGGAAAGCGA TCGGATAAAC AATTTTAGTC AATGATGACG AGATAGCCTC ACCGCCAGTA
            CGGAAAGCGA TCGGATAAAC AATTTTAGTC AATGATGACG AGATAGCCTC ACCGCCAGTA
            CGGAAAGCGA TCGGATAAAC AATTTTAGTC AATGATGACG AGATAGCCTC ACCGCCAGTA
            CGGAAAGCGA TCGGATAAAC AATTTTAGTC AATGATGACG AGATAGCCTC ACCGCCAGTA
            CGGAAAGCGA TCGGATAAAC AATTTTAGTC AANGATGACG AGATAGCCTC ACCGCCAGTA
            CGGAAAGCGA TCGGATAAAC AATTTTAGTC AATGATGACG AGATAGCCTC ACCGCCAGTA
            CGGAAAGCGA TCGGATAAAC AATTCTAATC AATGATGACG AGATAGCCTC ACCGCCAGTA
            CGGAAAGCGA TCGGATAAAC AATTTTAGTC AATGATGACG AGATAGCCTC ACCGCCAGTA
            CGGAAAGCGA TNGGATAAAC GATTTTAGTC AATGATGACG AGATGGCCTC ACCGCCAGTA
            CGGAAAGCGA TCGGATAAAC AATTTTAGTC AATGATGACG AGATAGCCTC ACCGCCAGTA
            CGGAAAGCGA TCGGATAAAC AATTTTAGTC AATGATGACG AGATAGCCTC ACCGCCAGTA
            CGGAAAGCGA TCGGATAAAC AATTTTAGTC AATGATGACG AGATAGCCTC ACCGCCAGTA
            CGGAAAGCGA TCGGATAAAC AATTTTAGTC AATGATGACG AAATAGCCTC ACCGCCAGTA
            NNNNAAGCGA TCGGATAAAC GATTTTAGTC AATGATGACG AGATGGCCTC ACCGCCAGTA
            CGGAAAGCGA TCGGATAAAC GATTTTAGTC AATGATGACG AGATGGCCTC ACCGCCAGTA
            CGGAAAGCGA TCGGATAAAC GATTTTAGTC AATGATGACG AGATGGCCTC ACCGCCAGTA
            CGGAAAGCGA TCGGATAAAC GATTTTAGTC AATGATGACG AGATGGCCTC ACCGCCAGTA
            CGGAAAGCGA TCGGATAAAC GATTTTAGTC AATGATGACG AGATGGCCTC ACCGCCAGTA
            CGGAAAGCGA TCGGATAAAC GATTTTAGTC AATGATGACG AGATGGCCTC ACCGCCAGTA
            CGGAAAGCGA TCGGATAAAC GATTTTAGTN AATGATGACG AGATGNCCTC ACCGCCAGTA
            CGGAAAGCGA TCGGATAAAC GATTTTAGTC AATGATGACG AGATGGCCTC ACCGCCAGTA
            CGGAAAGCGA TCGGATAAAC GATTTTAGTC AATGATGACG AGATGGCCTC ACCGCCAGTA
            CGGAAAGCGA TCGGATAAAC GATTTTAGTC AATGATGACG AGATGGCCTC ACCGCCAGTA
            CGGAAAGCGA TCGGATAAAC GATTTTAGTC AATGATGATG AGATGGCATC ACCGCCAGTA
            CGGAAAGCGA TCGGATAAAC GATTTTAGTC AATGATGATG AGATGGCCTC ACCGCCAGTA
            CGGAAAGCGA TCGGATAAAC GATTTTAGTC AATGATGATG AGATGGCCTC ACCGCCAGTA
            CGGAAAGCGA TCGGATAAAC GATTTTAGTC AATGATGACG AGATGGCCTC ACNGCCAGTA
            CGGAAAGCGA TCGGATAAAN GATTTNAGTC NATGATGACG AGATGGCCTC GCCGCCAGTA
            CGGAAAGCGA TCGGATAAAC GATTTTAGTC AATGATGACG AGATGGCCTC ACCGCCAGTA
            CGGAAAGCGA TCGGATAAAC GATTTTAGTC AATGATGACG AGATGGCCTC ACCGCCAGTA
            CGGAAAGCGA TCGGATAAAC GATTTTAGTC AATGATGACG AGATGGCCTC ACCGCCAGTA
            CGGAAAGCGA TCGGATAAAC NATTTTAGTC AATGATGACG AGATGGCCTC ACCGCCAGTA
            CGGAAAGCGA TCGGGTAAAC GATCTTAGTC AATGATGACG AGATGGCCTC ACCGCCAGTA
            NNGAAAGCGA TCGGATAAAC GATTTTAGTC AATGATGACG AGATGGCCTC ACCGCCAGTA
            CGGAAAGCGA TCGGATAAAC GATTTTAGTC AATGATGACG TGATGTCCTC ACCGCCAGTA
            CGGAAAGCGA TCGGATAAAC GATTTTAGTT AATGATGACG AGATGTCCTC ACCGCCAGTA
            CGGAAAGCGA TCGGATAAAC GATTTTAGTT AATGATGACG AGATGTCCTC ACCGCCAGTA
            CGGAAAGCGA TCGGATAAAC GATTTTAGTC AATGATGACG AGATGTCCTC ACCGCCAGTA
            CGGAAAGCGA TCGGATAAAC GATTTTAGTC AATGATGACG AGATGTCCTC ACCGCCAGTA
            CGGAAAGCGA TCGGATAAAC GATTTTAGTC AATGATGACG AGATGTCCTC ACCGCCAGTA
            CGGAAAGCGA TCGGATAAAC NNTTTTAGTC AATGATGACG AGATGGCCTC ACCGCCAGTA
            NNNNNNNNNN NNGGATAAAC GACTTTAGTC AATGATGACG AGGTGGCCTC ATCGCCAGTA
            NNNNNNNNNN NNGGATAAAC GATTTTAGTC AATGATGACG AGATGGCCTC ATCGCCAGTA
            CGGAAAGCGA TCGGATNNAC GATTTTAGTC AATGATGACG AGATGGCCTC ATCACCAGTA
            CGGAAAGCGA TCGGATNNAC GATTTTAGTC AATGATGACG AGATGGCCTC ATCACCAGTA
            CGGAAAGCGA TCGGATNNAC GATTTTAGTC AATGATGACG AGATGGCCTC ATCACCAGTA
            CGGAAAGCGA TCGGATNNAC GATTTTAGTC AATGATGACG AGATGGCCTC ATCACCAGTA
            CGGAAAGCGN TCGGATNNAC GATTTTAGTC AATGATGACG AGATGGCCTC ATCACCAGTA
            CGGAAAGCGA TCGGATNNAC GATTTTAGTC AATGATGACG AGATGGCCTC ATCACCAGTA
            CGGAAAGCGA TCGGATNNAC GATTTTAGTC AATGATGACG AGATGGCCTC ATCACCAGTA
            CGGAAAGCGA TCGGATAAAC GATTTTAGTC AATGATGACG AGATGGCCTC ATCGCCAGTA
            CGGAAAGCGA TCGGATATAC GNTTTTAGTC AATGATGACG AGATGGCCTC ACCGCCAGCA
            CGGAAAGCGA TCGGATAAAC GATTTTAGTC AATGATGACG AGATGGCCTC ATTGCCAGTA
            CGGAAAGCAA TCGGATAAAC GATTTTAGTC AATGATGACG AGATGGCCTC ATCGCCAGTA
            CGGAAAGCGA TCGGATAAAC GATTTTAGTC AATGATGACG AGATGGCCTC ATCGCCAGTA
            CGGAAAGCGA TCGGATAAAC GATTTTAGTC AATGATGACG AGATGGCCTC ATCGCCAGTA
            CGGAAAGCGA TCGGATAAAC GATTTTAGTC AATGATGACG AGATGGCCTC ATCGCCAGTA
            CGGAAAGCGA TCGGATAAAC GATTTTAGTC AATGATGACG AGATGGCCTC ATCGCCAGTA
            CGGAAAGCGA TCGGATAAAC GATTTTAGTC AATGATGTCG AGATGGCCTC ATCGCCAGTA
            CGGAAAGCGA TCGGATAAAC GATTTTAGTC AATGATGACG AGATGGCCTC ATCGCCAGTA
            CGGAAAGCGA TCGGATAAAC GATTTTAGTC AATGATGACG AGATGGCCTC ATCGCCAGTA
            CGGAAAGCGA TCGGATAAAC GATTTTAGTC AATGATGACG AGATGGCCTC ATCGCCAGTA
            CGGAAAGCGA TCGGATATAC GNTTTTAGTC AATGATGACG AGATGGCCTC ACCGCCGGCA
            CGGAAAGCGA TCGGATAAAC GATTTTAGTC AATGATGACG AGATGGCCTC ATCGCCAGTA
            CGGAAAGCGA TCGGATAAAC GATTTTAGTC AATGATGACG AGATGGCCTC ATCGCCAGTA
            CGGAAAGCGA TCGGATAAAC GATTTTAGTC AATGATGACG AGATGGCCTC ATCGCCAGTA
            CGGGATGCGA TCGGATATAC GNTTTTAGTC AATGAGGACG AGATGGCCTC ACCGCCAGCA
            CGGAAAGCGA TCGGATAAAC GATTTTAGTC AATGATGACG AGATAGCCTC ACCGCCAGTA

            GTTTAACCTT AGTAGTTTCG GTGACCGCTG ACTAAGATCC AAGAGAAAGA ACATAGTCAG
            GTTTAACCTT GGTAGTCTCG GTCACCGCTG ACTAAGATCC GAGAGATAGA ACATAGTCAG
            GTTTAACCTT AGTAGTCTCG GTCACCGCTG ACTAAGATCC GAGAGATAGA ACATAGTCAG
            GTNTAACCTT AGTAGTCTCG GTCACCGCTG ACTAAGATCC GAGAGATAGA ACATAGTCAG
            GTNTAACCTT AGTAGTCTCG GTCACCGCTG ACTAAGATCC GAGAGATAGA ACATAGTCAG
            GTNTAACCTT AGTAGTCTCG GTCACCGCTG ACTAAGATCC GAGAGATAGA ACATAGTCAG
            GTTTAACCTT GGTAGTCTCG GTCACCGCTG ACTAAGATCC GAGAGATAGA ACATAGTCAG
            GTTTAACCTT AGTAGTCTCG GTCACCGCTG ACTAAGATCC GAGAGATAGA ACATAGTCAG
            GTTTAACCTT AGTAGTCTCG GTCACCGCTG ACTAAGATCC GAGAGATAGA ACATAGTCAG
            GTNTAACCTT AGTAGTCTCG GTCACCGCTG ACTAAGATCC GAGAGATAGA ACATAGTCAG
            GTTTAACCTT AGTAGTCTCG GTCACCGCTG ACTAAGATCC GAGAGATAGA ACATAGTCAG
            GTTTAACCTT GGTAGTCTCG GTCACCGCTG ACTAAGATCC GAGAGATAGA ACATAGTCAG
            GTNTAACCTT AGTAGTCTCG GTCACCGCTG ACTAAGATCC GAGAGATAGA ACATAGTCAG
            GTNTAACCTT AGTAGTCTCG GTCACCGCTG ACTAAGATCC GAGAGATAGA ACATAGTCAG
            GTNTAACCTT GGTAGTCTCG GTCACCGCTG ACTAAGATCC GAGAGATAGA ACATAGTCAG
            GTTTAACCTT AGTAGTCTCG GTCACCGCTG ACTAAGATCC GAGAGATAGA ACATAGTCAG
            GTTTAACCTT AGTAGTCTCG GTCACCGCTG ACTNAGATCC GAGAGATAGA ACATAGTCAG
            GTTTAACCTT AGTAGTCTCG GTCACCGCTG ACTAAGATCC GAGAGATAGA ACATAGTCAG
            GTTTAACCTT AGTAGTCTCG GTCACCGCTG ACTAAGATCC GAGAGATAGA ACATAGTCAG
            GTNTAACCTT AGTAGTTTCG GTGACCGCTG ACTAAGATCC AAGAGATAGA ACATAGTCGG
            GTTTAACCTT AGTAGTTTCG GTGACCGCTG ACTAAGATCC AAGAGAAAGA ACATAGTCAG
            GTNTAACCTT AGTAGTTTCG GTGACCGCTG ACTAAGATCC AAGAGAAAGA ACATAGTCAG
            GTNTAACCTT AGTAGTTTCG GTGACCGCTG ACTAAGATCC AAGAGAAAGA ACATAGTCAG
            GTTTAACCTT AGTAGTTTCG GTGACCGCTG ACTAAGATCC AAGAGAAAGA ACATAGTCAG
            GTTTAACCTT AGTAGTTTCG GTGACCGCTG ACTAAGATCC AAGAGATAGA ACATAGTCAG
            GTTTAACCTT AGTAGTTTCG GTCACTGCTG ACTAAGATCC AAGAGATAGA ACATAATCAG
            GTTTAACCTT AGTAGTTTCG GTCACTGCTG ACTAAGATCC AAGAGATAAA ACATAGTCAG
            ATTTAACCTT AATAGTTTCG GTGACCGCTG ACTAAGATCC AAGAGATAGA ACATAGTCGG
            GTTTAACCTT AGTAGTTTCG GTCACCGCTG ACTAAGATCC AAGAGATAGA ACATAGTCAG
            GTTTAACCTT AGTAGTCTCG GTCACCGCTG ACTAAGATCC GAGAGATAGA ACATAGTCAG
            GTTTAACCTT AGTAGTCTCG GTCACCGCTG ACTAAGATCC GAGAGATAGA ACATAGTCAG
            GTTTAACCTT AGTAGTCTCG GTCACCGCTG ACTAAGATCC GAGAGATAGA ACATAGTCAG
            GTTTAACCTT AGTAGTCTCG GTCACCGCTG ACTNAGATCC GAGAGATAGA ACATAGTCAG
            GTTTAACCTT AGTAGTCTCG GTCACCGCTG ACTAAGATCC GAGAGATAGT TCATAGTCAG
            GTTTAACCTT AGTAGTTTCG GTGACCGCTG ACTAAGACCC AAGAGAAAGA ACATTGTCAG
            GTTTAACCTT AGTAGTTTCG GTCACTGCTG ACTAAGATCC AAGAGATAGA ACATAGTCAG
            GTTTAACCTT GGTAGTCTCG GTCACCGCTG ACTAAGATCC GAGAGATAGA ACATAGTCAG
            GTTTAACCTT AGTAGTTTCG GTGACCGCTG ACTAAGATCC AAGAGAAAGA ACATAGTCAG
            GTTTAACCTT AGTCGTTTCG GTGACCGCTG ACTAAGATCC AAGAGAAAGA ACATAGTCAG
            GTTTAACCTT AGTAGTTTCG GTGACCGCTG ACTAAGATCC AAGAGATAGA ACATAGTCAG
            GTTTAACCTT AGTAGTTTCG GTGACCGCTG ACTAAGATCC AAAAGAAAGA ACATAGTCAG
            ATCTAACCTT AGTATTTTCG GTGACCGCTG ACTAAGATCC AAGAGATAGA ACATAGTCGG
            GTTTAACCTT AGTAGTTTCG GTGACCGCTG ACTAAGATCC AAGAGATAGA ACATAGTCGG
            GTTTAACCTT AGTAGTTTCG GTCACTGCTG ACTNAGATCC AAGAGATAGA ACATAGTCAG
            GTTTAACCTG AGTAGTTTCG GTCACCGCTG ACTAAGATCC AAGAGATAGA ACATAGTCAG
            GTTTAACCTT AGTAGTTTCG GTGACCGCTG ACTAAGATCC AAGAGATAGA ACATAGTCAG
            GTTTAACCTT AGTAGTTTAG GTGTCCGCTG ACTAAGATCC AAGAGATAGA ACATAGTCAG
            GTTTAACCTT AGCAGTTTCG GTCACCGCTG ACTAAGATCC AAGAGATAGA ACATAGCCAG
            GTTTGACCTT AGTAGTTTCG ATCACCGCTG ACTAAGATCC AAGAGATAGA ACATAGTCAG
            GTTTAACCTT AGTAGTTTCG GTCACTGCTG ACTAAGATCC AAGAGATAGA ACATAGTCAG
            GTTTAACCTT AGTAGTTTCG GTCACTGCTG ACTAAGATCC AAGAGATAGA ACATAGTCAG
            GTTTAACCTT AGTAGTTTCG GTGATCGCTG ACAAAGATCC AAGAGATAGA ACATAGTCAG
            GTTTAACCTT AGTAGTTTCG GTGATCGCTG ACAAAGATCC AAGAGATAGA ACATAGTCAG
            ATTTAACCTT AATAGTTTCG GTGACCGCTG ACTNAGATCC AAGAGATAGA ACATAGTCGG
            ATTTAACCTT AATAGTTTCG GTGACCGCTG ACTAAGATCC AAGAGATAGA ACATAGTCGG
            GTTTGACCTT AGTAGTTTCG ATCACCGCTG ACTAAGATCC AAGAGATAGA ACATAGTCAG
            GTTTGACCTT AGTAGTTTCG ATCACCGCTG ACTAAGATCC AAGAGATAGA ACATAGTCAG
            GTTTAACCTT AGTAGTCTCG GTCACCGCTG ACTAAGATCC GAGAGATAGA ACATAGTCAG
            GTTTAACCTT GGTAGTCTCG GTCACCGCTG ACTAAGATCC GAGAGATAGA ACATAGTCAG
            GTTTAACCTT AGTAGTCTCG GTCACCGCTG ACTAAGATCC GAGAGATAGA ACATAGTCAG
            GTTTAACCTT AGTAGTCTCG GTCACCGCTG ACTAAGATCC GAGAGATAGA ACATAGTCAG
            GTTCAACCTT AGTAGTCTCG GTCACCGCTG ACTAAGATCC GAGAGATAGA ACATAGTCAG
            GTTTAACCTT AGTAGTCTCG GTCACCGCTG ACTNAGATCC GAGAGATAGA ACATAGTCAG
            GTTTAACCTT AGTAGTCTCG GTCACCGCTG ACTAAGATCC GAGAGATAGA ACATAGTCAG
            GCTTAACCTT AGTAGTCTCG GTCACCGCTA ACTAAGATCC GAGAGATAGA ACATAGTCAG
            GCTTAACCTT AGTAGTCTCG GTCACCGCTA ACTAAGATCC GAGAGATAGA ACATAGTCAG
            GCTTAACCTT AGTAGTCTCG GTCACCGCTA ACTAAGATCC GAGAGATAGA ACATAGTCAG
            GCTTAACCTT AGTAGTCTCG GTCACCGCTA ACTAAGATCC GAGAGATAGA ACATAGTCAG
            GCTTAACCTT AGTAGTCTCG GTCACCGCTA ACTAAGATCC GAGAGATAGA ACATAGTCAG
            GCTTAACCTT AGTAGTCTCG GTCACCGCTA ACTAAGATCC GAGAGATAGA ACGTAGTCAG
            GCTTAACCTT AGTAGTCTCG GTCACCGCTA ACTAAGATCC GAGAGATAGA ACATAGTCAG
            GCTTAACCTT AGTAGTCTCG GTCACCGCTA ACTAAGATCC GAGAGATAGA ACATAGTCAG
            GCTTAACCTT AGTAGTCTCG GTCACCGCTA ACTAAGATCC GAGAGATAGA ACACAGTCAG
            GCTTAACCTT AGTAGTCTCG GTCACCGCTA ACTAAGATCC GAGAGATAGA ACGTAGTCAG
            GCTTAACCTT AGTAGTCTCG GTCACCGCTA ACTAAGATCC GAGAGATAGA ACATAGTCAG
            GCTTAACCTT AGTAGTCTCG GTCACCGCTA ACTAAGATCC GAGAGATAGA ACATAGTCAG
            GCTTAACCTT AGTAGTCTCG GTCACCGCTA ACTAAGATCC GAGAGATAGA ACATAGTCAG
            GCTTAACCTT AGTAGTCTCG GTCACCGCTA ACTAAGATCC GAGAGATAGA ACACAGTCAG
            GCTTAACCTT AGTAGTCTCG GTCACCGCTA ACTAAGATCC GAGAGATAGA ACATAGTCAG
            GCTTAACCTT AGTAGTCTCG GTCACCGCTA ACTAAGATCC GAGAGATAGA ACACAGTCAG
            GCTTAACCTT AGTAGTCTCG GTCACCGCTA ACTAAGATCC GAGAGATAGA ACATAGTCAG
            GCTTAACCTT AGTAGTCTCG GTCACCGCTA ACTAAGATCC GAGAGATAGA ACATAGTCAG
            GCTTAACCTT AGTAGTCTCG GTCACCGCTA ACTAAGATCC GAGAGATAGA ACATAGTCAG
            GCTTAACCTT AGTAGTCTCG GTCACCGCTA ACTAAGATCC GAGAGATAGA ACATAGTCAG
            GCNTAACCTT AGTAGTCTCG GTCACCGCTA ACTAAGATCC GAGAGATAGA ACATAGTCAG
            GCNTAACCTT AGTAGTCTCG GTCACCGCTA ACTAAGATCC GAGAGATAGA ACATAGTCAG
            GCTTAACCTT AGTAGTCTCG GTCACCGCTA ACTAAGATCC GAGAGATAGA ACATAGTCAG
            GTTTAACCTT AGTAGTCTCG GTCACCGCTG ACTAAGATCC GAGAGATAGA ACATAGTCAG
            GCNTAACCTT AGTAGTCTCG GTCACCGCTA ACTAAGATCC GAGAGATAGA ACATAGTCAG
            GCNTAACCTT AGTAGTCTCG GTCACCGCTA ACTAAGATCC GAGAGATAGA ACATAGTCAG
            GTNTAACCTT AGTAGTCTCG GTCACCGCTG ACTAAGATCC GAGAGATAGA ACATAGTCAG
            GCNTAACCTT AGTAGTCTCG GTCACCGCTA ACTAAGATCC GAGAGATAGA ACATAGTCAG
            GCTTAACCTT AGTAGTCTCG GTCACCGCTA ACTAAGATCC GAGAGATAGA ACATAGTCAG
            GCTTAACCTT AGTAGTCTCG GTCACCGCTA ACTAAGATCC GAGAGATAGA ATATAGTCAG
            GCTTAACCTT AGTAGTCTCG GTCACCGCTA ACTAAGATCC GAGAGATAGA ACATAGTCAG
            GCNTAACCTT AGTAGTCTCG GTCACCGCTA ACTAAGATCC GAGAGATAGA ACATAGTCAG
            GCTTAACCTT AGTAGTCTCG GTCACCGCTA ACTAAGATCC GAGAGATAGA ACATAGTCAG
            GTTTAACCTT AGTAGTCTCG GTCACCGCTG ACTAAGATCC GAGAGATAGA ACATAGTCAG
            GTTTAACCTT AGTAGTCTCG GTCACCGCTG ACTAAGATCC GAGAGATAGA ACATAGTCAG
            GTTTAACCTT AGTAGTCTCG GTCACCGCTG ACTAAGATCC GAGAGATAGA ACATAGTCAG
            GTTTAACCTT AGTAGTCTCG GTCACCGCTG ACTAAGATCC GAGAGATAGA ACATAGTCAG
            GTNTAACCTT AGTAGTCTCG GTCACCGCTG ACTAAGATCC GAGAGATAGA ACATAGTCAG
            GTTTAACCTT AGTAGTCTCG GTCACCGCTG ACTAAGATCC GAGAGATAGA ACATAGTCAG
            GTTTAACCTT GGTAGTCTCG GTCACCGCTG ACTAAGATCC GAGAGATAGA ACATAGTCAG
            GTTTAACCTT AGTAGTCTCG GTCACCGCTG ACTAAGATCC GAGAGATAGA ACATAGTCAG
            GTTTAACCTT AGTAGTTTCG GTCNCCGCTG ACTAAGATCC AAGAGGTAGA ACATAGTCAG
            GTTTAACCTT AGTAGTCTCG GTCACCGCTG ACTAAGATCC GAGGGATAGA ACATAGTCAG
            GTTTAACCTT AGTAGTCTCG GTCACCGCTG ACTAAGATCC GAGAGATAGA ACATAGTCAG
            GTTTAACCTT AGTAGTCTCG GTCNCCGCTG ACTGAGATCC AAGAGATAGA ACATAGTCAG
            GTTTAACCTT AGTAGTCTCG GTCACCGCTG ACTAAGATCC AAGAGATAGA ACATAGTCAG
            GTTTAACCTT AGTAGTTTCG GTCACCGCTG ACTAGGGTCC AAGAGATAGA ACATAGTCAG
            GTTTAACCTT AGTAGTTTCG GTCACTGCCG ACTAAGATCC AAGAGATAGA ACATAGTCAG
            GTTTAACCTT AGTAGTTTCG GTCACTGCTG ACTAAGATCC AAGAGATAGA ACATAGTCAG
            GTTTAACCTT AGTAGTTTCG GTCACTGCTG ACTAAGATCC AAGAGATAGA ACATAGTCAG
            GTTTAACCTT AGTAGTTTCG GTCACTGCTG ACTAAGATCC AAGAGATAGA ACATAGTCAG
            GTTTAACCTT AGTAGTTTCG GTCACTGCTG ACTAAGATCC AAGAGATAGA ACATAGTCAG
            GTTTAACCTT AGTAGTTTCG GTCACCGCTG ACTAAGATCC AAGAGNTAGA ACATAGTCAG
            GTTTAGACTT AGTAGTTTCG GTCACTGCTG ACTAAGATCC AAGAGATAGA ACATAGTCAG
            GTTTAACCTT AGTAGTTTCG GTCACTGCTG ACTAAGATCC AAGAGATAGA ACATAGTCAG
            GTTTAACCTT AGTAGTTTCG GTCACTGCTG ACTAAGATCC AAGAGATAGA ACATAGTCAG
            GTTTAACCTT AGTAGTTTCG GTCACTGCTG ACTAAGATCC AAGAGATAGA ACATAGTCAG
            GTTTAACCTT AGTAGTTTCG GTCACTGCTG ACTAAGATCC AAGAGATAGA ACATAGTCAG
            GTTTAACCTT AGTAGTTTCG GTCACTGCTG ACTAAGATCC AAGAGATAGA ACATAGTCAG
            GTTTAACCTT AGTAGTTTCG GTCACTGCTG ACTAAGATCC AAGAGATAGA ACATAGTCAG
            GTTTAACCTT AGTNGTTTCG GTCACNGCTG ACTAAGATCC AAGAGATAGA ACATAGTCAG
            GTTTAACCTT AGTAGTTTCG GTCACTGCTG ACTAAGATCC AAGAAATAGA ACATAGTCAG
            GTTTAACCTT AGTAGTTTCA GTCACTGCTG ACTAAGATCC AAGAGATAGA ACATAGTCAG
            GTTTAACCTT AGTAGTTTCG GTCNCCGCTG ACTAAGATCC AAGAGGTAGA ACATAGTCAG
            GTTTAACCTT AGTAGTTGCG GTCACCGCTG ACTAAGATCC AAGAGATGGA ACATAGTCAG
            GTTTAACCTT AGTAGTTGCG GTCACCGCTG ACTAAGATCC AAGAGATAGA ACATAGTCAG
            GTTTAACTTT AGTAGTTTCG GTCACCGCTG ATTAAGATTC AAGAGATAGA ACATAGTCAG
            GTTTAACCTT AGTAGTTTCG GTCACCGCTG ACTAAGATCC AAGAGATAGA ACATAGTCAG
            GTTTAACCTT AGTAGTTTCG GTCACCGCTG ACTAAGATCC AAGAGATAGA ACATAGTCAG
            GTTTAACCTT AGTAGTTTCG GTCNCCGCTG ACTAAGATCC AAGAGATAGA ACATAGTCAG
            GTTTAACCTT AGTAGTTTCG GTCACCGCTG ACTAAGATCC AAGAGATAGA ACATAGTCAG
            GTTTAACCTT AGTAGTTTCG GTCACCGCTG ACTAAGATCC AAGAGATAGA ACATAGTCAG
            GTTTAACCTT AGTAGTTTCG GTCACCGCTG ACTAAGATCC AAGAGATAGA ACATAGTCAG
            GTTTAACCTT AGTAGTTTCG GTCACCGCTG ACTAAGATCC AAGAGATAGA ACATAGTCAG
            GTTTAACCTT AGTAGTTTCG GTGACCGGTG ACTAAGATCC AAGAGATAGA ACATAGTCAG
            GTTTAACCTT AGTAGTTTCG GTGACCGGTG ACTAAGATCC AAGAGATAGA ACATAGTCAG
            GTTTAACCTT AGTAGTTTCG GTGNCCGCTG ACTAAGATCC AAGAGATAGA ACATAGTCGG
            GTTTAACCTT AGTAGTTTCG GTGACCGCTG ACTAAGATCC AAGAGATAGA ACATAGTCGG
            GTTTAACCTT AGTAGTTTCG GTGACCGCTG ACTAAGATCC AAGAGATAGA ACATAGTCGG
            GTTTAACCTT AGTAGTTTCG GTGACCGCTG ACTAAGATCC AAGAGATAGA ACATAGTCGG
            NTNTAACCTT AGTANTTTCG GTGACCGCTG ACTAAGATCC AAGAGATAGA ACATAGTCGG
            GTTTAACCTT AGTAGTTTCG GTGACCGCTG ACTAAGATCC AAGAGATAGA ACATAGTCGG
            GTTTAACCTT AGTAGTTTCG GTGACCGCTG ACTAAGATCC AAGAGATAGA ACATAGTCGG
            GTTTAACCTT AGTAGTTTCG GTGACCGCTG ACTAAGATCC AGGAGAAAGA ACATAGTCAG
            GTTTAACCCT AGTAGATTCG GTCACCGCTG ACTAAGATCC AAGAGATAGA ACATAGTTAG
            GTTTAACCTT AGTAGTTTCG GTGACCGCTG GCTAAAATCC AGGAGAAAGA ACATAGTCAG
            GTTTAACCTT AGTAGTTTCG GTGNCCGCTG ACTAAGATCC AAAAGAAAGA ACATAGTCAG
            GTTTAACCTT AGTAGTTTCG GTGACCGCTG ACTAAGATCT AAAAGAAAGA ACATAGTCAG
            GTTTAACCTT AGTAGTTTCG GTGACCGCTG ACTAAGATCT AAAAGAAAGA ACATAGTCAG
            GTTTAACCTT AGTAGTTTCG GTGACCGCTG ACTAAGATCT AAAAGAAAGA ACATAGTCAG
            GTTTAACCTT AGTAGTTTCG GTGACCGCTG ACTAAGATCT AAAAGAAAGA ACATAGTCAG
            GTTTAACCTT AGTAGTTTCG GTGNCCGCTG ACTAAGATCT AAAAGAAAGA ACATAGTCAG
            GTTTAACCTT AGTAGTTTCG GTGACCGCTG ACTAAGATCT AAAAGAAAGA ACATAGTCAG
            GTTTAACCTT AGTAGTTTCG GTGACCGCTG ACTAAGATCT AAAAGAAAGA ACATAGTCAG
            GTTTAACCTT AGTAGTTTCG GTGACCGCTG ACTAAGATCT AAAAGAAAGA ACATAGTCAG
            GTTTAACCCT AGTAGATTCG GGCNCCGCTG ACTAAGATCC AAGAGATAGA ACATAGTTAG
            GTTTAACCTT AGTAGTTTCG GTGACCGCTG ACTAAGATCT AAAAGAAAGA ACATAGTCAG
            GTTTAACCTT AGTAGTTTCG GTGACCGCTG ACTAAGATCT AAAAGAAAGA ACATAGTCAG
            GTTTAACCTT AGTAGTTTCG GTGACCGCTG ACTAAGATCT AAAAGAAAGA ACATAGTCAG
            GTTTAACCCT AGTAGATTCG GTCACCGCTG ACTAAGATCC AAGAGATAGA ACATAGTTAG
            GTTTAACCTT AGTAGTCTCG GTCACCCCTG ACTAAGATCC AAGAGATAGA ACATAGTCAT

            GTCGAACCCA TCTCAAGTGA GGTCCCCACC GGCTTGTATC CTCAACTAAC ATCCATGACA
            GTCGAACGCA TCTCAAGTGG GGTCCCCACC TGCTTGTATC CTCAACTAAC ATCCATAACA
            GTCGAACGCA TCTCAAGTGG GGTCCCCACC TGCTTGTATC CTCAACTAAC ATCCATAACA
            GTCGAACGCA TCTCAAGTGG GGTCCCCACC TGCTTGTATC CTCAACTAAC ATCCATAACA
            GTCGAACGCA TCTCAAGTGG GGTCCCCACC TGCTTGTATC CTCAACTAAC ATCCATAACA
            GTCGAACGCA TCTCAAGTGG GGTCCCCACC TGCTTGTATC CTCAACTAAC ATCCATAACA
            GTCGAACGCA TCTCAAGTGG GGTCCCCACC TGCTTGTATC CTCAACTAAC ATCCATAACA
            GTCGAACGCA TCTCAAGTGG GGTCCCCACC TGCTTGTATC CTCAACTAAC ATCCATAACA
            GTCGAACGCA TCTCAAGTGG GGTCCCCACC TGCTTGTATC CTCAACTAAC ATCCATAACA
            GTCGAACGCA TCTCAAGTGG GGTCCCCACC TGCTTGTATC CTCAACTAAC ATCCATAACA
            GTCGAACGCA TCTCAAGTGG GGTCCCCACC TGCTTGTATC CTCAATTAAC ATCCATAACA
            GTCGAACGCA TCTCAAGTGG GGTCCCCACC TGCTTGTATC CTCAACTAAC ATCCATAACA
            GTCGAACGCA TCTCAAGTGG GGTCCCCACC TGCTTGTATC CTCAACTAAC ATCCATAACA
            GTCGAACGCA TCTCAAGTGG GGTCCCCACC TGCTTGTATC CTCAATTAAC ATCCATAACA
            GTCGAACGCA TCTCAAGTGG GGTCCCCACC TGCTCGTATC CTCAACTAAC ATCCATAACA
            GTCGAACGCA TCTCAAGTGG GGTCCCCACC TGCTTGTATC CTCAACTAAC ATCCATAACA
            GTCGAACGCA TCTCAAGTGG GGTCCCCACC TGCTTGTATC CTCAACTAAC ATCCATAACA
            GTCGAACGCA TCTCAAGTGG GGTCCCCACC TGCTTGTATC CTCAATTAAC ATCCATAACA
            GTCGAACGCA TCTCAAGTGG GGTCCCCACC TGCTTGTATC CTCAATTAAC ATCCATAACA
            GTCGAACCCA TCTCAAGTGA GGTCCCCACC GGCTTGTATC CTCAACTAAC ATCCATAACA
            GTCGAACCCA TCTCAAGTGA GGTCCCCACC GGCTTGTATC CTCAACTAAC ATCCATGACA
            GTCGAACCCA TTTCAAGTGA GGTCCCCACC GGCTTGTATC CTCAACTAAC ATCCATGACA
            GTCGAACCCA TCTCAAGTGA GGTCCCCACC GGCTTGTATC CTTAACTAAC ATCCATGACA
            GTCGAACCCA TCTCAAGTGA GGTCCCCACC GGCTTGTATC CTCATCTGAC ATCCATGACA
            GTCGAACCCA TCTCGAGTGA GGTCCCCACC GGCTTGTATC CTCAACTAAC ATCCATAACA
            GTCGAACGCA TCTCAAGTGG GGTCCCCACC GGCTTGTATC CTCAACTAAC ATCCATAACG
            GTCGAACGCA TCTCAAGTGG GGTCCCCACC GGCTTGTATC CTCAACTAAC ATCCATAACA
            GTCGAACCCA TCTCAAGTGA GGTCCCCACC GGCTTGTATC CTCAACTAAC ATCCATAACA
            GTCGAAAGCA TCTCAAGTGG GGTCCCCACC GGCTTGTATC CTCAACTAAC ATCCATAACA
            GTCGAACGCA TCTCAAGTGG GGTCCCCACC TGCTTGTATC CTCAACTAAC ATCCATAACA
            GTCGAACGCA TCTCAAGTGG GGTCCCCACC TGCTTGTATC CTCAATTAAC ATCCATAACA
            GTCGAACGCA TCTCAAGTGG GGTCCCCACC TGCTTGTATC CTCAACTAAC ATCCATAACA
            GTCGAACGCA TCTCAAGTGG GGTCCCCACC TGATTGTATC CTCAACTAAC ATCCATAACA
            GTCGAACGCA TCTCAAGTGG GGTCCCCACC TGCTTGTATC CTCAATTAAC ATCCATAACA
            GCCGAACCCA TCTCAAGTGA GGTCCCCACC GGCTTGTATT CTCAACTAAC ATCCATGACA
            GTCGAACGCA TCTCAAGTGG GGTCCCCACC GGCTTGTATC CTCAACTAAC ATCCATAACA
            GTCGAACGCA TCTCAAGTGG GGTCCCCACC TGCTTGTATC CTCAACTAAC ATCCATAACA
            GTCGAACCCA TCTCAAGTGA GGTCCCCACC GGCTTGTATC CTCAACTAAC ATCCATGACA
            GTCGAACCCA TCCCAAGTGA GGTCCCCACC GGCTTGTATC CTCAACTAAC ATCCATGACA
            GTCGAACCCA TCTCGAGTGA GGTCCCCACC GGCTTGTATC CTCAACTAAC ATCCATAACA
            GTCGAACCCA TCTCAAGTGA GGTCCTCACC GGCTTGTATC CTCAACTAAC ATCCATGACA
            GTAGAACCCA TCTCAAGTGA GGTCGCCACC GGCTTGTATC CTCAACTAAC GTCCATAACA
            GTCGAACCCA TCTCAAGTGA GGTCCCCACC GGCTTGTATC CTCAACTAAC ATCCATAACA
            GTCGAACGCA TCTCAAGTGG GGTCCCCACC GGCTTGTATC CTCAACTAAC ATCCATAACA
            GTCGAACGCA TCTCAAGTGG GGTCCCCACC GGCTTGTATC CTCAACTAAC ATCCATAACA
            GTCGAACCCA TCTCAAGTGA GGTCCCCACC GGCTTGCGTC CTCAACTAAC ATCCATAACA
            GTCGAACCCA TCTCAAGTGA GATCCCCACC GGCTTGTATC TTCAACTAAC ATACATAACA
            GTCGAACGCA TCTCAAGTGG GGTCCCCACC GGCTTGTATC CTCGACAAAC ATCCATAACA
            GTTGAACGCA TCTCAAGTGG GGTCCCCACT GGCTTGTATC CTCAACTAAT AACCATAACA
            GTCGAGCGCA TCTCAAGTGG GGTCCCCACC GGCTTGTATC CTCAACTAAC ATCCATAACA
            GTCGAACGCA TCTCAAGTGG GGTCCCCACC GTCTTGTATC CTCAACTAAC ATCCATAACA
            GTCGGACCCA TCTCAAGTGA GGTCCCCACC GGCTTGTATC CTCAACTAAC ATCCATAACA
            GTCGAACCCA TCTCAAGTGA GGTCCCCACC GGCTTGTATC CTCAACTAAC ATCCATAACA
            GTCGAACCCA TCTCAAGTGA GGTCCCCACC GGCTTGTATC CTCAACTAAC ATCCATAACA
            GTCGAACCCA TCTCAAGTGA GGTCCCCACC GGCTTGTATC CTCAACTAAC ATCCATAACA
            GTCGAACGCA TCTCAAGTGG GGTCCCCACT GGCTTGTATC CTCAACTAAT AACCATAACA
            GTCGAACGCA TCTCAAGTGG GGTCCCCACT GGCTTGTATC CTCAACTAAT AACCATAACA
            GTCGAACGCA TCTCAAGTGG GGTCCCCACC TGCTTGTATC CTCAACTAAC ATCCATAACA
            GTCGAACGCA TCTCAAGTGG GGTCCCCACC TGCTTGTATC CTCAACTAAC ATCCATAACA
            GTCGAACGCA TCTCAAGTGG GGTCCCCACC TGCTTGTATC CTCAACTAAC ATCCATAACA
            GTCGAACGCA TCTCAAGTGG GGTCCCCACC TGCTTGTATC CTCAACTAAC ATCCATAACA
            ATCGAACGCA TCTCAAGTGG GGTCCCCACC TGCTTGTATC CTCAACTAAC ATCCATAACA
            GTCGAACGCA CCTCAAGTGG GGTCCCCACC TGCTTGTATC CTCAACTAAC ATCCATAACA
            GTCGAACGCA TCTCAAGTGG GGTCCCCACC TGCTTGTATC CTCAACTAAC ATCCATAACA
            GTCGAACGCA TCTCAAGTGG GGTCCCCACC TGCTTGTACC CTCAACTAAC ATCCATAATA
            GTCGAACGCA TCTCAAGTGG GGTCCCCACC TGCTTGTACC CTCAACTAAC ATCCATAACA
            GTCGAACGCA TCTCAAGTGG GGTCCCCACC TGCTTGTACC CTCAACTAAC ATCCATAATA
            GTCGAACGCA TCTCAAGTGG GGTCCCCACC TGCTTGTACC CTCAACTAAC ATCCATAACA
            GTCGAACGCA TCTCAAGTGG GGTCCCCACC TGCTTGTACC CTCAACTAAC ATCCATAACA
            GTCGAACGCA TCTCAAGTGG GGTCCCCACC TGCTTGTACC CTCAACTAAC ATCCATAACA
            GNCGAACGCA TCTCAAGTGG GGTCCCCACC TGCTTGTACC CTCAACTAGC ATCCATAACA
            GTCGAACGCA TCTCAAGTGG GGTCCCCACC TGCTTGTACC CTCAACTAAC ATCCATAATA
            GTCGAACGCA TCTCAAGTGG GGTCCCCACC TGCTTGTACC CTCAACTAAC ATCCATAACA
            GTCGAACGCA TCTCAAGTGG GGTCCCCACC TGCTTGTACC CTCAACTAAC ATCCATAACA
            GTCGAACGCA TCTCAAGTGG GGTCCCCACC TGCTTGTACC CTCAACTAAC ATCCATAACA
            GTCGAACGCA TCTCAAGTGG GGTCCCCACC TGCTTGTACC CTCAACTAAC ATCCATAACA
            GTCGAACGCA TCTCAGGTGG GGTCCCCACC TGCTTGTATC CTCAACTAAC ATCCATAACA
            GTCGAACGCA TCTCAAGTGG GGTCCCCACC TGCTTGTACC CTCAACTAAC ATCCATAACA
            GTNGAACGCA TCTCAAGTGG GGTCCCCACC TGCTTGTACC CTCAACTAAC ATCCATAACA
            GTCGAACGCA TCTCAAGTGG GGTCCCCACC TGCTTGTACC CTCAACTAAC ATCCATAACA
            GTCGAACGCA TCTCAAGTGG GGTCCCCACC TGCTTGTACC CTCAACTAAC ATCCATAACA
            GTCGAACGCA TCTCAAGTGG GGTCCCCACC TGCTTGTATC CTCAACTAAC ATCCATAACA
            GTCGAACGCA TCTCAAGTGG GGTCCCCACC TGCTTGTACC CTCAACTAAC ATCCATAACA
            GTCGAACGCA TCTCAAGTGG GGTCCCCACC TGCTTGTACC CTCAACTAAC ATCCATAACA
            GTCGAACGCA TCTCAAGTGG GGTCCCCACC TGCTTGTACC CTCAACTAAC ATCCATAACA
            GTCGAACGCA TCTCAAGTGG GGTCCCCACC TGCTTGTACC CTCAACTAAC ATCCATAACA
            GTCGAACGCA TCTCAAGTGG GGTCCCCACC TGCTTGTACC CTCAACTAAC ATCCATAACA
            GTCGAACGCA TCTCAAGTGG GGTCCCCACC TGCNTGTATC CTCAACTAAC ATCCATAACA
            GTCGAACGCA TCTCAAGTGG GGCCCCCACC TGCTTGTATC CTCAACTAAC ATCCATAACA
            GTCGAACGCA TCTCAAGTGG GGTCCCCACC TGCTTGTACC CTCAACTAAC ATCCATAACA
            GTCGAACGCA TCTCAAGTGG GGTCCCCACC TGCTTGTATC CTCAACTAAC ATCCATAACA
            GTCGAACGCA TCTCAAGTGG GGTCCCCACC TGCTTGTACC CTCAACTAAC ATCCATAACA
            GTCGAACGCA TCTCAAGTGG GGTCCCCACC TGCTTGTACC CTCAACTAAC ATCCATAACA
            GTCGAACGCA TCTCAAGTGG GGTCCCCACC TGCTTGTACC CTCAACTAAC ATCCATAACA
            GTCGAACGCA TCTCAAGTGG GGTCCCCACC TGCTTGTATC CTCAACTAAC ATCCATAACA
            GTCGAACGCA TCTCAAGTGG GGTCCCCACC TGCTTGTACC CTCAACTAAC ATCCATAACA
            GTCGAACGCA TCTCAAGTGG GGTCCCCACC TGCTTGTACC CTCAACTAAC ATCCATAACA
            GTCGAACGCA TCTCAAGTGG GGTCCCCACC TGCTTGTATC CTCAACTAAC ATCCATAACA
            GTCGAACGCA TCTCAAGTGG GGTCCCCACC TGCTTGTATC CTCAACTAAC ATCCATAACA
            GTCGAACGCA TCTCAAGTGG GGTCCCCACC TGCTTGTATC CTCAACTAAC ATCCATAACA
            GTCGAACGCA TCTCAAGTGG GGTCCCCACC TGCTTGTATC CTCAACTAAC ATCCATAACA
            GTCGAACGCA TCTCAAGCGG GGTCCCCACC TGCTTATATC CTCAACTAAC ATCCATAACA
            GTCGAACGCA TCTCAAGTGG GGTCCCCACC TGCTTGTATC CTCAACTAAC ATCCATAACA
            GTCGAACGCA TCTCAAGTGG GGTCCCCACC TGCTTGTATC CTCAACTAAC ATCCATAACA
            GTCGAACGCA TCTCAAGTGG GGTCCCCACC TGCTTGTATC CTCAACTAAC ATCCATAACA
            GTCGAACGCA TCTCAAGTGG GGTCCCCACC GGCTTGTATC CTCAACTAAC ATCCATAACA
            GTCGAACGCA TCTCAAGTGG GGTCCCCATC TGCTTGTATC CTCAACTAAC ATCCACAACA
            GTCGAACGCA TCTCAAGTGG GGTCCCCACC TGCTTGTATC CTCAACTAAC ATCCATAACA
            GTCGAACGCC TCTCAAGTGG GGTCCCCACC TGCTTGTATC CTCAACTAAC ATCCATAACA
            GTCGAACGCA TCTCAAGTGG GGTCCCCACC TGCTTGTATC CTCAACTAAC ATCCATAACA
            GTCGAACGCA TCTCAAGTGG GGTTCCCACC GGCTTGTATC CTCAACTAAC ATCCATAACA
            GTCGAACGCA TCTCAAGTGG GGTCCCCACC GGCTTGTATC CTCAACTAAC ATCCATAACA
            GTCGAACGCA TCTCAAGTGG GGTCCCCACC GGCTTGTATC CTCAACTAAC ATCCATAACA
            GTCGAACGCA TCTCAAGTGG GGTCCCTACC GGCTTGTATC CTCAACTAAC ATCCATAACA
            GTCGAACGCA TCTCAAGTGG GGTCCCCACC GGCTTGTATC CTCAACTAAC ATCCATAACA
            GTCGAACGCA TCTCAAGTGG GGTCCCCACC GGCTTGTATC CTCAACTAAC ATCCATAACA
            GTCGAACGCA TCTCAAGTGG GGTCCCCACC GGCTTGTATC CTCAACTAAC ATCNATAACA
            GTCGAACGCA TCTCAAGTGG GGTCCCCACC GGCTTGTATC CTCAACTAAC ATCCATAACA
            GTCGAACGCA TCTCAAGTGG AGTCCCCACC GGCTTGTATC CTCAACTAAC ATCCATAACA
            GTCGAACGCA TCTCAAGTGG GGTCCCCACC GGCTTGTATC CTCAACTAAC ATCCATAACA
            GTCGAACGCA TCTCAAGTGG GGTCCCCACC GGCTTGTATC CTCAACTAAC ATCCATAACA
            GTCGAACGCA TCTCAAGTGG GGTCCCCACC GGCTTGTATC CTCAACTAAC ATCCATAACA
            GTCGAACGCA TCTCAAGTGG GGTCCCCACC GGCTTGTATC CTCAACTAAC ATCCATAACA
            GTCGAACGCA TCTCAAGTGG GGTCCCCACC GGCTTGTATC CTCAACTAAC ATCCATAACA
            GTCGAACGCA TCTCAAGTGG GGTCCCCACC GGCTTGTATC CTCAACTAAC ATCCATAACA
            GTCGAACGCA TCTCAAGTGG GGTCCCCACC GGCTTGTATC CTCAACTAAC ATCCATAACA
            GTCGAACGCA TCTCAAGTGG GGTCCCCACC GGCTTGTATC CTCAACTAAC ATCCATAACA
            GTCGAACGCA TCTCAAGTGG GGTCCCCACC GGCTTGTATC CTCAACTAAC ATCTATAACA
            GTCTAACGCA TCTCAAGTGG GGTCCCCACC GGCTTGTATC CTCAACTAAC ATCCATAACA
            GTCGAACGCA TCTCAAGTGG GGTCCCCACC GGCTTGTATC CTCAACTAAC ATCCATAACA
            GTCGAACGCA TCTCAAGTGG GGTCCCCACC GGCTTGTATC CTCAACTAAC ATCCATAGCA
            GTCGAACGCA TCTCAAGTGG GGTCCCCGCC GGCTTGTATC CTCAACTAAC ATCCATAACA
            GTCGAACGCA TCTCAAGTGG GGTCCCCACC GGCCTGTATC CTCAACTAAC ATCCATAACA
            GTCGAACGCA TCTCAAGTGG GGTCCCCACC GGCTTGTATC CTCAACTAAC ATCCATAACA
            GTCGAACGCA TCTTAAGTGG GGTCCCCACC GGCTTGTATC CTCAACTAAC ATCCATAACA
            GTCGAACGCA TCTTAAGTGG GGTCCCCACC GGCTTGTATC CTCAACTAAC ATCCATAACA
            GTCGAACGCA TCTTAAGTGG GGTCCCCACC GGCTTGTATC CTCAACTAAC ATCCATAACA
            GTCGAACGCA TCTCAAGTGG GGTCCCCACC GGCTTGTATC CTCAACTAAC ATCCGTAACA
            GTCGAACCTA TCTCAAGTGA GGTCCCCACC GGCTTGTATC CTCAACTAAC ATACATAACA
            GTCGAACCTA TCTCAAGTGA GGTCCCCACC GGCTTGTATC CTCAACTAAC ATACATAACA
            GTCGAACCCA TCTCAAGTGA GGTCCCCACC GGCTTGTATC CTCAACTAAC ATCCATAACA
            GTCGAACCCA TCTCAAGTGA GGTCCCCACC GGCTTGTATC CTCAACTAAC ATCCATAACA
            GTCGAACCCA TCTCAAGTGA GGTCCCCACC GGCTTGTATC CTCAACTAAC ATCCATAACA
            GTCGAACCCA TCTCAAGTGA GGTCCCCACC GGCTTGTATC CTCAACTAAC ATCCATAACA
            GTCGAACCCA TCTCAAGTGA GGTCNCCACC GGCTTGTATC CTCAACTAAC ATCCATAACA
            GTCGAACCCA TCTCAAGTGA GGTCCCCACC GGCTTGTATC CTCAACTAAC ATCCATAACA
            GTCGAACCCA TCTCAAGTGA GGTCCCCACC GGCTTGTATC CTCAACTAAC ATCCATAACA
            GTCGAACCCA TCTCAAGTGA GGTCCCCACC GGCTTGTATC CCCAACTAAC ATCCATGACA
            GTCGAACGCA TCTCAAGTTG GGTCCCCACC GGCTTGTATC CTCAACTAAC ATCCATAACA
            GTCGAACCCA TCTCAAGTGA GGTCCCCACC GGCTTGTATC CTCAACTAAC ATCCATGACA
            GTCGAACCCA TCTCAAGTGA GGTCCCCACC GGCTTGTATC CTCAACTAAC ATCCATGACA
            GTCGAACCCA TCTCAAGTGA GGTCCCCACC GGCTTGTATC CTCAACTAAC ATCCATGACA
            GTCGAACCCA TCTCAAGTGA GGTCCCCACC GGCTTGTATC CTCAACTAAC ATCCATGACA
            GTCGAACCCA TCTCAAGTGA GGTCCCCACC GGCTTGTATC CTCAACTAAC ATCCATGACA
            GTCGAACCCA TCTCAAGTGA GGTCCCCACC GGCTTGTATC CTCAACTAAC ATCCATGACA
            GTCGAACCCA TCTCAAGTGA GGTCCCCACC GGCTTGTATC CTCAACTAAC ATCCATGACA
            GTCGAACCCA TCTCAACTGA GGTCCCCACC GGCTTGTATC CTCAACTAAC ATCCATGACA
            GTCGAACCCA TCTCAAGTGA GGTCCCCACC GGCTTGTATC CTCAACTAAC ATCCATGACA
            GTCGAACCCA TCTCAAGTGA GGTCCCCACC GGCTTGTATC CTCAACTAAC ATCCATGACA
            GTCGAACGCA TCTCAAGTTG GGTCCCCACC GGCTTGTATC CTCAACTAAC ATCCATAACA
            GTCGAACCCA TCTCAAGTGA GGTCCCCACC GGCTTGTATC CTCAACTAAC ATCCATGACA
            GTCGAACCCA TCTCAAGTGA GGTCCCCACC GGCTTGTATC CTCAACTAAC ATCCATGACA
            GTCGAACCCA TCTCAAGTGA GGTCCCCACC GGCTTGTATC CTCAACTAAC ATCCATGACA
            GTCGAACGCA TCTCAAGTTG GGTCCCCACC GGCTTGTATC CTCAACTAAC ATCCATAACA
            GTCGAACGCA TCTCAAGTGG GGTCCCCACC GGCTTGTATC CTCAACTAAC ATCCATAACA

            TAAGCCCGGG GCAGACATCG GGAATCGGCA CGCTGCCCCC CAGCAACAAC GTAGTTGCTT
            TAAGCCCGGG ACAGATATCG GGAATCGGCA CGCTGCCCCT CTGCAACAAC GGAGTTGCTT
            TAAGCCCGGG ACAGATATCG GGAATCGGCA CGCTGCCCCT CTGCAACAAC GGAGTTGCTT
            TAAGCCCGGG ACAGATATCG GGAATCGGCA CGCTGCCCCT CTGCAACAAC GGAGTTGCTT
            TAAGCCCGGG ACAGATATCG GGAATCGGCA CGCTGCCCCT CTGCAACAAC GGAGTTGCTT
            TAAGCCCGGG ACAGATATCG GGAATCGGCA CGCTGCCCCT CTGCAACAAC GGAGTTGCTT
            TAAGCCCGGG ACAGATATCG GGAATCGGCA CGCTGCCCCT CTGCAACAAC GGAGTTGCTT
            TAAGCCCGGG ACAGATATCG GGAATCGGCA CGCTGCCCCT CTGCAACAAC GGAGTTGCTT
            TAAGCCCGGG ACAGATATCG GGAATCGGCA CGCTGCCCCT CTGCAACAAC GGAGTTGCTT
            TAAGCCCGGG ACAGATATCG GGAATCGGCA CGCTGCCCCT CTGCAACAAC GGAGTTGCTT
            TAAGCCCGGG ACAGATATCG GGAATCGGCA CGCTGCCCCT CTGCAACAAC GGAGTTGCTT
            TAAGCCCGGG ACAGATATCG GGAATCGGCA CGCTGCCCCT CTGCAACAAC GGAGTTGCTT
            TAAGCCCGGG ACAGATATCG GGAATCGGCA CGCTGTCCCT CTGCAACTAC GGAGTTGCTT
            TAAGCCCGGG ACAGATATCG GGAATCGGCA CGCTGCCCCT CTGCAACAAC GGAGTTGCTT
            TAAGCCCGGG ACAGATGTCG GGAATCGGCA CGCTGCCCCT CTGCAACAAC GGAGTTGCTT
            TAAGCCCGGA ACAGATATCG GGAATCGGCA CGCTGCCCCT CTGCAACAAC GGAGTTGCTT
            TAAGCCCGGG ACAGATATCG GGAATCGGCA CGCTGCCCCT CTGCAACAAC GGAGTTGCTT
            TAAGCCCGGG ACAGATATCG GGAATCGGCA CGCTGCCCCT CTGCAACAAC GGAGTTGCTT
            TAAGCCCGGG ACAGATATCG GGAATCGGCA CGCTGCCCCT CTGCAACAAC GGAGTTGCTT
            TAAGCCCGGG GCAGACACCG GGAATCGGCA CGCTGCCCCT CTGCAACAAC GTAGCTGCTT
            TAAGCCCGGG GCAGACATCG GGAATCGACA CGCTGCCCCC CAGCAACAAC GTAGTTGCTT
            TAAGCCCGGG GCAGACATCG GGAATCGGCA CGCTGCCCCC CAGCAACAAC GTAGTTGCTT
            TAAGCCCGGG GCAGACATCG GGAATCGGCA CGCTGCCCCC CAGCAACAAC GTAGTTGCTT
            TAAGCCCGGG GCAGACATCG GGAATCGGCA CGCTGCCCCC CAGCAACAAC GTAGTTGCTT
            TAGGCCCGGG GCAGACATCG GGAATCGGCA CGCTGCCCCT CTGCAACAGC GTAGTTGCTC
            TAAGCCCGGG GTAGACATCG GGTATCGGCA CGCTGCCCCT CTGCAACAAC GTAGTTGCTT
            TAAGCCCGGG GTAGACATCG GGTATCGGCA CGCTGCCCCT CTGCAACAAC GTAGTTGCTT
            TAAGCCCGGG GCAGACATCG GGAATCGGCA CGCTGCCCCT CTGCAACAAC GTAGTTGCTT
            TAAGCCCGGG GCAGACATCG GGAATCGGTA CGCTGCCCCT CTGCAACAAC GTAGTTCTTT
            TAAGCCCGGG ACAGATATCG GGAATCGGCA CGCTGCCCCT CTGCAACAAC GGAGTTGCTT
            TAAGCCCGGG ACAGATATCG GGAATCGGCA CGCTGCCCCT CTGCAACAAC GGAGTTGCTT
            TAAGCCCGGG ACAGATATCG GGAATCGGCA CGCTGCCCCT CTGCAACAAC GGAGTTGCTT
            TAAGCCCGGG ACAGATATCG GGAATCGGCA CGCTGCTCCT CTGCAACAAC GGAGTTGCTT
            TAAGCCCGGG ACAGATATCG GGAATCGGCA CGCTGCCCCT CTGCAACAAC GGAGTTGCTT
            TAAGCCCGGG GCAGACATCG GGAATCGGCA CGCTGCCCCT CAGCAACAAC GTAGTTGCTT
            TAAGCCCGGG GTAGACATCG GGTATCGGCA CGCTGCCTCT CTGCAACAAC GTAGTTGCTT
            TAAGCCCGGG ACAGATATCG GGAATCGGCA CGCTGCCCCT CTGCAACAAC GGAGTTGCTT
            TAAGCCCGGG GCAGACATCG GGAATCGGCA CGCTGCCCCC CAGCAACAAC GTAGTTGCTT
            TAAGCCCGGG GCAGACATCG GGAATCGGCA CGCTGCCCCT CAGCAACAAC GTAGTTGCTT
            TAAGCCCGGG GCAGACATCG GGAATCGGCA CGCTGCCCCT CTGCAACAGC GTAGTTGCTC
            TAAGCCCGGG GCAGACATCG GGAATCGGCA CGCTGCCCCC CAGCAACAAC GTAGTTGCTT
            TAAGCCCGGG GCAGACATCG GGAATCGGCA CGCTGCCCCT CTGCAACAAC GTAGTTGCTT
            TAAGCCCGGG GCAGACATCG GGAATCTGCA CGCTGCCCCT CTGCAACAAC GTAGTTGCTT
            TAAGCCCGGG GTAGACATCG GGTATCGGCA CGCTGCCCCT CTGCAACAAC GTAGTTGCTT
            TAAGCCCGGG GCAGACATCG GGAATCGGCA CGCTGCCCCT CTGCAACAAC GTGGTTGCTT
            TAAACCCGGG GCAGACATCG GGAATCGGCA CGCTGCCCCT CTGCAACAAC GTAGTTGCTT
            TAAGCCCGGG GCAGACATCG GGAATCGGCA CGCTGCCCCT CTGCAACAAC GTAGTTGCTT
            TAAGCCCGGG GCAGACATCG GGAATCGGCA CGCTGCCCCT CTGCAACAAC GTAGTTGCTT
            TGAGCCCGGG GCAGACATCG GGAATCGGCA CGCTGCCCCT CTGCAACAAC GTAGTTGCTT
            TAAGCCCGGG GTAGACATCG GGTATCGGCA CGCTGCCCCT CTGCAACAAC GTAGTTGCTT
            TAAGCCCGGG GTAGACATCG GGTACCGGCA CGCTGCCCCT CTGCAATAAC GTAGTTGCTT
            TAAGCCCGGG GCAGACATCG GGAATCGGCA CGCTGCCCCT CTGCAACAAC GTAGTTGCTT
            TAAGCCCGGG GCAGACATCG GGAATCGGCA CGCTGCCCCT CTGCAACAAC GTAGTTGCTT
            TAAGCCCGGG GCAGACATCG GGAATCGGCA CGCTGCCCCT CTGCAACAAC GTAGTTGCTT
            TAAGCCCGGG GCAGACATCG GGAATCGGCA CGCTGCCCCT CTGCAACAAC GTAGTTGCTT
            TGAGCCCGGG GCAGACATCG GGAATCGGCA CGCTGCCCCT CTGCAACAAC GTAGTTGCTT
            TGAGCCCGGG GCAGACATCG GGAATCGGCA CGCTGCCCCT CTGCAACAAC GTAGTTGCTT
            TAAGCCCGGG ACAGATATCG GGAATCGGCA CGCTGCCCCT CTGCAACAAC GGAGTTGCTT
            TAAGCCCGGG ACAGATATCG GGAATCGGCA CGCTGCCCCT CTGCAACAAT GGAGTTGCTT
            TAAGCCCGGG ACAGATATCG GGAATCGGCA CGCTGCCCCT CTGCAACAAC GGAGTTGCTT
            TAAGCCCGGG ACAGATATCG GGAATCGGCA CGCTGCTCCT CTGCAACAAC GGAGTTGCGT
            TAAGCCCGGG ACAGATATCG GGAATCGGCA CGCTGCCCCT CTGCAACAAC GGAGTTGCTT
            TAAGCCCGGG ACAGATATCG GGAATCGGCA CGCTGCCCCT CTGCAACAAC GGAGTTGCTT
            TAAGCCCGGG ACAGGTATCG GGAATCGGCA CACTGCCCCT CTGCAACAAC GGAGTTGCTT
            TAAGCCCGGG ACAGATATCG GGAATCGGCA CGCTGCCCCT CTGCAACAAC GGAGTTGCTT
            TAAGCCCGGG ACAAATATCG GGAATCGGCA CGCTGCCCCT CTGCAACAAC GGAGTTGCTT
            TAAGCCCGGG ACAGATATCG GGAATCGGCA CGCTGCCCCT CTGCAACAAC GGAGTTGCTT
            TAAGCCCGGG ACAGATATCG GGAATCGGCA CGCTGCCCCT CTGCAACAAC GGAGTTGCTT
            TAAGCCCGGG ACAGATATCG GGAATCGGCA CGCTGCCCCT CTGCAACAAC GGAGTTGCTT
            TAAGCCCGGG ACAGATATCG GGAATCGGCA CGCTGCCCCT CTGCAACAAC GGAGTTGCTT
            TAAGCCCGGG ACAGATATCG GGAATCGGCA CGCTGCCCCT CTGCAACAAC GGAGTTGCTT
            TAAGCCCGGG ACAGATATCG GGAATCGGCA CGCTGCCCCT CTGCAACAAC GGAGTTGCTT
            TAAGCCCGGG ACAGATATCG GGAATCGGCA CGCTGCCCCT CTGCAACAAC GGAGTTGCTT
            TAAGCCCGGG ACAGATATCG GGAATCGGCA CGCTGCCCCT CTGCAACAAC GGAGTTGCTT
            TAAGCCCGGG ACAGATATCG GGAATCGGCA CGCTGCCCCT CTGCAACAAC GGAGTTGCTT
            TAAGCCCGGG ACAGATATCG GGAATCGGCA CGCTGCCCCT CTGCAACAAC GGAGTTGCTT
            TAAGCCCGGG ACAGATATCG GGAATCGGCA CGCTGCCCCT CTGCAACAAC GGAGTTGCTT
            TAAGCCCGGG ACAGATATCG GGAATCGGCA CGCTGCCCCT CTGCAACAAC GGAGTTGCTT
            TAAGCCCGGG ACAGATATCG GGAATCGGCA CGCTGCCCCT CTGCAACAAC GGAGTTGCTT
            TAAGCCCGGG ACAGATATCG GGAATCGGCA CGCTACCCCT CTGCAACAAC GGAGTTGCTT
            TAAGCCCGGG ACAGATATCG GGAATCGGCA CGCTGCCCCT CTGCAACAAC GGAGTTGCTT
            TAAGCCCGGG ACAGATATCG GGAATCGGCA CGCTGCCCCT CTGCAACAAC GGAGTTGCTT
            TAAGCCCGGG ACAGATATCG GGAATCGGCA CGCTGCCCCT CTGCAACAAC GGAGTTGCTT
            TAAGCCCGGG ACAGATATCG GGAATCGGCA CGCTGCCCCT CTGCAACAAC GGAGTTGCTT
            TAAGCCCGGG ACAGATATCG GGAATCGGCA CGCTGCCCCT CTGCAACAAC GGAGTTGCTT
            TAAGCCCGGG ACAGATATCG GGAATCGGCA CGCTGCCCCT CTGCAACAAC GGAGTTGCTT
            TAAGCCCGGG ACAGATATCG GGAATCGGCA CGCTGCCCCT CTGCAACAAC GGAGTTGCTT
            TAAGCCCGGG ACAGATATCG GGAATCGGCA CGCTGCCCCT CTGCAACAAC GGAGTTGCTT
            TAAGCCCGGG ACAGATATCG GGAATCGGCA CGCTGCCCCT CTGTAACAAC GGAGTTGCTT
            TAAGCCCGGG ACAGATATCG GGAATCGGCA CGCTGCCCCT CTGCAACAAC GGAGTTGCTT
            TAAGCCCGGG ACAGATATCG GGAATCGGCA CGCTGCCCCT CTGCAACAAC GGAGTTGCTT
            TAAGCCCGGG ACAGATATCG GGAATCGGCA CGCTGCCCCT CTGCAACAAC GGAGTTGCTT
            TAAGCCCGGG ACAGATATCG GGAATCGGCA CGCTGCCCCT CTGCAACAAC GGAGTTGCTT
            TAAGCCCGGG ACAGATATCG GGAATCGGCA CGCTGCCCCT CTGCAACAAC GGAGTTGCTT
            TAAGCCCGGG ACAGATATCG GGAATCGGCA CGCTGCCCCT CTGCAACAAC GGAGTTGCTT
            TAAGCCCGGG ACAGATATCG GGAATCGGCA CGCTGCCCCT CTGCAACAAC GGAGTTGCTT
            TAAGCCCGGG ACAGATATCG GGAATCGGCA CGCTGCCCCT CTGCAACAAC GGAGTTGCTT
            TAAGCCCGGG ACAGATATCG GGAATCGGCA CGCTGCCCCT CTGCAACAAC GGAGTTGCTT
            TAAGCCCGGG ACAGATATCG GGAATCGGCA CGCTGCCCCT CTGCAACAAC GGAGTTGCTT
            TAAGCCCGGG ACAGATATCG GGAATCGGCA CGCTGCCCCT CTGCAACAAC GGAGTTGCTT
            TAAGCCCGGG ACAGATATCG GGAATCGGCA CGTTGCCCCT CTGCAACAAC GGAGTTGCTT
            TAAGCCCGGG ACGGATATCG GGAATCGGCA CGCTGCCCCT CTGCAACAAC GGAGTTGCTT
            TAAGCCCGGG ACAGATATCG GGAATCGGCA CGCTGCCCCT CTGCAACAAC GGAGTTGCTT
            TAAGCCCAGG ACAGATATCG GGAATCGGCA CGCTGCCCCT CTGCAACAAC GGAGTTGCTT
            TAAGCCCGGG ACAGATATCG GGAATCGGCA CGCTGCCCCT CTGCAACAAC GGAGTTGCTT
            TAAGCCCGGG GCAGACATCG GGAATCGGCA CGCTGCCCCT CTGCAACAAC GTAGTTGCTT
            TAAGCCCGGG ACAGATATCG GGAATCGGCA CGCTGCCCTT CTGCAACAAC GGAGTTNNTT
            TAAGCCCGGG ACAGATATCG GGAATCGGCA CGCTGCCCCT CTGCAACAAC GGAGTTGCTT
            TAAGCCCGGG ACAGATATCG GGAATCGGCA CGCTGCCCCT CTGCAACAAC GGAGTTGCTT
            TAAGCCCGGG ACAGATATCG GGAATCGGCA CGCTGCCCCT CTGCAACAAC GGAGTTGNTT
            TAAGCCTGGG GCAGACATCG GGAATCGGCA CGCTGCCCCT TTGCAACAAC GTAGTTNNNT
            TAAGCCCGGG GTAGACATCG GGTATCGGCA CGCTGCCCCT CTGCAACAAC GTAGTTGCTT
            TAAGCCCGGG GTAGACATCG GGTATCGGCA CGCTGCCCCT CTGCAACAAC GTAGTTGCTT
            TAAGCCCGGG GTAGACATCG GGTATCGGCA CGCTGCCCCT CTGCAACAAC GTAGTTGCTT
            TAAGCCCGGG GTAGACATCA GGTATCGGCA CGCTGCCCCT CTGCAACAAC GTAGTTGCTT
            TAAGCCCGGG GTAGACATCG GGTATCGGCA CGCTGCCCCT CTGCAACAAC GTAGTTGCTT
            TAAGCCCGGG GCAGACATCG GGAATCGGCA CGCTGCCCCT CTGCAACAAC GTAGTTGCTT
            TAAGCCCGGG GTAGACATCG AGTATCGGCA CGCTGCCCCT CTGCAACAAC GTAGTTGCTT
            TAAGCCCGGG GTAGACATCG AGTATCGGCA CGCTGCCCCT CTGCAACAAC GTAGTTGCTT
            TAAGCCCGGG GTAGACATCG GGTATCGGCA CGCTGCCCCT CTGCAACAAC GTAGTTGCTT
            TAAGCCCGGG GTAGACATCG GGTATCGGCA CGCTGCCCCT CTGCAACAAC GTAGTTGCTT
            TAAGCCCGGG GTAGACATCG GGTATCGGCA CGCTGCCCCT CTGCAACAAC GTAGTTGCTT
            TAAGCCCGGG GTAGACATCG GGTATCGGCA CGCTGCCCCT CTGCAACAAC GTAGTTGCTT
            TAAGCCCGGG GTAGACATCG GGTATCGGCA CGCTGCCCCT CTGCAACAAC GTAGTTGCTT
            TAAGCCCGGG GNAGACATCG GGNATCGGCA CGCTGCCCCT CTGCAACAAC GTAGTTGCTT
            TAAGCCCGGG GTAGACATTG GGTTTCGGCA CGCTGCCCCT CTGCAACAAC GTAGTTGCTT
            TAAGCCCGGG GTAGACATCG GGTATCGGCA CGCTGCCCCT CTGCAACAAC GTAGTTGCTT
            TAAGCCCGAG GCAGACATCG GGAATCGGCA CGCTGCCCCT CTGCAACAAC GTAGTTGCTT
            TAAGCCCGGG GCAGACATCG GGAATCGGCA CGCTGCCCCT CTACCACAAC GTATTTGCTT
            TAAGCCCGGG GCAGACATCG GGAATCGGCA CGCTGCCCCT CTACCACAAC GTAGTTGCTT
            TAAGCCCGGG GCAGACATCG GGAATCGGCA TGCTGCCCCT CTGCAGCAAC ATAGTTGCTT
            TAAGCCCGGG GCAGACATCG GGAATCGGCA CGCTGCCCCT CTGCAACAAC GTAGTTGCTT
            TAAGCCCGGG GCAGACATCG GGAATCGGCA CGCTGCCCCT CTGCAACAAC GTAGTTGCTT
            TAAGCCCGGG GCAGACATCG GGAATCGGCA CGCTGCCCCT CTGCAACAAC GTAGTTGCTT
            TAAGCTCGGG GCAGACATCG GGAATCGGCA CGCTGCCCCT CTGCAACAAC GTAGTTGCTT
            TAAGCCCGGG GCAGACATCG GGAATCGGCA CGCTGCCCCT CTGCAACAAC GTAGTTGCTT
            TAAGCCCGGG GCAGACATCG GGAATCGGCA CGCTGCCCCT CTGCAACAAC GTAGTTGCTT
            TAAGCCCGGG GCAGACATCG GGAATCGGCA CGCTGCCCCT CTGCAACAAC GTAGTTGCTT
            TAAGTCCGGG GCAGACATCG GGAATCGGCA CGCTGCCCCT CTGCAACAAC GTAGTTGCTT
            TAAGCCCGGG GCAGACATCG GGAATCGGCA CGCTGCCCCT CTGCAACAAC GTAGTTGCTT
            TAAGCCCGGG GCAGACATCG GGAATCGGCA CGCTGCCCCT CTGCAACAAC GTAGTTGCTT
            TAAGCCCGGG GCAGACATCG GGAATCGGCA CGCTGCCCCT CTGCAACAAC GTAGTTGCTT
            TAAGCCCGGG GCAGACATCG GGAATCGGCA CGCTGCCCCT CTGCAACAAC GTAGTTGCTT
            TAAGCCCGGG GCAGACATCG GGAATCGGCA CGCTGCCCCT CTGCAACAAC GTAGTTGCTT
            TAAGCCCGGG GCAGACATCG GGAATCGGCA CGCTGCCCCT CTGCAACAAC GTAGTTGCTT
            TAAGCCCGGG GCAGACATCG GGAATCGGCA CGCTGCCCCT CTGCAACAAC GTAGTTGCTT
            TAAGCCCGGG GCAGACATCG GGAATCGGCA CGCTGCCCCT CTGCAACAAC GTAGTTGCTT
            TAAGCCCGGG GCAGACATCG GAAATCGGCA CGCCGCCCCC CAGCAACAAC GTAGTTGCTT
            TAAGCCCGGG GCAGACATCG GGAATCGGCT CGCTGCCCCT CTGCAACAAC GTAGTTGCTT
            TAAGCCCGGG GCAGACATCG GGAATCGGCA CGCTGCCCCC CAGCAACAAC GTAGTTGCTT
            TAAGCCCGGG GCAGACATCG GGAATCGGCA CGCTGCCCCC CAGCAACAAC GTAGTTGCTT
            TAAGCCCGGG GCAGACATCG GGAATCGGCA CGCTGCCCCC CAGCAACAAC GTAGTCGCTT
            TAAGCCCGGG GCAGACATCG GGAATCGGCA CGCTGCCCCC CAGCAACAAC GTAGTTGCTT
            TAAGCCCGGG GCAGACATCG GGAATCGGCA CGCTGCCCCC CAGCAACAAC GTAGTTGCTT
            TAAGCCCGGG GCAGACATCG GGAATCGGCA CGCTGCCCCC CAGCAACAAC GTAGTTGCTT
            TAAGCCCGGG GCAGACATCG GGAATCGGCA CGCTGCCCCC CAGCAACAAC GTAGTTGCTT
            TAAGCCCGGG GCAGACATCG GGAATCGGCA CGCTGCCCCC CAGCAACAAC GTAGTTGCTT
            TAAGCCCGGG GCAGACATCG GGAATCGGCA CGCTGCCCCC CAGCAACAAC GTAGTTGCTT
            TAAGCCCGGG GCAGACATCG GGAATCGGCA CGCTGCCCCC CAGCAACAAC GTAGTTGCTT
            CAAGCCCGGG GCAGACATCG GGAATCGGCT CGCTGCCCCT CTGCAACAAC GTAGTTGCTT
            TAAGCCCGGG GCAGACATCG GGAATCGGCA CGCTGCCCCC CAGCAACAAC GTAGTTGCTT
            TAAGCCCGGG GCAGACATCG GGAATCGGCA CGCTGCCCCC CAGCAACAAC GTAGTTGCTT
            TAAGCCCGGG GCAGACATCG GGAATCGGCA CGCTGCCCCC CAGCAACAAC GTAGTTGCTT
            TAAGCCCGGG GCAGACATCG GGAATCGGCT CGCTGCCCCT CTGCAACAAC GTAGTTGCTT
            TAAGCCCGGG ACAGACATCG GGAATTGGCA CGCTGCCCCT CTGCAACAAC GGAGTTGCTT

            CCCATTCCAT TTCCTCAGTC GCTAAGCGTC TAACACCGCT CCTCTCTATA CGGGCGGGAA
            CCTATTCCAT TTCCTCAGTA ACTAAGCGTC TAGCACCGCT CCTCTCTATA TGAGCGGGAA
            CCTATTCCAT TTCCTCAGTA ACTAAGCGTC TAGCACCGCT CCTCTCTATA TGAGCGGGAA
            CCTATTCCAT TTCCTCAGTA ACTAAGCGTC TAGCACCGCT CCTCTCTATA TGAGCGGGAA
            CCTATTCCAT TTCCTCAGTA ACTAAGCGTC TAGCACCGCT CCTCTCTATA TGAGCGGGAA
            CCTATTCCAT TTCCTCAGTA ACTAAGCGTC TAGCACCGCT CCTCTCTATA TGAGCGGGAA
            CCTATTCCAT TTCCTCAGTA ACTAAGCGTC TAGCACCGCT CCTCTCTATA TGAGCGGGAA
            CCTATTCCAT TTCCTCAGTA ACTAAGCGTC TAGCACCGTT CCTCTCTATA TGAGCGGGAA
            CCTATTCCAT TTCCTCAGTA ACTAAGCGTC TAGCACCGTT CCTCTCTATA TGAGCGGGAA
            CCTATTCCAT TTCCTCAGTA ACTAAGCGTC TAGCACCGCT CCTCTCTATA TGAGCGGGAA
            CCTATTCCAT TTCCTCAGTA ACTAAGCGTC TAGCACCGCT CCTCTCTATA TGAGCGGGAA
            CCTATTCCAT TTCCTCAGTA ACTAAGCGTC TAGCACCGCT CCTCTCTATA TGAGCGGGAA
            CCTATTCCAT TTCCTCAGTA ACTAAGCGTC TAGCACCGCT CCTCTCTATA TGAGCGGGAA
            CCTATTCCAT TTCCTCAGTA ACTAAGCGTC TAGCACCGCT CCTCTCTATA TGAGCGGGAA
            CCTATTCCAT TTCCTCAGTA ACTAAGCGTC TAGCACCGCT CCTCTCTATA TGAGCGGGAA
            CCTATTCCAT TTCCTCAGTA ACTAAGCGTC TAGCACCGCT CCTCTCTATA TGAGCGGGAA
            CCTATTCCAT TTCCTCAGTA ACTAAGCGTC TAGCACCGCT CCTCTCTATA TGAGCGGGAA
            CCTATTCCAT TTCCTCAGTA ACTAAGCGTC TAGCACCGCT CCTCTCTATA TGAGCGGGAA
            CCTACTCCAT TTCCTCAGTA ACTAAGCGTC TAGCACCGCT CCTCTCTATA TGAGCGGGAA
            CCCATTCCAT TTCCTCAGTA GCTAAGCGTC TAACACCGCT CCTCTCTATA CGACCAGGAA
            CCCATTCCAT TTCCTCAGTC GCTAAGCGTC TAACACCGCT CCTCTTTATA CGAGCGGGAA
            CCCATTCCAT TTCCTCAGTA GCTAAGCGTC TAACACCGCT CCTCTCTATA CGAGCGGGAA
            CCCATTCCAT TTCCTCAGTC GCTAAGCGTC TAACACCGCT CCTCTCTATA CGAGCGGGAA
            CCCATTCCAT TTCCTCAGTC GCTAAGCGTC TAACACCGCT CCTCTCTATA CGAGCGGGAA
            CCCATTCCAT TTCCTCAGTA GCTAAGCGTC CAATACCGCT CCTCTCTATA CGAGCGGGAA
            CCCATTCCAT TTCTTCAGTA ACTAAGCGTC TAACACCGCT CCTCTCTATA CGAGCGGGAA
            CCCATTCCAT ATCTTCAGTA ACTAAGCGTC TAACACCGCT CCTCTCTATA CGAGCGGGAA
            CCCATTCCAT TTCCTCGGTA GCTAAGCGTC TAACACCGCT CCTCTCTATA CGACCGGGAA
            CCCATTCCAT TTCCTCAGTA ACTAAGCGTC TAACACCGCT CCTCTCTATA CGAGCGGGAA
            CCTATTCCAT TTCCTCAGTA ACTAAGCGTC TAGCACCGCT CCTCTCTATA TGAGCGGGAA
            CCTATTCCAT TTCCTCAGTA ACTAAGCGTC TAGCACCGCT CCTCTCTATA TGAGCGGGAA
            CCTATTCCAT TTCCTCAGTA ACTAAGCGTC TAGCACCGCT CCTCTCTATA TGAGCGGGAA
            CCTATTCCAT TTCCTCAGTA ACTAAGCGTC TAGCACCGCT CCTCTCTATA TGAGCGGGAA
            CCTATTCCAT TTCCTCAGTA ACTAAGCGTC TAGCACCGCT CCTCTCTATA TGAGCGGGAA
            CCCATTCCAT TTCCTCAGTA GCTAAGCGTC TAACACCGCT CCTCTCTATA CGAGCGGGAA
            CCCATTCCAT TTCTTCAGTA ACTAAGCGTC TAACACCGCT CCTCTCTATA CGAGCGGGAA
            CCTATTCCAT TTCCTCAGTA ACTAAGCGTC TAGCACCGCT CCTCTCTATA TGAGCGGGAA
            CCCATTCCAT TTCCTCAGTC GCTAAGCGTC TAACACCGCT CCTCTCTATA CGAGCGGGAA
            CCCATTCCAT TTCCTTAGTA GCTAAGCGTC TAACACCGCT CCTCTCTATA CGAGCGGGAA
            CCCATTCCAT TTCCTCAGTA GCTAAGCGTC CAATACCGCT CCTCTCTATA CGAGCGGGAA
            CCCATTCCAT TTCCTCAGTC GCTAAGCGTC TAACACCGCT CCTCTCTATA CGAGCGGGAA
            CCCNTTCCAT TTCCTCAGTA GCTAAGCGTC TAACACCGCT CCTCTCTATA CGACCGGGAA
            CCCATTCCAT TTCCTCAGTA GCTAAGCGTC TAACACCGCT CCTCTCTATA CGACCGGGAA
            CCCATTCCAT ATCTTCAGTA ACTAAGCGTC TAACACCGCT CCTCTCTATA CGAGCGGGAA
            CCCATTCCAT TTCTTCAGTA ACTAAACGTC TGACACCGCT ACTCTCTATG CGAGCGGGAA
            CCCATTCCAT TTCCTCAGTA GCTAAGCGTC TAACACCGCT CCTCTCTATA CGAGCGGAAA
            CCCATTCCAC TTCCTCAGTA GCTAAGCGTC TAACACCGCT CCTCTCTATA CGAGCGGGAA
            CCCATTCCGT TTCCTCAGTA ACTAGGCGTC TAACACCGCT CCTCTCTATA CGAGCGGGAA
            ACCATTCCAT TTCTTCAGTA ACTAAGCGTC TAACTCCGCT CCTCTCTATA CGAGCGGGAA
            CCCATTCCAT TTCTTCAGTA ACTAAGCGTC TAACACCGCT CCTCTCTATA CGAGCGGGAA
            CCCATTCCAT TTCTTCAGTA ACTAAGCGTC TAACACCGCT CCTCTCTATA CGAGCGGGAA
            CCCATTCCAT TTCCTCAGTA GCTAAGCGTC TAACACCGCT CCTCTCTATA CGAGCGGGAA
            CCCATTCCAT TTCCTCAGTA GCTAAGCGTC TAACACCGCT CCTCTCTATA CGAGCGGGAA
            CCCATTCCAT TTCCTCGGTA GCTAAGCGTC TAACACCGCT CCTCTCTATA CGACCGGGAA
            CCCATTCCAT TTCCTCGGTA GCTAAGCGTC TAACACCGCT CCTCTCTATA CGACCGGGAA
            ACCATTCCAT TTCTTCAGTA ACTAAGCGTC TAACACCGCT CCTCTCTATA CGAGCGGGAA
            ACCATTCCAT TTCTTCAGTA ACTAAGCGTC TAACACCGCT CCTCTCTATA CGAGCGGGAA
            CCTATTCCAT TTCCTCAGTA ACTAAGCGTC TAGCACCGCT CCTCTCTATA TGAGCGGGAA
            CCTATTCCAT TTCCTCAGTA ACTAAGCGCC TAGCACCGCT CCTCTCTATA TGAGCGGGAA
            CCTATTCCAT TTCCTCAGTA ACTAAGCGTC TAGCACCGCT CCTCTCTATA TGAGCGGGAA
            CCTATTCCAT TTCCTCAGTA ACTAAGCGTC TAGCACCGCT CCTCTCTATA TGAGCGGGAA
            CCTATTCCAT TTCCTCAGTA ACTAAGCGTC TAGCACCGCT CCTCTCTATA TGAGCGGGAA
            CCTATTCCAT TTCCTCAGTA ACTAAGCGTC TAGCACCGCT CTTCTCTATA TGAGCGGGAA
            CCTATTCCAT TTCCTCAGTA ACTAAGCGTC TAGCACCGCT CCTCTCTATA TGAGCGGGAA
            CCTATTCCAT TTTCTCAGTA ACTAAGCGTC TAGCACCGCT CCTCTCTATA TGAGCGGGAA
            CCTATTCCAT TTTCTCAGTA ACTAAGCGTC TAGCACCGCT CCTCTCTATA TGAGCGGGAA
            CCTATTCCAT TTTCTCAGTA ACTAAGCGTC TAGCACCGCT CCTCTCTATA TGAGCGGGAA
            CCTATTCCAT TTTCTCAGTA ACTAAGCGTC TAGCACCGCT CCTCTCTATA TGAGCGGGAA
            CCTATTCCAT TTTCTCAGTA ACTAAGCGTC TAGCACCGCT CCTCTCTATA TGAGCGGGAA
            CCTATTCCAT TTTCTCAGTA ACTAAGCGTC TAGCATCGCT CCTCTCTATA TGAGCGGGAA
            CCTATTCCAT TTTCTCAGTA ACTAAGCGTC TAGCACCGCT CCTCTCTATA TGAGCGGGAA
            CCTATTCCAT TTTCTCAGTA ACTAAGCGTC TAGCACCGCT CCTCTCTATA TGAGCGGGAA
            CCTATTCCAT TTTCTCAGTA ACTAAGCGTC TAGCACCGCT CCTCTCTATA TGAGCGGGAA
            CCTATTCCAT TTTCTCAGTA ACTAAGCGTC TAGCATCGCT CCTCTCTATA TGAGCGGGAA
            CCTATTCCAT TTTCTCAGTA ACTAAGCGTC TAGCACCGCT CCTCTCTATA TGAGCGGGAA
            CCTATTCCAT TTTCTCAGTA ACTAAGCGTC TAGCACCGCT CCTCTCTATA TGAGCGGGAA
            CCTATTCCAT TTCCTCAGAA ACTAAGCGTC TAGCACCGCT CCTCTCAATA TGAGCGGGAA
            CCTATTCCAT TTTCTCAGTA ACTAAGCGTC TAGCACCGCT CCTCTCTATA TGAGCGGGAA
            CCTATTCCAT TTTCTCAGTA ACTAAGCGNC TAGCACCGCT CCTCTCTATA TGAGCGGGAA
            CCTATTCCAT TTTCTCAGTA ACTAAGCGTC TAGCACCGCT CCTCTCTATA TGAGCGGGAA
            CCTATTCCAT TTTCTCAGTA ACTAAGCGTC TAGCACCGCT CCTCTCTATA TGAGCGGGAA
            CCTATTCCAT TTCCTCAGTA ACTAAGCGTC TAGCACCGCT CCTCTCAATA TGAGCGGGAA
            CCTATTCCAT TTTCTCAGTA ACTAAGCGTC TAGCACCGCT CCTCTCTATA TGAGCGGGAA
            CCTATTCCAT TTTCTCAGTA ACTAAGCGTC TAGCACCGCT CCTCTCTATA TGAGCGGGAA
            CCTATTCCAT TTTCTCAGTA ACTAAGCGTC TAGCACCGCT CCTCTCTATA TGAGCGGGAA
            CCTATTCCAT TTTCTCAGTA ACTAAGCGTC TAGCACCGCT CCTCTCTATA TGAGCGGGAA
            CCTATTCCAT TTTCTCAGTA ACTAAGCGTC TAGCACCGCT CCTCTCTATA TGAGCGGGAA
            CCTGTTCCAT TTCCTCAGTA ACTAAGCGTC TAGCACCGCT CCTCTCTATA TGAGCGGGAA
            CCTATTCCAT TTCCTCAGTA ACTAAGCGTT TAGCACCGCT CCTCTCTATA TGAGCGGGAA
            CCTATTCCAT TTTCTCAGTA ACTAAGCGTC TAGCACCGCT CCTCTCTATA TGAGCGGGAA
            CCTATTCCAT TTCCTCAGTA ACTAAGCGTC TAGCACCGCT CCTCTCTATA TGAGCGGGAA
            CCTATTCCAT TTTCTCAGTA ACTAAGCGTC TAGCACCGCT CCTCTCTATA TGAGCGGGAA
            CCTATTCCAT TTTCTCAGTA ACTAAGCGTC TAGCACCGCT CCGCTCTATA TGAGCGGGAA
            CCTATTCCAT TTTCTCAGTA ACTAAGCGTC TAGCACCGCT CCTCTCTATA TGAGCGGGAA
            CCTATTCCAT TTCCTCAGTA ACTAAGCGTC TAGCACCGCT CCTCTCAATA TGAGCGGGAA
            CCTATTCCAT TTTCTCAGTA ACTAAGCGTC TAGCACCGCT CCTCTCTATA TGAGCGGGAA
            CCTATTCCAT TTTCTCAGTA ACTAAGCGTC TAGCACCGCT CCTCTCTATA TGAGCGGGAA
            CCTATTCCAT TTCCTCAGTA ACTAAGCGTC TAGCACCGCT CCTCTCTATA TGAGCGGGAA
            CCTATTCCAT TTCCTCAGTA ACTAAGCGTC TAGCACCGCT CCTCTCTATA TGAGCGGGAA
            CCTATTCCAT TTCCTCAGTA ACTAAGCGTC TAGCACCGCT CCTCTCTATA TGAGCGGGAA
            CCTATTCCAT TTCCTCAGTA ACTAAGCGTC TAGCACCGCT CCTCTCTATA TGAGCGGGAA
            CCTATTCCAT TTCCTCAGTA ACTAAGCGTC TAGCACCGCT CCTCTCTATA TGAGCGGGAA
            CCTATTCCAT TTCCTCAGTA ACTAAGCGTC TAGCACCGCT CCTTTCTTTA TGAGCGGGAA
            CCTATTCCAT TTCCTCAGTA ACTAAGCGTC TAGCACCGCT CCTCTCTATA TGAGCGGGAA
            CCTATTCCAT TTCCTCAGTA ACTAAGCGTC TAGCACCGCT CCTCTCTATA TGAGCGGGAA
            CCCATTCCAT TTCCTCAGTA ACTAAGCGTC TAACACCGCT CCTCTCTATA CGAGCGGGAA
            CCTATTCCAT TTCCTCAGTA ACTAAGCGTC TAGCACCGCT CCTCTCTATA TGAGCGGGAA
            CCTATTCCAT TTCCTCAGTA ACTAAGCGTC TAGCACCGCT CCTCTCTATA TGAGCGGGAA
            CCTATTCCAT TTCCTCAGTA ACTAAGCGTC TAGCACCGCT CCTCTCTATA TGAGCGGGAA
            CCTATTCCAT TCCCTCAGTA ACTAAGCGTC TAGCACCGCT CCTCGCTATA TGAGCGGGAA
            CCCATTTCAT TTCTTCAGTA ATTAAGCGTC TAACACTGCT CCTCTCTATA CGAGCGGGAA
            CCCATCCCAT TTCTTCAGTA ACTAAGCGTC TAACACCGCT CCTCTCTATA CGAGCGGGAA
            CCCATTCCAT TTCTTCAGTA ACTAAGCGTC TAACACCGCT CCTCTCTATA CGAGCGGGAA
            CCCATTCCAT TTCTTCAGTA ACTAAGCGTC TAACACCGCT CCTCTCTATA CGAGCGGGAA
            CCCATTCCAT TTCTTCAGTA ACTAAGCGTC TAACACCGCT CCTCTCTATA CGAGCGGGAA
            CCCATTCCAT TTCTTCAGTA ACTAAGCGTC TAACACCGCT CCTCTCTATA CGAGCGGGAA
            CCCATTCCAT TTCCTCAGTA ACTAAGCGTC TAACACCGCT CCTCTCTATA CGAGCGGGAA
            CCCATNCCAT TTCTTCAGTA ACTAAGCGTC TAACACCGCT CCTCTCTATA CGAGCGGGAA
            CCCATTCCAT TTCTTCAGTA ACTAAGCGTC TAACACCGCT CCTCTCTATA CGAGCGGGAA
            CCCATTCCAT TTCTTCAGTA ACTAAGCGTC TAACACCGCT CCTCTCTATA CGAGCGGGAA
            CCCATTCCAT ATCTTCAGTA ACTAAGCGTC TAACACCGCT CCTCTCTATA CGAGCGGGAA
            CCCATTCTAT ATCTTCAGTA ACTAAGCGTC TAACACCGCT CCTCTCTATA CGAGCGGGAA
            CCCATNCCAT ATCTTCAGTA ACTAAGCGTC TAACACCGCT CCTCTCTATA CGAGCGGGAA
            CCCATTCCAT TTCTTCAGTA ACTAAGCGTC TAACACCGCT CCTCTCTATA CGAGTGGGAA
            CCCATTCCAT TTCNTCAGTA ACTAAGCGTC TAACACCGCT CCTCTCTATA CGAGCGGGAA
            CCCATNCCAT TTCTTCAGTA ACTAAGCGTC TAACACCGCT CCTCTCTATA CGAGCGGGAA
            CCCATNCCAT TTCTTCAGTA ACTAAGCGTC TAACACCGCT CCTCTCTATA CGAGCGGGAA
            CCCATTCCAT TTCCTCAGTA ACTAAGCGTC TAACACCGCT CCTCTCTATA CGAGCGGGAA
            CCCATNCCAT TTCCACAGTA ACTAAGCGTC TAACACCGCT CCTCTCTAGA CGAGCGGGAA
            CCCATTCCAT TTCCTCAGTA ACTAAGCGTC TAACACCGCT CCTCTCTATA CAAGCGGGAA
            CCCATTCCAT TTCCTCACTA ACTAAGCGTC TAACACCGCT CCTCTCTATA CGAGCGGGAA
            CCCATTCCAT TTCCTCAGTA ACTAAGCATC TAACACCGCT CCTCTCTATA CGAGCGGGAA
            CCCATTCCAT TTCCTCAGTA ACTAAGAGTC TAACACCGCT CCTCTCTATA CGAGCGGGAA
            CCCATNCCAT TTCCTCAGTA ACTAAGAGTC TAACACCGCT CCTCTCTATA CGAGCGGGAA
            CTCATTCCAT TTCCTCAGTA ACTAAGCGTC TAACACCGCT CCTCTCTATA CGAGCGGGAA
            CCCATTCCAT TTCCTCAGTA ACTAAGCGTC TAACACCGCT CCTCTCTATA CGAGCGGGAA
            CCCATTCCAT TTCCTCAGTA ACTGAGCGTC TAACACCGCT CCTCTCTATA CGAGCGGGAA
            CCCATTCCAT TTCCTCAGTA ACTAAGCGTC TAACACCGCT CCTCTCTATA CGAGCGGGGA
            CCCATNCCAT TTCCTCAGTA GCTAAGCGTC TAACACCGCT CCTCTCTATA CGAGCGGGAA
            CCCATTCCAT TTCCTCAGTA GCTAAGCGTC TAACACCGCT CCTCTCTATA CGAGCGGGAA
            CCCATTCCAT TTCCTCAGTA GCTAAGCGTC TAACACCGCT CCTCTCTATA CGACCGGGAA
            CCCATTCCAT TTCCTCAGTA GCTAAGCGTC TAACACCGCT CCTCTCTATA CGACCGGGAA
            CCCATTCCAT TTCCTCAGTA GCTAAGCGTC TAACACCGCT CCTCTCTATA CGACCGGGAA
            CCCATTCCAT TTCCTCAGTA GCTAAGCGTC TAACACCGCT CCTCTCTATA CGACCGGGAA
            CCCATTCCAT TTCCTCAGTA GCTAAGCGTC TAACACCGCT CCTCTCTATA CGACCGGGAA
            CCCATTCCAT TTCCTCAGTA GCTAAGCGTC TAACACCGCT CCTCTCTATA CGACCGGGAA
            CCCATNCCAT TTCCTCAGTA GCTAAGCGTC TAACACCGCT CCTCTCTATA CGACCGGGAA
            CCCATTCCAT TTCCTCAGTC GCTAAGCGTC TAACACCGCT CCTCTCTATA CGAGCGGGAA
            CCCNNNCCAT TTCCTCAGTA ACTAAGCGTC TAACACCTCT CCTCTCTATA CGAGCGAGAG
            CCCATTCCAT TTCCTCAGTC GCTAAGCGTC TAACACCGCT CCTCTCTATA CGAGCGGGAA
            CCCATTCCAT TTCCTCAGTC GCTAAGCGTC TAACACCGCT CCTCTCTATA CGAGCGGGAA
            CCCATTCCAT TTCCTCAGTC GCAAAGCGTC TAACACCGCT CCTCTCTATA CGAGCGGGAA
            CCCATTCCAT TTCCTCAGTC GCTAAGCGTC TAACACCGCT CCTCTCTATA CGAGCGGGAA
            CCCATNCCAT TTCCTCAGTC GCTAAGCGTC TAACACCGCT CCTCTCTATA CGAGCGGGAA
            CCCATTCCAT TTCCTCAGTC GCTAAGCGTC TAACACCGCT CCTCTCTATA CGAGCGGGAA
            CCCATTCCAT TTCCTCAGTC GCTAAGCGTC TAACACCGCT CCTCTCTATA CGAGCGGGAA
            CCCATTCCAT TTCCTCAGTC GCTAAGCGTC TAACACCGCT CCTCTCTATA CGAGCGGGAA
            CCCATTCCAT TTCCTCAGTC GCTAAGCGTC TAACACCGCT CCTCTCTATA CGAGCGGGAA
            CCCATTCCAT TTCCTCAGTC GCTAAGCGTC TAACACCGCT CCTCTCTATA CGAGCGGGAA
            CCCNNTCCAT TTCCTCAGTA ACTAAGCGTC TAACACCTCA CCTCTCTATA CGAGCGAGAG
            CCCATTCCAT TTCCTCAGTC GCTAAGCGTC TAACACCGCT CCTCTCTATA CGAGCGGGAA
            CCCATNCCAT TTCCTCAGTC GCTAAGCGTC TAACACCGCT CCTCTCTATA CGAGCGGGAA
            CCCATNCCAT TTCCTCAGTC GCTAAGCGTC TAACACCGCT CCTCTCTATA CGAGCGGGAA
            CCCNNTCCAT TTCCTCAGTA ACTAAGCGTC TAACACCTCA CCTCTCTATA CGAGCGAGAG
            CCTATTCCAT TTCCTCAGTA ACTAAGCGTC TAACACCGCT CCTCTCTATA TGAGCGGGAA

            GAACTGGGGG ATATTGCAAG ACGCAGTAGT GACATCGCCC CGCGCAGCAA AACGTTGTTG
            GAACTGGGGG TTATTGCAAG ACGCAGTAGT GACACCGACC CGCGCAGCGA AACGTTGTTG
            GAACTGGGGG TTATTGCAAG ACGCAGTAGT GACACCGACC CGCGCAGCGA AACGTTGTTG
            GAACTGGGGG TTATTGCAAG ACGCAATAGT GACACCGACC CGCGCGGCGA AACGTTGTTG
            GAACTGGGGG TTATTGCAAG ACGCAATAGT GACACCGACC CGCGCGGCGA AACGTTGTTG
            GAACTGGGGG TTATTGTAAG ACGCAATAGT GACACCGACC CGCGCGGCGA AACGTTGTTG
            GAACTGGGGG TTATTGCAAG ACGCAGTAGT GACACCGACC CGCGCAGCGA AACGTTGTTG
            GAACTGGGGG TTATTGCAAG ACGCAGTAGT GACACCGACC CGCGCAGCGA AACGTTGTTG
            GAACTGGGGA TTATTGCAAG ACGCAGTAGT GACACCGACC CGCGCAGCGA AACGTTGTTG
            GAACTGGGGG TTATTGCAAG ACGCAGTAGT GACACCGACC CGCGCAGCGA AACGTTGTTG
            GAACTGGGGG TTATTGCAAG ACGCAGTAGT GACACCGACC CGCGCAGCGA AACGTTGTTG
            GAACTGGGGG TTATTGCAAG ACGCAGTAGT GACACCGACC CGCGCAGCGA AACGTTGTTG
            GAACTGGGGG TTATTGCAAG ACGCAGTAGT GACACCGACC CGCGCAGCGA AACGTTGTTG
            GAACTGGGGG TTATTGCAAG ACGCAGTAGT GACACCGACC CGCGCAGCGA AACGTTGTTG
            GAACTGGGGG TTATTGCAAG ACGCAGTAGT GACACCGACC CGCGCAGCGA AACGTTGTTG
            GAACTGGGGG TTATTGCAAG ACGCAGTAGT GACACCGACC CGCGCAGCGA AACGTTGTTG
            GAACTGGGGG TTATTGCAAG ACGCAGTAGT GACACCGACC CGCGCAGCGA AACGTTGTTG
            GAACTGGGGG TTATTGCAAG ACGCAGTAGT GACACCGACC CGCGCAGCGA AACGTTGTTG
            GAACTGGGGG TTATTGCAAG ACGCAGTAGT GACACCGACC CGCGCAGCGA AACGTTGTTG
            GAACTGGGGG ATATTGCAAG ACGCAGTAGT GACATCGACC CGCGCAGCAA AACGTTGTTG
            GAACTGGGGG ATATTGCAAG ACGCAGTAGT GACATCGCCC CGCGCAGCAA AACGTTGTTG
            GAACTGGGGG ATATTGCAAG ACGCAGTAGT GACATCGCCC CGCGCAGCAA AACGTTGTTG
            GAACTGGGGG ATATTGCAAG GCGCAGTAGT GACATCGCCC CGCGCAGCAA AACGTTGTTG
            GAACTGGGGG ATGTTGCAAG ACGCAGTAGT GACATCGCCC CGCGCAGCAA AACGTTGTTG
            GAACTGGGGG ATATTGCAAG ACGCAGTAGT GACATCGCCC CGCGCAGCGA AACGTTGTTG
            GAGCTGGGGG ATATTGCAAG ACGCGGTAGT GACATCGACC CGCGCAGCGA AACGTCGTTG
            GAGCTGGGGG ATATTGCAAG ACGCGGTAGT GACATCGACC CGCGCAGTGA AACGTCGTTG
            GAACTGGGGG ATATTGCAAG ACGCAGTAGT GACATCGATC CGCGCAGCAA AACGTTGTTG
            GAACTGGGGG ATATTGCAAG ACGCAGTAGT GACATCGCCC CGCGCAGCGA AACGTTGTTG
            GAACTGGGGG TTATTGCAAG ACGCAGTAGT GACACCGACC CGCGCAGCGA AACGTTGTTG
            GAACTGGGGG TTATTGCAAG ACGCAGTAGT GACACCGACC CGCGCAGCGA AACGTTGTTG
            GAACTGGGGG TTATTGCAAG ACGCAGTAGT GACACCGACC CGCGCAGCGA AACGTTGTTG
            GAACTGGGGG TTATTGCAAG ACGCAGTAGT GACACCGACC CGCGCAGCGA AACGTTGTTG
            GAACTGGGGG TTATTGCAAG ACGCAGTAGT GACACCGACC CGCGCAGCGA AACGTTGTTG
            GAACTGGGGG ATATTGCAAG ACGCAGTAGT GACATCGCCC CGCGCAGCAA AACGTTGTTG
            GAGCTGGGGG ATATTGCAAG ACGCGGTAGT GACATCGACC CGCGCAGCGA AACGTCGTTG
            GAACTGGGGG TTATTGCAAG ACGCAGTAGT GACACCGACC CGCGCAGCGA AACGTTGTTG
            GAACTGGGGG ATATTGCAAG GCGCAGTAGT GACATCGCCC CGCGCAGCAA AACGTTGTTG
            GAACTGGGGG ATATTGCAAG ACGCAGTAGT GACATCGCCC CGCGCAGCAA AACGTTGTTG
            GAACTGGGGG ATATTGCAAG ACGCAGTAGT GACATCGCCC CGCGCAGCGA AACGTTGTTG
            GAATTGGGGG ATATTGCAAG ACGCAGTAGT GACATCGACC CGCGCAACAA AACGTTGTTG
            GAACTGGGGG ATATTGCAAG ATGCAGTAGT GACATCGATC CGCACAGCAA AGCGTTGTTG
            GAACTGGGGG ATATTGCAAG ACGCAGTAGT GACATCGACC CGCGCAGCAA AACGTTGTTG
            GAGCTGGGGG ATATTGCAAG ACGCGGTAGT GACATCGACC CGCGCAGCGA AACGTCGTTG
            GAACTGGGGG ATATTGCAAA ACGCAGTAGT CACGTCGACC CGCGCAGCGA AACGTTGTTG
            GGACTGGGGG ATAATGCAAG ACGCAGTAGT GACATCGCCC CGCGCAGCAA AACGTTGTTG
            GAACCGGGGG ATATTGCAAG ACACAGTAGT GACATCGCCC CGCGCAGCGA AACGTTGCTG
            GAACTGGGGG ATATTGCAAG ACGCAGTAGT GACATCGCCC CGCGCAGCGA AACGTTGTTG
            GAACTGGGGG ATATTGCAAG ACGCAGTAGT GACATCGCCC CGCGCAGCGA AACGTTGTTG
            GAGCTGGGGG ATATTGCAAG ACGCGGTAGT GACATAGACC CGCGCAGCGA AACGTCGTTG
            GAGCTGGGGG ATATTGCAAG ACGCGGTAGT GACATCGACC CGCGCAGCGA AACGTCGTTA
            GAACTGGGGG ATATTGCAAG ACGCAGTAGT GACATCGCCC CGCGCAGCAA AACGTTGTTG
            GAACTGGGGG ATATTGCAAG ACGCAGTAGT GACATCGCCC CGCGCAGCAA AACGTTGTTG
            GAACTGGGGG ATATTGCAAG ACGCAGTAGT GACATCGATC CGCGCAGCAA AACGTTGTTG
            GAACTGGGGG ATATTGCAAG ACGCAGTAGT GACATCGATC CGCGCAGCAA AACGTTGTTG
            GAACTGGGGG ATATTGCAAG ACGCAGTAGT GACATCGCCC CGTGCAGCGA AACGTTGTTG
            GAACTGGGGG ATATTGCAAG ACGCAGTAGT GACATCGCCC CGTGCAGCGA AACGTTGTTG
            GAACTGGGGG TTATTGCAAG ACGCAGTAGT GACACCGACC CGCGCAGCGA AACGTTGTTG
            GAACTAGGGG TTATTGCAAG ACGCAGTAGT GACACCGACC CGCGCAGCGA AATGTTGTTG
            GAACTGGGGG TTATTGCAAG ACGCAATAGT GACACCGACC CGCGCGGCGA AACGTTGTTG
            GAACTGGGGG TTATTGCAAG ACGCAGTAGT GACACCGACC CGCGCAGCGA GACGTTGTTG
            GAACTGAGGG TTATTGCAAG ACGCAGTAGT GACACCGACC CGCGCAGCGA AACGTTGTTG
            GAACTGGGGG TTATTGCAAG ACGCAGTAGT GACACCGACC CGCGCAGCGA AACGTTGTTG
            GAACTGGGGG TTATTGCAAG ACGCAGTAGT GACACCGACC CGCGCAGCGA AACGTTGTTG
            GAACTGGGAG TTATTGCAAG ACGCAATAGT GACACCGACC CGCGCAGCGA AACGTTGTTG
            GAACTGGGAG TTATTGCAAG ACGCAATAGT GACACCGACC CGCGCAGCGA AACGTTGTTG
            GAACTGGGAG TTATTGCAAG ACGCAATAGT GACACCGACC CGCGCAGCGA AACGTTGTTG
            GAACTGGGAG TTATTGCAAG ACGCAATAGT GACACCGACC CGCGCAGCGA AACGTTGTTG
            GAACTGGGAG TTATTGCAAG ACGCAATAGT GGCACCGACC CGCGCAGCGA AACGTTGTTG
            GAACTGGGGG TTATTGCAAG ACGCAATAGT GACACCGACC CGCGCAGCGA AACGTTGTTG
            GAACTGGGAG TTATTGCAAG ACGCAATAGT GACACCGACC CGCGCAGCGA AACGTTGTTG
            GAACTGGGAG TTATTGCAAG ACGCAATAGT GACACCGACC CGCGCAGCGA AACGTTGTTG
            GAACTGGGAG TTATTGCAAG ACGCAATAGT GACACCGACC CGCGCAGCGA AACGTTGTTG
            GAACTGGGGG TTATTGCAAG ACGCAATAGT GACACCGACC CGCGCAGCGA AACGTTGTTG
            GAACTGGGAG TTATTGCAAG ACGCAATAGT GACACCGACC CGCGCAGCGA AACGTTGTTG
            GAACTGGGAG TTATTGCAAG ACGCAATAGT GACACCGACC CGCGCAGCGA AACGTTGTTG
            GAACTGGGGG TTATTGCAAG ACGCAATAGT GACACCGACC CGCGCAGCGA AACGTTGTTG
            GAACTGGGAG TTATTGCAAG ACGCAATAGT GACACCGACC CGCGCAGCGA AACGTTGTTG
            GAACTGGGAG TTATTGCAAG ACGCAATAGT GACACCGACC CGCGCAGCGA AACGTTGTTG
            GAACTGGGAG TTATTGCAAG ACGCAATAGT GACACCGACC CGCGCAGCGA AACGTTGTTG
            GAACTGGGAG TTATTGCAAG ACGCAATAGT GACACCGACC CGCGCAGCGA AACGTTGTTG
            GAACTGGGGG TTATTGCAAG ACGCAATAGT GACACCGACC CGCGCAGCGA AACGTTGTTG
            GAACTGGGAG TTATTGCAAG ACGCAATAGT GACACCGACC CGCGCAGCGA AACGTTGTTG
            GAACTGGGAG TTATTGCAAG ACGCAATAGT GACACCGACC CGCGCAGCGA AACGTTGTTG
            GAACTGGGAG TTATTGCAAG ACGCAATAGT GACACCGACC CGCGCAGCGA AACGTTGTTG
            GAACTGGGAG TTATTGCAAG ACGCAATAGT GACACCGACC CGCGCAGCGA AACGTTGTTG
            GAACTGGGAG TTATTGCAAG ACGCAATAGT GACACCGACC CGCGCAGCGA AACGTTGTTG
            GAACTGGGGG TTATTGCAAG ACGCAGTAGT GACACCGACC CGCGCAGCGA AACATTGTTG
            GAACTGGGGG TTATTGCAAG ACGCAATAGT GACACCGACC CGCGCAGCGA AACGTTGTTG
            GAACTGGGAG TTATTGCAAG ACGCAATAGT GACACCGACC CGCGCAGCGA AACGTTGTTG
            GAACTGGGGG TTATTGCAAG ACGCAGTAGT GACACCGACC CGCGCAGCGA AACGTTGTTG
            GAACTGGGAG TTATTGCAAG ACGCAATAGT GACACCGACC CGCGCAGCGA AACGTTGTTG
            GAACTGGGAG TTATTGCAAG ACGCAATAGT GACACCGACC CGCGCAGCGA AACGTTGTTG
            GAACTGGGAG TTATTGCAAG ACGCAATAGT GACACCGACC CGCGCAGCGA AACGTTGTTG
            GAACTGGGGG TTATTGCAAG ACGCAATAGT GACACCGACC CGCGCAGCGA AACGTTGTTG
            GAACTGGGAG TTATTGCAAG ACGCAATAGT GACACCGACC CGCGCAGCGA AACGTTGTTG
            GAACTGGGAG TTATTGCAAG ACGCAATAGT GACACCGACC CGCGCAGCGA AACGTTGTTG
            GAACTGGGGG TTATTGCAAG ACGCAGTAGT GACACCGACC CGCGCAGCGA AACGTTGTTG
            GAACTGGGGG TTATTGCAGG ACGCAGTAGT GACACCGACC CGCGCAGCGA AACGTTGTTG
            GAACTGGGGG TTATTGCAAG ACGCAGTAGT GACACCGACC CGCGCAGCGA AACGTTGTTG
            GAACTGGGGG TTATTGCAAG ACGCAGTAGT GACACCGACC CGCGCAGCGA AACGTTGTTG
            GAACTGGGGG TTATTGCAAG ACGCAGTAGT GACACCGACC CGCGCAGCGA AACGTTGTTG
            GAACTGGGGG TTATTGCAAG ACGCAGTAGT GACACCGACC CGCGCAGCGA AACGTTGTTG
            GAACTGGGGG TTATTGCAAG ACGCAGTAGT GACACCGACC CGCGCAGCGA AACGTTGTTG
            GAACTGGGGG TTATTGCAAG ACGCAGTAGT GACACCGACC CGCGCAGCGA AACGTTGTTG
            GAACTGGGGG ATATTGCAAG ACGCAGTAGT GACATCGCCC CGCGCAGCGA AACGTTATTG
            GAACTGGGGG TTATTGCAAG ACGCAGTAGT GACACCGACC CGCGAAGCGA AACGTTGTTG
            GAACTGGGGG TTATTGCAAG ACGCAGTAGT GACACCGACC CGCGCAGCGA AACGTTGTTG
            GAACTGGGGG TTATTGCAAG ACGCAGTAGT GACACCGACC CGCGCAGCGA AACGTTGTTG
            GAACTGGGGG NTANTGCAAG ACGCAGTAGT GACANCGNNC CGNGCAGCGA AACGTTNTTG
            GAACTGGAGG ATATTGCAAG ACGCAGGAGT GACATCGCCC CGCGCAGCGA AACGTTGTTG
            GAGCTGGGGG ATATTGCAAG ACGCGGTCGT GACATCGACC CGCGCAGCGA AACGTCGTTG
            GAGCTGGGGG ATATTGCAAG ACGCGGTAGT GACATCGACC CGCGCAGCGA AACGTCGTTG
            GAGCTGGGGG ATATTGCAAG ACGCGGTAGT GACATCGACC CGCGCAGCGA AACGTCGTTG
            GAGCTGGGGG ATATTGCAAG ACGCGGTAGT GACATCGACC CGCGCAGCGA AACGTCGTTG
            GAGCTGGGGG ATATTGCAAG ACGCGGTAGT GACATCGACC CGCGCAGCGA AACGTCGTTG
            GAACTGGGGG ATATTNCAAG ACGCAGTAGT GACATCGCCC CGCGCAGCGA AACGTTNTTG
            GAGCTGGGGG ATATTGCAAG ACGCGGTAGT GACATCGACC CGCGCAGCGA AACGTCGTTG
            GAGCTGGGGG ATATTGCAAG ACGCGGTAGT GACATCGACC CGCGCAGCGA AACGTCGTTG
            GAGCTGGGGG ATATTGCAAG ACGCGGTAGT TACATCGACC CGCGCAGCGA AACGTCGTTG
            GAGCTGGGGG ATATTGCAAG ACGCGGTAGT GACATAGACC CGCGCAGCGA AACGTCGTTG
            GAGCTGGGGG ATATTGCAAG ACGCGGTAGT GACATCGACC CGCGCAGCGA AACGTCGTTG
            GAGCTGGGGG ATATTGCAAG ACGCGGTAGT GACATCGACC CGCGCAGCGA AACGTCGTTG
            GAGCTGGGGG ATATTGCAAG ACGCGGTAGT GACATCGACC CGCGCAGCGA AACGTCGTTG
            GANCTGGGGG ATATTGCAAG ACGCNGTAGT GACATCGANC CGCGCAGCGA AACGTNGTTG
            GAGCTGGGGG ATATTGCAAG ACGCGGTAGT GACATCGNCC CGCGCAGCGA AACGTCNTTG
            GAGCTGGGGG ATATTGCAAG ACGCGGTAGT GACATCGACC CGCGCAGCGA AACGTCGTTG
            GAACTGGGGG ATATTACAAG ACGCAGTAGT GACATCGCCC CGCGCAGCGA AACGTTATTG
            GAACTGGGGG ATATTGCAAG ACGTAGTAGC GACATCGCCC CGCGCAGCGA AACGTTGTTG
            AAACTGGGGG ATATTGCAAG ACGTAGTAGT GACATCGCCC CGCGCAGCGA AACGTTGTTG
            GAACTGGGGG ATATTGCAAG ACGCAGTAGT GACATCGACC CTCGCAGCGA AACGTTGTTG
            GAACTGGGGG ATATTGCAAG ACGCAGTAGT GACATAGACC CGCGCAGCGA AACGTTGTTG
            GAACTGGGGG ATATTGCAAG ACGCAGTAGT GACATCGACC CGCGCAGCGA AACGTTGTTG
            GAACTGGGGG ATATTGCAAG ACGCAGTAGT GACATCGACC CGCGCAGCGA AACGTTGTTG
            GAACTGGGGG ATATTGCAAG ACGCAGTAGT GACATCGCCT CGCGCAGCGA AACGTTGTTG
            GAACTGGGGG ATATTGCAAG ACGCAGTAGT GACATCGCCC CGCGCAGCGA AACGTTGTTG
            GAACTGGGGG ATATTGCAAG ACGCAGTAGT GACATCGCCC CGCGCAGCGA AACGTTGTTG
            GAACTGGGGG ATATTGCAAG ACGCAGTAGT GACATCGCCC CGCGCAGCGA AACGTTGTTG
            GAACTGGGGG ATATTGCAAG ACGCAGTAGT GATATCGCCC CGCGCAGCGA AACGTTGTTG
            GAACTGGGGG ATATTGCAAG ACGCAGTAGT GATATCGCCC CGCGCAGCGA AACGTTGTTG
            GAACTGGGGG ATATTGCAAG ACGCAGTAGT GACATCGACC CGCGCAGCAA AACGTTGTTG
            GAACTGGGGG ATATTGCAAG ACGCAGTAGT GACATCGACC CGCGCAGCAA AACGTTGTTG
            GAACTGGGGG ATATTGCAAG ACGCAGTAGT GACATCGACC CGCGCAGCAA AACGTTGTTG
            GAACTGGGGG ATATTGCAAG ACGCAGTAGT GACATCGANC CGCGCAGCAA AACGTTGTTG
            GAACTGGGGG ATATTGCAAG ACGCAGTAGT GACATCGATC CGCNCAGCAA AACGTTGTTG
            GAACTGGGGG ATATTGCAAG ACGCAGTAGT GACATCGATC CGCGCAGCAA AACGTTGTTG
            GAACTGGGGG ATATTGCAAG ACGCAGTAGT GACATCGATC CGCGCAGCAA AACGTTGTTG
            GAACTGGGGG ACATTGCAAG ACGCAGTAGT GACATCGCCC CGCGCAGCAT AACGTTGTTG
            GAACTGGGGG ATATCGCTAG ACGCAGTAAT GACATCGACC CGCGCAGCGA AACGTTGTAG
            GAACTGGGGG ATATTGCAAG ACGCAGTAGT GACATCGCCC CGCGCAGCAA AACGTTGTTG
            GAATTGGGGG ATATTGCAAG ACGCAGTAGT GACATCGCCC CGCGCAGCAA AACGTTGTTG
            GAATTGGGGG ATATTGCAAG ACGCAGTAGT GACATCGCCC AGCGCAGCAA AACGTTGTTG
            GAATTGGGGG ATATTGCAAG ACGCAGTAGT GACATCGCCC AGCGCAGCAA AACGTTGTTG
            GAATTGGGGG ATATTGCAAG ACGCAGTAGT GACATCGCCC AGCGCAGCAA AACGTTGTTG
            GAATTGGGGG ATATTGCAAG ACGCAGTAGT GACATCGCCC AGCGCAGCAA AACGTTGTTG
            GAATTGGGGG ATATTGCAAG ACGCAGTAGT GACATCGCCC AGCGCAGCAA AACGTTGTTG
            GAATTGGGGG ATATTGCAAG ACGCAGTAGT GACATCGCCC AGCGCAGCAA AACGTTGTTG
            GAATTGGGGG ATATTGCAAG ACGCAGTAGT GACATCGCCC AGCGCAGCAA AACGTTGTTG
            GAATTGGGGG ATATTGCAAG ACGCAGTAGT GACATCGCCC AGCGCAGCAA AACGTTGTTG
            GAACTGGGGG ATATTGCTAG ACGCAGTAAT GACATCAACC CGCGCAGCGA AACGTTGTAG
            GAATTGGGGG ATATTGCAAG ACGCAGTAGT GACATCGCCC AGCGCAGCAA AACGTTGTTG
            GAATTGGGGG ATATTGCAAG ACGCAGTAGT GACATCGCCC AGCGCAGCAA AACGTTGTTG
            GAATTGGGGG ATATTGCAAG ACGCAGTAGT GACATCGCCC AGCGCAGCAA AACGTTGTTG
            GAACTGGGGG ATATTGCTAG ACGCAGTAAT GACATAGACC CGCGCAGCGA AACGTTGTAG
            GAACTGGGGG TTATTGCAAG ACGCAGTAGT GACACCGACC CGCGCAGCGA AACGCTGTTG

            TTCGTGCTTG CGCAGCCGTC GCCTTGCGGC GAAATGCGTC GGAACTAACT CGTTTTATCC
            TTCGCGCTTG CGCAGCCGTC GCCTTGCGGT GAAGTGCGTC GGCACTAACT CGTTTTATCC
            TTCGCGCTTG CGCAGCCGTC GCCTTGCGGT GAAGTGCGTC GGCACTAACT CGTTTTATCC
            TTCGCGCTTG CGCAGCCGTC GCCTTGCGGT GAAGTGCGTC GGCACTAACT CGTTTTATCC
            TTCGCGCTTG CGCAGCCGTC GCCTTGCGGT GAAGTGCGTC GGCACTAACT CGTTTTATCC
            TTCGCGCTTG CGCAGCCGTC GCCTTGCGGT GAAGTGCGTC GGCACTAACT CGTTTTATCC
            TTCGCGCTTG CGCAGCCGTC GCCTTGCGGT GAAGTGCGTC GGCACTAACT CGTTTTATCC
            TTCGCGCTTG CGCAGCCGTC GCCTTGCGGT GAAGTGCGTC GGCACTAACT CGTTTTATCC
            TTCGCGCTTG CGCAGCCGTC GCCTTGCGGT GAAGTGCGTC GGCACTAACT CGTTTTATCC
            TTCGCGCTTG CGCAGCCGTC GCCTTGCGGT GAAGTGCGTC GGCACTAACT CGTTTTATCT
            TTCGCGCTTG CGCAGCCGTC GCCTTGCGGT GAAGTGCGTC GGCACTAACT CGTTTTATCC
            TTCGCGCTTG CGCAGCCGTC GCCTTGCGGT GAAGTGCGTC GGCACTAACT CGTTTTATCC
            TTCGCGCTTG CGCAGCCGTC GCCTTGCGGT GAAGTGCGTC GGCACTAACT CGTTTTATCC
            TTCGCGCTTG CGCAGCCGTC GCCTTGCGGT GAAGTGCGTC GGCACTAACT CGTTTTATCC
            TTCGCGCTTG CGCAGCCGTC GCCTTGCGGT GAAGTGCGTC GGCAGTAACT CGTTTTATCC
            TTCGCGCTTG CGCAGCCGTC GCCTTGCGGT GAAGTGCGTC GGCACTAACT CGTTTTATCC
            TTCGCGCTTG CGCANCCATC GCNNNNNNNN NAANNNCGTC GGCACTAACT CGTTTTATCC
            TTCGCGCTTG CGCAGCCGTC GCCTTGCGGT GAAGTGCGTC GGCACTAACT CGTTTTATCC
            TTCGCGCTTG CGCAGCCGTC GCCTTGCGGT GAAGTGCGTC GGCACTAACT CGTTTTATCC
            TTCGTGCTTG CGCAGCCGTC GCCTTGCGGC GGAATGCGTC GGAACTAACT CGTTTTATCC
            TTCGTGCTTG CGCAGCCGTC GCCTTGCGGC GAAATGCGTC GGAACTAACT CGTTTTATCC
            TTCGTGCTTG CGCAGCCGTC GCCTTTCGGC GAAATGCGTC GGAACTAACT CGTTTTATCC
            TTCGTGCTTG CGCAGCCGTC GCCTTGCGGC GAAATGCGTC GGAACTAACT CGTTTTATCC
            TTCGTGCTTG CGCAGCCGTC GCCTTGCGGC GAAATGCGTC GGAACTAACT CGTTTTATCC
            TTCGTGCTTG CGCAGCCGTC GCCCTGCGGC GANNNNNNNN NNNNNNNNNN NNNNNNNNNN
            TTCGTGCTTG CGCAGCCGTC GCCTAGCGGC GAAATGCGTC GGCACTAACT CGTTTTATCC
            TTCGTGCTTG CGCAGCCGTC GCCTAGCGGC GAAATGCGTC GGCACTAACT CGTTTTATCC
            TTCGTGCTTG CGCAGCCGTC GCCTTGCGGC GAAATGCGTC GGAACTAACT CGTTTTATCC
            TTCGTGCTTG CGCAGCCGTC GCCTTGCGGC GAAATGCGTC GGCACTAACT CGTTTTATCC
            TTCGCGCTTG CGCAGCCGTC GCCTTGCGGT GAAGTGCGTC GGCACTAACT CGTTTTATCC
            TTCGCGCTTG CGCAGCCGTC GCCTTGCGGT GAAGTGCGTC GGCACTAACT CGTTTTATCC
            TTCGCGCTTG CGCAGCCGTC GCCTTGCGGT GAAGTGCGTC GGCACTAACT CGTTTTATCC
            TTCGCGCTTG CGCAGCCGTC GCNNNNNNNN NAAGTGNGTC GGCACTAACT CGTCCCNTCC
            TTCGCGCTTG CGCAGCCGTC GCCTTGCGGT GAAGTGCGTC GGCACTAACT CGTTTTATCC
            TTCGTGCAAG CGCAGCCGTC GCCTTGCGGC GAAATGCGTC GGAACTAACT CGTTTTATCC
            TTCGTGCTTG CGCAGCCGTC GCCTAGCGGC GAAATGCGTC GGCACTAACT CGTTTTATCC
            TTCGCGCTTG CGCAGCCGTC GCCTTGCGGT GAAGTGCGTC GGCACTAACT CGTTTTATCC
            TTCGTGCTTG CGCAGCCGTC GCCTTGCGGC GAAATGCGTC GGAACTAACT CGTTTTATCC
            TTCATGCTTG CGCAGCCGTC GCCTTGCGGC GAAATGCGTC GGAACTAACT CGTTTTATCC
            TTCGTGCTTG CGCAGCCGTC GCCCTGCGGC GANNNNNNNN NNNNNNNNNN NNNNNNNNNN
            TTCGTGCTTG CGCAGCCGTC GCCTTGCGGC GAAATGCGTC GGAACTAACT CGTTTTATCC
            TTCGTGCTTG CGCAGCCGTC GCCTTGCGGC GAAATGCGTC GGAACTAACT CGTTTTATCC
            TTCGTGCTTG CGCAGCCGTC GCCTTGCGGC GAAATGCGTC GGAACTAACT CGTTTTACCC
            TTCGTGCTTG CGCAGCCGTC GCNNNNNGNC GAAATGCGTC GGCACTAACT CGTTTTATCC
            TTCGTGCTTG CGCAGCCGTT GCCTTGCGGC GAAATGAGCC GGCACTAACT CGTTTTATCC
            TTCGTGCAAG CGCAGCCGTC GCCTTGCGGC GAAATGCGTC GGAACTAACT CGTTTTATCC
            TTCGTGCTTG CGCAGCCGTC GCCTTGCTGC GAAATGCGTC GGAACTAACT CGTTTTATCC
            TTCGTGCTTG CCCAGCCGTC GCCTTGCGGC GANNNNNNNN NNNNCTAACT CGTTTTATCN
            TTCGTGCTTG CGCAGCCGTC GCCTTGAGGC GAAACGCGTC GGCACTAACT CGTTTTATCC
            TTCGTGCTTG CGCAGCCGTC GCCTAGCGGC TAAATGCGTC GGCACTAACT CGTCNTATCC
            TTCGTGTTTG CGCAGCCGTC GCCTAGCGGC GAAATGCGTC GGCACTAACT CGTTTTATCC
            TTCGTGCTTG CGCAGCCGTC GCCTTGCGGC GAAATGCGTC GGAACTAACT CGTTTTATCC
            TTCGTGCTTG CGCAGCCGTC GCCTTGCGGC GAAATGCGTC GGAACTAACT CGTTTTATCC
            TTCGTGCTTG CGCANCCGTC GCNNNNNNNN NAAATGCGTC GGAACTAACT CGTTTTATCC
            TTCGTGCTTG CGCAGCCGTC GCCTTGCGGC GAAATGCGTC GGAACTAACT CGTTTTATCC
            TTCGTGCTTG CGCAGCCGTC GCCTTGAGGC GAAACGCGTC GGCACTAACT CGTTTTATCC
            TTCGTGCTTG CGCAGCCGTC GCCTTGAGGC GAAACGCGTC GGCACTAACT CGTTTTATCC
            TTCGCGCTTG CGCAGCCGTC GCCTTGCGGT GAAGTGCGTC GGCACTAACT CGTTTTATCC
            TTCGCGCTTG CGCAGCCGTC GCCTTGCGGT GAAGTGCGTC GGCACTAACT CGTTTTATCC
            TTCGCGCTTG CGCAGCCGTC GCCTTGCGGT GAAGTGCGTC GGCACTAACT CGTTTTATCC
            TTCGCGCTTG CGCAGCCGTC GCCTTGCGGT GAAGTGCGTC GGCACTAACT CGTTTTATCC
            TTCGCGCTTG CGCAGCCGTC GCCTTGCGGT GAAGTGCGTC GGCACTAACT CGTTTTATCC
            TTCGCGCTTG CGCNNCCATC GCNNNNNNNN NNNNNNNGTC GGCACTAACT CGTTTTATCC
            TTCGCGCTTA CGCAGCCGTC GCCTTGCGGT GAAGTGCGTC GGCACTAACT CGTTTTATCC
            TTCGCGCTTG CGCAGCCGTC GCCTTGCGGT GAAGTGCGTC AGCACTAACT CGTTTTATCC
            TTCGCGCTTG CGCAGCCGTC GCCTTGCGGT GAAGTGCGTC GGCACTAACT CGTTTTATCC
            TTCGCGCTTG CGCAGCCGTC GCCTTGCGGT GAAGTGCGTC AGCACTAACT CGTTTTATCC
            TTCGCGCTTG CGCAGCCGTC GCCTTGCGGT GAAGTGCGTC GGCACTAACT CGTTTTATCC
            TTCGCGCTTG CGCAGCCGTC GCCTTGCGGT GAAGTGCGTC GGCACTAACT CGTTTTATCC
            TTCGCGCTTG CGCAGCCGTC GCCTTGCGGT GAAGTGCGTC GGCACTAACT CGTTTTATCC
            TTCGCGCTTG CGCAGCCGTC GCNNNNNNNN GAAGTGNGTC GGCACTAACT CGTTTTATCC
            TTCGCGCTTG CGCAGCCGTC GCCTTGCGGT GAAGTGCGTC AGCACTAACT CGTTTTATCC
            TTCGCGCTTG CGCAGCCGTC GCCTTGCGTT GAAGTGCGTC GGCACTAACT CGTTTTATCC
            TTCGCGCTTG CGCAGCCGTC GCCTTGCGGT GAAGTGCGTC GGCACTAACT CGTTTTATCC
            TTCGCGCTTG CGCAGCCGTC GCCTTGCGGT GAAGTGCGTC GGCACTAACT CGTTTTATCC
            TTCGCGCTTG CGCAGCCGTC GCCTTGCGGT GAAGTGCGTC GGCACTAACT CGTTTTATCC
            TTCGCGCTTG CGCAGCCGTC GCCTTGCGGT GAAGTGCGTC GGCACTACCT CGTTTTATCC
            TTCGCGCTTG CGCAGCCGTC GCCTTGCGGT GAAGTGCGTC GGCACTAACT CGTTTTATCC
            TTCGCGCTTG CGCAGCCGTC GCNNNNNNNN GAAGNNCGTC GGCACTAACT CGTTTTATCC
            TTCGCGCTTG CGCAGCCGTC GCCTTGCGGT GAAGTGCGTC GGCACTAACT CGTTTTATCC
            TTCGCGCTTG CGCAGCCGTC GCCTTGCGGT GAAGTGCGTC GGCACTAACT CGTTTTATCC
            TTCGCACTTG CGCAGCCGTC GCCTTGCGGT GAAGTGCGTC GGCACTACCT CGTTTTATCC
            TTCGCGCTTG CGCAGCCGTC GCCTTGCGGT GAAGTGCGTC GGCACTAACT CGTTTTATCC
            TTCGCGCTTG CGCAGCCGTC GCCTTGCGGT GAAGTGCGTC GGCACTAACT CGTTTTATCC
            TTCGCGCTTG CGCAGCCGTC GCCTTGCGGT GAAGTGCGTC GGCACTAACT CGTTTTATCC
            TTCGCGCTTG CGCAGCCGTC GCCTTGCGGT GAAGTGCGTC GGCACTAACT CGTTTTATCC
            TTCGCGCTTG CGCAGCCGTC GCCTTGCGGT GAAGTGCGTC GGCACTAACT CGTTTTATCC
            TTCGCGCTTG CGCAGCCGTC GCCTTGCGGT GAAGTGCATC GGCACTAACT CGTTTTATCC
            TTCGCGCTTG CGCAGCCGTC GCCTTGCGGT GAAGTGCGTC GGCACTAACT CGTTTTATCC
            TTCGCGCTTG CGCAGCCGTC GCCTTGCGGT GAAGTGCGTC GGCACTAACT CGTTTTATCC
            TTCGCGCTTG CGCAGCCGTC GCCTTGCGGT GAAGTGCGTC GGCACTAACT CGTTTTATCN
            TTCGCGCTTG CGCAGCCGTC GCCTTGCGGT GAAGTGCGTC GGCACTAACT CGTTTTATCC
            TTCGCGCTTG CGCGGCCGTC GCCTTGCGGT GAAGTGCGTC GGCACTAACT CGTTTTATCC
            TTCGCGCTTG CGCAGCCGTC GCCTTGCGGT GAAGTGCGTC GGCACTAACT CGTTTTATCC
            TTCGCGCTTG CGCAGCCGTC GCNNNNNNNN GAAGTGCGTC GGCACTACCT CGTTTTATCC
            TTCGCGCTTG CGCATCCGTC GCCTTGCGGT GAAGTGCGTC GGCACTAACT CGTTTTATCC
            TTCGCGCTTG CGCAGCCGTC GCCTTGCGGT GAAGTGCGTC GGCACTAACT CGTTTTATCC
            TTCGCGCTTG CGCAGCCGTC GCCTTGCGGT GAAGTGCGTC GGCACTAACT CGTTTTATCC
            TTCGCGCTTG CGCAGCCGTC GCCTTGCGGT GAAGTGCGTC GGCACTAACT CGTTTTATCC
            TTCGCGCTTG CGCAGCCGTC GCCTTGCGGT GAAGTGCGTC GGCACTAACT CGTTTTATCC
            TTCGCGCTTG CGCAGCCGTC GCCTTGCGGT GAAGTGCGTC GGCACTAACT CGTTTTATCC
            TTCGCGCTTG CGCAGCCGTC GCNNNNNNNN GAAGTGCGTC GGCACTAACT CGTTTTATCC
            TTCGCGCTTG CGCAGCCGTC GCCTTGCGGT GAAGTGCGTC GGCACTAACT CGTTTTATCC
            TTCGCGCTTG CGCAGCCGTC GCCTTGCGGT GAAGTGCGTC GGCACTAACT CGTTTTATCC
            TTCGCGCTTG CGCAGCCGTC GCCTTGCGGT GAAGTGCGTC GGCACTAACT CGTTTTATCC
            TTCGTGCTTG CGTAGCCGTC GCTTTGCGNC GACATGCGTC GGCACTAACT CGTTTTATCC
            TTCGCGCTTG CGCAGCCGTC GCCTTGCGGT GAAGTGCGTC GGCACTAACT CGTTTTACCC
            TTCGCGCTTG CGCAGCCGTC GCCTTGCGGT GAAGTGCGTC GGCACTAACT CGTTTTATCC
            CTCGTGCTTG CGCAGCCGTC GCCTTGCGGC GAAGTGCGTC GGCACTAACT CGTTTTATCC
            CTCGNGCTTG CGCAGCCGTC GCCTTGCGGC GAAGTGCGTC GGCACTAACT CGTTTTATCC
            TTCGTGCTTG CGCAGCCGGC GCCTTGCGGC GAAATGCGTC GGCACCTACT CGTTTTATCC
            TTCGTGCTTG CGCAGCCGTC TCCTAGCGGC GAAATGCGTC GGCACTAACT CGTTTTATCC
            TTCGTGCTTG CGCAGCCGTC GCCTAGCGGC GAAANNCGTC GGCACTAACT CGTTTTATCC
            TTCGTGCTTG CGCAGCCGTC GCCTAGCGGC GAAATGCGTC GGCACTAACT CGTTTTATCC
            TTCGTGCTTG CGCAGCCGTC GCCTAGCGGC GAAATGCGTC GGCACTAACT CGTTTTATCC
            TTCGTGCTTG CGCAGCCGTC GCCTAGCGGC GAAATGCGTC GGCACTACCT CGTTTTATCC
            TTCGTGCTTG CGNAGCCGTC GCCTTGCGGC GANATGCGTC GGCACTAACT CGTTTTATCC
            TTCGTGCTTG CGCAGCCGTC GCCTAGCGGC GAAATGCGTC GGCACTAACT CGTTTTATCC
            TTCGTGCTTG CGCAGCCGTC GCCTAGCGGC GAAATGCGTC GGCACTAACT CGTTTTATCC
            TTCGTGCTTG CGCAGCCGTC GCCTAGCGGC GAAACGCGTC GGCACTAACT TATTTTATCC
            TTCGTGCTTG CGCAGCCGTC GCCTAGCGGC GAAATGCGTC GGCACTAACT CGTTTTATCC
            TTCGTGCTTG CGCAGCCGTC GCCTAGCGGC GAAATGCGTC GGCACTAACT CGTTTTATCC
            TTCGTGCTTG CGCAGCCGTC GCCTAGCGGC GAAATGCGTC GGCACNNNNN NNNNNNNNNN
            TTCGTGCTTG CGCAGCCGTC GCCTAGCGGC GAAATGCGTC GGCACTAACT CGTTTTATCC
            TTCGTGCTTG CGCAGCCGTC GCCTNGCGGC GAAATGCNTC GGCACTANCT NGTTTTATNN
            TTCGTGCTTG CGCAGCCGTC GCCTAGCGGC GAAANNCGTC GGCACTAACT CGTTTTATCC
            TTCGTGCTTG CGCAGCCGTC GCCTAGCGGC GAAATGCGTC GGCACTAACT CGTTTTATCC
            TTCGTGCTTG CGTAGCCGTC GCCTTGCGNC GACATGCGTC GGCACTAACT CGTTTTATCC
            TTCGTGCTTG CGCAGCCGTC GCCTTGCGGC GAAATGCGTC GGCACTAACT CGTTTTATCC
            TTCGTGCTTG CGCAGCCGTC GCCTTGCGGC GAAATGCGTC GGCACTAACT CGTTTTATCC
            TTCGTGCTTG CGCAGCCGTC GCCTTGCGGC GAANNANGTC GGCACTAATC CNNNNNNNNN
            TTCGTGCTTG CGCAGCCGTC GCCTTGCGGC GAAATGCGTT GGCACTAACT CGTTTTATCC
            TTAGTGCTTG CGCAGCCGTC GCCTTGCGGC GANNNNNNNN NNNNNNNNNN NNNNNNNNNN
            TTCGTGCTTG CGCAGCCGTC GCCTTGCGGC GAANNNCGTC GGCACTAACT CGTTTTATCC
            TTCGTGCTTG CGCAGCCGTC GCCTTGCGGC GANNNNNNNN NNNNNNNNNN NNNNNNNNNN
            TTCGTGCTTG CGCAGCCGTC GCCTTGCGGC GAAATGCGTC GGCACTAACT CGTTTTATCC
            TTCGTGCTTG CGCAGCCGTC GCCTTGCGGC GAAATGCGTC GGCACTAACT CGTTTTATCC
            TTCGTGCTTG CGCAGCCGTC GCCTTGCGGC GAAATGCGTC GGCACTAACT CGTTTTATCC
            TTCGTGCTTG TGCAGCCGTC GCCTTGCGGC GAAATGCGTC GGAACTAACT CGTTTTCTCC
            TTCGTGCTTG CGCAGCCGTC GCCTTGCGGA GAAATGCGTC GGAACTAACT CGTTTTCTCC
            TTCGTGCTTG CGCAGCCGTC GCCTTGCGGC GAAATGCGTC GGAACTAACT CGTTTTATCC
            TTCGTGCTTG CGCAGCCGTC GCCTTGCGGC GAAATGCGTC GGAACTAACT CGTTTTATCC
            TTCGTGCTTG CGCAGCCGTC GCCTTGCGGC GAAATGCGTC GGAACTAACT CGTTTTATCC
            TTCGTGCTTG CGCAGCCGTC GCCTTGCGGC GAAATGCGTC GGAACTAACT CGTTTTATCC
            TTCGTGCTTG CGCAGCCGTC GCCTTGCGGC GAAATGCGTC GGAACTAACT CGTTTTATCC
            TTCGTGCTTG CGCAGCCGTC GCCTTGCGGC GAAATGCGTC GGAACTAACT CGTTTTATCC
            TTCGTGCTTG CGCAGCCGTC GCCTTGCGGC GAAATGCGTC GGAACTAACT CGTTTTATCC
            TTCGTGCTTG CGCAGCTGTC GTCTTGCGGC GAAATGCGTC GGAACTAACT CGTTTTATCC
            TACGTGCAAG CGCAGCCGTC GCCTTGCGGC GAAATGCGTC GGCGCTAACT CGTTTTATCC
            TTCGTGCTTG CGCAGTCGTC GTCTTGCGGC GAAATGCGTC GGAACTAACT CGTTTTATAC
            TTCGTGCTTG CGCAGCCGTC GCCTTGCGGA GAAATGCGTC GGAACTAACT CGTTTTATCC
            TTCGTGCTTG CGCAGCCGTC GCCTTGCGGA GAAATGCGTC GGAACTAACT CGCCCTNTCC
            TTCGTGCTTG CGCAGCCGTC GCCTTGCGGA GAAATGCGTC GGAACTAACT CGCCCTNTCC
            TTCGTGCTTG CGCAGCCGTC GCCTTGCGGA GAAATGCGTC GGAACTAACT CGCCCTNTCC
            TTCGTGCTTG CGCAGCCGTC GCCTTGCGGA GAAATGCGTC GGAACTAACT CGCCCTNTCC
            TTCGTGCTTG CGCAGCCGTC GCCTTGCGGA GAAATGCGTC GGAACTAACT CGCCNTNTCC
            TTCGTGCTTG CGCAGCCGTC GCCTTGCGGA GAAATGCGTC GGAACTAACT CGCCCTNTCC
            TTCGTGCTTG CGCAGCCGTC GCCTTGCGGA GAAATGCGTC GGAACTAACT CGCCCTNTCC
            TTCGTGCTTG CGCAGCCGTC GCCTTGCGGA GAAATGCGTC GGAACTAACT CGCCNNNTCC
            TACGTGCAAG CGCAGCCGTC GCCTTGCGGC GAAATGCGTC GGCGCTAACT CGTTTTATCC
            TTCGTGCTTG CGCAGCCGTC GCCTTGCGGA GAAATGCGTC GGAACTAACT CGCCCTNTCC
            TTCGTGCTTG CGCAGCCGTC GCCTTGCGGA GAAATGCGTC GGAACTAACT CGCCCTNTCC
            TTCGTGCTTG CGCAGCCGTC GCCTTGCGGA GAAATGCGTC GGAACTAACT CGCCCTNTCC
            TACGTGCAAG CGCAGCCGTC GCCTTGCGGC GAAATGCGTC GGCGCTAACT CGTTTTATCC
            TTCGTGCTTG CGCAGCCGTC GCCTTGCGGC GAANTGCGTC GACACTAACT CGTTTTATCC

            CTTCTTTTAC TGAGCTTTCT ACCTAAGCTT TTAAACTGTC CATCAACAAG GTTCCGGAGG
            CTTCTTTTAC TGAGCTTTCT ACNNAANCGC TTAAACTGTC CAACNNCATG GTTCCGAAGG
            CTTCTTTTAC TGAGCTTTCT ACNNAANCNC TTAAACTGTC CAACCACATG GTTCCGAAGG
            CTTCTTTTAC TGAGCTTTCT ACNNAANCNC TTAAACTGTC CAACCACATG GTTCCGAAGG
            CTTCTTTTAC TGAGCTTTCT ACNTAANCNC TTAAACTGTC CAACCACATG GTTCCGAAGG
            CTTCTTTTAC TGAGCTTTCT ACNNAANCGC TTAAACTGTC CAACCACATG GTTCCGAAGG
            CTTCTTTTAC TGAGCTTTCT ACNNAANCGC TTAAACTGTC CAACCACATG GTTCCGAAGG
            CTTCTTTTAC TGAGCTTTCT ACNTAANCGC TTAAACTGTC CAACCACATG GTTCCGAAGG
            CTTCTTTTAC TGAGCTTTCT ACNTAANCNC TTAAACTGTC CAACCACATG GTTCCGAAGG
            CTTCTTTTAC TGAGCTTTCT ACNNAANCGC TTAAACTGTC CAACCNCATG GTTCCGAAGG
            CTTCTTTTAC TGAGCTTTCT ACNTAANCNC TTAAACTGTC CAACCACATG GTTCCGAAGG
            CTTCTTTTAC TGAGCTTTCT ACNNAANCNC TTAAACTGTC CAACCACATG GTTCCGAAGG
            CTTCTTTTAC TGAGCTTTCT ACNTAANCNC TTAAACTGTC CAACCACATG GTTCCGAAGG
            CTTCTTTTAC TGAGCTTTCT ACNNAANCNC TTAAACTGTC CAACCACATG GTTCCGAAGG
            CTTCTTTTAC TGAGCTTTCT ACNNAANCNC TTAAACTGTC CAACCACATG GTTCCGAAGG
            CTTCTTTTAC TGAGCTTTCT ACNTAANCNC TTAAACTGTC CAACCACATG GTTCCGAAGG
            CTTCTTTTAC TGAGCTTTCT ACNNAANCGC TTAAACTGTC NAACNNCANN GTTCCGAAGG
            CTTCTTTTAC TGAGCTTTCT ACNTAANCNC TTAAACTGTC CAACCACATG GTTCCGAAGG
            CTTCTTTTAC TGAGCTTTCT ACNTAANCNC TTAAACTGTC CAACCACATG GTTCCGAAGG
            CTTCTTTTAC TGAGCTTTCT ACNTAAGCTT TTAAACTGTC CATCANCATG GTTCCGGAGG
            CTTCTTTTAC TGAGCTTTCT ACCTAAGCTT TTAAACTGTC CATCAACAAG GTTCCGGAGG
            CTTCTTTTAC TGAGCTTTCT ACCTAAGCTT TTAAACTGTC CATCAACAAG GTTCCGGAGG
            CTTCTTTTAC TGAGCTTTCT ACCTAAGCTT TTAAACTGTC CATCAACAAG GTTCCGGAGG
            CTTCTTTTAC TGAGCTTTCT ACCTAAGCTT TTAAACTGTC CATCAACAAG GTTCCGGAGG
            NNNNNNNNAC TGAGCTTTCT ACNNAAGCTT TTAAACTGTC CATCAACANG GTTCCGGAGG
            CCTCTTTTAC TGTGCTTTCT ACNNAAGCTT TTAAACTGTC CAACCACATG GTTCCGGAGG
            CCTCTTTTAC TGTGCTTTCT ACNNAAGCTT TTAAACTGTC CAACCACATG GTTCCGGAGG
            CTTCTTTTAC TGAGCTTTCT ACNNAAGCTT TTAAACTGTC CATCAACATG GTTCCGGAGG
            CNNCNTTTAC TGAGCTTTCT ACNNAAGCTT TTAAACTGTC CAACNNCATG GTTCCGGAGG
            CTTCTTTTAC TGAGCTTTCT ACCNAANCNC TTAAACTGTC CAACCACATG GTTCCGAAGG
            CTTCTTTTAC TGAGCTTTCT ACNNAANCNC TTAAACTGTC CAACCACATG GTTCCGAAGG
            CTTCTTTTAC TGAGCTTTCT ACNNAANCNC TTAAACTGTC CAACCACATG GTTCCGAAGG
            CTTCTTTTAN TGAGCTTTCT ACNNANNTAT TTAAACTGTC NAACNNCANG GTTCCGAAGG
            CTTCTTTTAC TGAGCTTTCT ACNNAANCGC TTAAACTGTC CAACCACATG GTTCCGAAGG
            CTTCTTTTAC TGAGCTTTCT ACCTAAGCTT TTAAACTATC CATCNNCATG GTTCCGGAGG
            CCTCTTTTAC TGTGCTTTCT ACNNAAGCTT TTAAACTGTC CAACCACATG GTTCCGGAGG
            CTTCTTTTAC TGAGCTTTCT ACNTAANCGC TTAAACTGTC CAACNNCATG GTTCCGAAGG
            CTTCTTTTAC TGAGCTTTCT ACCTAAGCTT TTAAACTGTC CATCAACAAG GTTCCGGAGG
            CTTCTTTTAC TGAGCTTTCT ACNTAAGCTT TTAAACTGTC CATCAACATG GTTCCGGAGG
            NNNNNNCCAC TGAGCTTTCT ACNTAAGCTT TTAAACTGTC CATCAACANG GTTCCGGAGG
            CTTCTTTTAC TGAGCTTTCT ACCTAAGCTT TCAAACTGTC CATCAACAAG GTTCCGGAGG
            CTTCTTTTAC TGAGCTTTCT ACNNAAGCTT TTAGACTGTC CATCAACATG GTTCCGGAGG
            CTTCTTNNAC TGAGCTTTCT ACNTAAGCTT TTAAACTGTC CATTAACATG GCTCCGGAGG
            CCTCTTTTAN TGTGCTTTCT ACNTAAGCTT TTAAACTGTC CAACNNCANG GTTCCGGAGG
            CTTCTTTTAC TGAGCTTTCT ACNNAAGCTT TTAAACTGTC CAACCGCATG GTTCCGGAGG
            CTTCTTTTAC TGAGCTTTCT ACNNAAGCTT TTAAACTGTC CATCAACATG GTTCCGGAGG
            CTTCTTTNAC TGAGCTTTNN ACNTAAGCTT TTAAACTGTA CATCAACATG GTTCCGGAGG
            NTCCNTTTAC AGAGCTTTCT ACNNAAGCTT TTAAACTGTC CAACNACATG GTTCCGGAGG
            CTTCTTTTAC TGAGCTTTCT ACTNNNNNNN TTAAACTGTC CAACCACATG GTTCCGGAGG
            CCTCTTTTAC TGTGCTTTCT ACNTAAGCTT TTAAACTGTC CAACCACATG GTTCCGGAGG
            CCTCTTTTAC TGTGCTTTCT ACNNAAGCTT TTAAACTGTC CAACCACATG GTTCCGGAGG
            CTTCTTTTAC TGAGCTTTNT ACNNAAGCTT TTAAACTGTC CATCAACATG GTTCCGGTGG
            CTTCTTTTAC TGAGCTTTCT ACNNAAGCTT TTAAACTGTC CATCAACATG GTTCCAGAGG
            CTTCTTTTAN TGAGCTTTCT ACNNAAGCTT TTAAACTGTC NATCNNCANG GTTCCGGAGG
            CTTCTTTTAC TGAGCTTTNN ACNNAAGCTT TTAAACTGTC CATCAACATG GTTCCGGAGG
            CTTCTTTTAC TGAGCTTTCT ACTCNNNNNN TTAAACTGTC CAACCACATG GTTCCGGAGG
            CTTCTTTTAC TGAGCTTTCT ANTNNNNNNN TTAAACTGTC CAACCACATG GTTCCGGAGG
            CTTCTTTTAC TGAGCTTTCT ACNNAANCNC TTAAACTGTC CAACCACATG GTTCCGAAGG
            CTTCTTTNAC TGAGCTTTCT ACNTAANCNC TTAAACTGTC CAACCACATG GTTCCGAAGG
            CTTCTTTTAC TGAGCTTTCT ACNTAANCNC TTAAACTGTC CAACCACATG GTTCCGAAGG
            CTTCTTTTAC TGAGCTTTCT ACNNANNNAT TTAAACTGTC CAACCACATG GTTCCGAAGG
            CTTCTTTTAC TGAGCTTTCT ACNTAANCGC TTAAACTGTC CAACCACATG GTTCCGAAGG
            CTTCTTTTNN TGAGCTTTCT ACNNAANCGC TTGAACTGTN NAANNNCNNN NTTCCGAAGG
            CTTCTTTTAC TGAGCTTTCT ACNNAANCNC TTAAACTGTC CAACCACATG GTTCCGAAGG
            CTTCTTTTAC TGAGCTTTCT ACNTAANCGC TTAAACTGTC CAACCACATG GTTCCGAAGG
            CTTCTTTTAC TGAGCTTTCT ACNNAANCGC TTAAACTGTC CAACCACATG GTTCCGAAGG
            CTTCTTTTAC TGAGCTTTCT ACNNAANCNC TTAAACTGTC CAACCACATG GTTCCGAAGG
            CTTCTTTTAC TGAGCTTTCT ACNTAANCGC TTAAACTGTC CAACCACATG GTTCCGAAGG
            CTTCTTTTAC TGAGCTTTCT ACNTAANCNC TTAAACTGTC CAACCACATG GTTCCGAAGG
            CTTCTTTTAC TGAGCTTTCT ACNNAANCGC TTAAACTGTC CAACCACATG GTTCCGAAGG
            CTTCTTTTAC TGAGCTTTCT ACNNAANCNC TTAAACTGTC NAACNNCANG GTTCCGAAGG
            CTTCTTTTAC TGAGCTTTCT ACNTAANCGC TTAAACTGTC CAACCACATG GTTCCGAAGG
            CTTCTTTTAC TGAGCTTTCT ACNNAANCGC TTAAACTGTC CAACCACATG GTTCCGAAGG
            CTTCTTTTAC TGAGCTTTCT ACNNAANCGC TTAAACTGTC CAACCACATG GTTCCGAAGG
            CTTCTTTTAC TGAGCTTTCT ACNNAANCGC TTAAACTGTC CAACCACATG GTTCCGAAGG
            CTTCTTTTAC TGAGCTTTCT ACNNAANCGC TTAAACTGTC CAACCACATG GTTCCGAAGG
            CTTCTTTTAC TGATCTTTCT ACNNAANCGC TTAAACTGTC CAACCACATG GTTCCGAAGG
            CTTCTTTTAC TGAGCTTTCT ACNTAANCGC TTAAACTGTC CAACCACATG GTTCCGAAGG
            CTTCTTTTAC TGAGCTTTCT ACNNAANCGC TTAAACTGTC CAACNNCATG GTTCCGAAGG
            CTTCTTTTAC TGAGCTTTCT ACNNAANCGC TTAAACTGTC CAACCACATG GTTCCGAAGG
            CTTCTTTTAC TGAGCTTTCT ACNNAANCNC TTAAACTGTC CAACCACATG GTTCCGAAGG
            CTTCTTTTAC TGAGCTTTCT ACNTAANCNC TTAAACTGTC CAACCACATG GTTCCGAAGG
            CTTCTTTTAC TGAGCTTTCT ACNNAANCGC TTAAACTGTC CAACNACATG GTTCCGAAGG
            CTTCTTTTAC TGAGCTTTCT ACNTAANCGC TTAAACTGTC CAACCACATG GTTCCGAAGG
            CTTCTTTTAC TGAGCTTTCT ACNNAANCGC TTAAACTGTC CAACCACATG GTTCCGAAGG
            CTTCTTTTAC TGAGCTTTCT ACNNAANCGC TTAAACTGTC CAACCACATG GTTCCGAAGG
            CTTCTTTTAC TGAGCTTTCT ACNTAANCGC TTAAACTGTC CAACCACATG GTTCCGAAGG
            CTTCTTTTAC TGAGCTTTTC ACNNAANCGC TTAAACTGTC CAACCACATG GTTCCGAAGG
            CTTCTTTTAC TGAGCTTTCT ACNNAANCGC TTAAACTGTC CAACCACATG GTTCCGAAGG
            CTTCTTTTAC TGAGCTTTCT ACNNAANCGC TTAAACTGTC CAACCACATG GTTCCGAAGG
            CTTTCTTTAC TGAGCTTTCT ACNCAANCGC TTAAACTGTC CAACCACATG GTTCCGAAGG
            CTTCTTTTAC TGAGCTTTCT ACNTAANCGC TTAAACTGTC CAACCACATG GTTCCGAAGG
            CTTCTTTTAC TGAGCTTTCT ACNTAANCNC TTAAACTGTC CAACCACATG GTTCCGAAGG
            CTTCTTTTAC TGAGCTTTCT ACNNAANCGC TTAAACTGTC CAACCACATG GTTCCGAAGG
            CTTCTTTTAC TGATCTTTCT ACNTAANCNC TTAAACTGTC CAACNNCANG GTTCCGAAGG
            CTTCTTTTAC TGAGCCCCCT ACNNAANCNC TTAAACTGTC CAACCACATG GTTCCGAAGG
            CTTCTTTNAC TGAGCTTTCN ACNNAANCNC TTAAACTGTC CAACCACATG GTTCCGAAGG
            CTTCTTTTAC TGAGCTTTCT ACNTAAACAC TTAAACTGTC CAACCACATG GTTCCGAAGG
            CTTCTTTTAC TGAGCTTTCT ACNTAANCNC TTAAACTGTC CAACCACATG GTTCCGAAGG
            CTTCTTTTAC TGAGCTTTCT ACNNAANCNC TTAAACTGTC CAACCACATG GTTCCGAAGG
            CTTCTTTTAC TGAGCTTTCT ACNTAANCNC TTAAACTGTC CAACCACATG GTTCCGAAGG
            CTTCTTTTAC TGAGCTTTCN ACNNAANCNC TTAAACTGTC NAACNNCATG GTTCCGAAGG
            CTTCTTTTAC TGAGCTTTCT ACNTAANCNC TTAAACTGTC CAACCACCTG GTTCCGAAGG
            CTTCTTTTAC TGAGCTTTCT ACNNAANCNC TTAAACTGTC CAACCACATG GTTCCGAAGG
            CTTCTTTTAC TGAGCTTTCT ACNNAAACAC TTAAACTGTC CAACCACATG GTTCCGAAGG
            CTTCTTTTAC TGAGCTTTCT ACNNAAGCTT TTAAACTGTC CAACCACATG GTTCCGGAGG
            CTTCTCNNAC TGAGCTTTCT ACNNAANCGC TTAAACTGTC CAACCACATA GTTCCGAAGG
            CTTCTTTTAC TGAGCTTTCN ACNNAANCGC TTAAACTGTC CAACCACATG GTTCCGAAGG
            CTTCTTTTAC TGAGCTTTCT ACNNAANCNC TTAAACTGTC CAACCACATG GTTCCGAAGG
            CTTCTTTTAC TGAGCTTTCT ACNNAANCNC TTAAACTGTC CAACCACATG GTTCCGAAGG
            CTTCTTTTAC TGAGCTTTCT ACNNAGNNNN CTAAACTGTC CAACCACATG ATTCCGGAGG
            CCTCTTTTAC TGTGCTTTCT ACNNAAGCTT TTAAACTGTC CAACCACATG GTTCCGGAGG
            CCTCTTTTAC TGTGCTTTCT ACNNAAGCTT TTAAACTGTC CAACCACATG GTTCCGGAGG
            CCTCTTTTAC TGTGCTTTCT ACNNAAGCTT TTAAACTGTC CAACCACATG GTTCCGGAGG
            CCTCTTTTAC TGTGCTTTCT ACNNAAGCTT TTAAACTGTC CAACCACATG GTTCCGGAGG
            CCTCTTTTAC TGTGCTTTCT ACNNAAGCTT TTAAACTGTC CAACCACATG GTTCCGGAGG
            CTTCTTTTAC TGAGCTTTCT ACNNAAGCTT TTAAACTGTC CAACCACATG GTTCCGGAGG
            CCTCTTTTAC TGTGCTTTCT ACNNAAGCTT TTAAACTGTC CAACCACATG GTTCCGGAGG
            CCTCTTTTAC TGTGCTTTCT ACNNAAGCTT TTAAACTGTC CAACCACATG GTTCCGGAGG
            CCTCTTTTAC TGTGCTTTCT ACNNAAGCTT TTAAACTGTC CAACCACATG GTTCCGGAGG
            CCTCTTTTAC TGTGCTTTCT ACNNAAGCTT TTAAACTGTC CAACCACATG GTTCCGGAGG
            CCTCTTTTAC TATGCTTTCT ACNNAAGCTT TTAAACTGTC CAACCACATG GTTCCGGAGG
            NNNNNNNNNN NNNGCTTTCT ACNNAAGCTT TTAAACTGTC CAACCACATG GTACCGGAAG
            CCTCTTTTAC TGTGCTTTCN ACNNAAGCTT TTAAACTGTC CAACCACATG GTTCCGGAGG
            NNNNNTTNAC TGTGNTNTNN ACNNAANNNN TTAAACTGTC NAACCACANG GTTCCGGAGG
            CCTCTTTTAC TGTGCTTTCT ACNNAAGCTT TTAAACTGTC TAACCACATG GTTCCGGAGG
            CCTCTTTTAC TGTGCTTTCT ACNNAAGCTT TTAAACTGTC CAACCACATG GTTCCGGAGG
            CTTCTTTTAC TGAGCTTTCT ACNNAAGCTT TTAAACTGTC CAACCACATG GTTCAGGAGG
            CTTCTTTTAC TGAGCTTTCT ACNNAAGCTT TTAATCTGTC CAACCACATG GTTCCGGAGG
            CTTCTTTTAC TGAGCTTTCT ACNNAAGCTT TTAATCTGTC CAACCACATG GTTCCGGAGG
            NNNNNNNNNN NNNNATTTCT ACNNAAGCTT TTAAACTGCC CAACCACATG GTTCCGGAGG
            CTTCTTTTGA TGAGCTTTCT ACNNGNGCTT TTAAACTGCC CAACCACATG GTTCCGGAGG
            NNNNNNNNNN NNNNNNNNNN NCCTAAGCTT TTAAATTGCC CAACCACATG GTTCCGGAGA
            CTTCTTTTGC TGAGCTTTCT ACNTAAGCTT TTAAACTGCC CAACCACATG GTTCCGGAGG
            NNNNNNNNGN TGAGCTTTCT ACNNAAGCTT TTAAACTGCC CAACCACATG GTTCCGGAGG
            CTTCTNTTGC TGAGCTTTCT ACNNAAGCTT TTAAACTGCC CAACCACATG GTTCCGGAGG
            CTTCTTTTGC TGAGCTTTCT ACNNAAGCTT TTAAACTGCC NAACCACATG GTTCCGGAGG
            CTTCTTTTAC TGAGCTTTCT ACNTAAGCTT TTAAACTGTC CAACCACATG GTTCCGGAGG
            CTTCTTTTAC TGAGCTTTCT ACNNAAGCTT TTAAACTGTC CATCAACATG GTTCCGGAGG
            CTTCTTTTAC TGAGCTTTCT ACNNAAGCTT TTAAACTGTC CATCAACATG GTTCCGGAGG
            CTTCTTTTAC TGAGCTTTCT ACNNAAGCTT TTAAACTGTC CATCAACATG GTTCCGGAGG
            CTTCTTTTAC TGAGCTTTCT ACNNAAGCTT TTAAACTGTC CATCAACATG GTTCCGGAGG
            CTTCTTTTAC TGAGCTTTNN ACNNAAGCTT TTAAACTGTC CATCAACATG GTTCCGGAGG
            CTTCTTTTAC TGAGCTTTCT ACNNAAGCTT TTAAACTGTC CATCAACATG GTTCCGGAGG
            CTTCTTTTAC TGAGCTTTCT ACNNAAGCTT TTAAACTGTC CATCAACATG GTTCCGGAGG
            CTTCTTTTAC TGAGCTTTCT ACNNAAGCTT TTAAACTGTC CATCAACATG GTTCCGGAGG
            CTTCTTTTAC TGAGCTTTNN ACNNAAGCTT TTAAACTGTC CATCAACATG GTTCCGGAGG
            CTTCTTTTAC TGAGCTTTCT ACCTAAGCTT TTAAACTGTC CATCAACANG GTTCCGGAGG
            CTTCTTTTAC TGAGCTTTCT ATCTAAGCTT TTAAACTGTC CGACCATATG GTTCCGGAGG
            ATTCTTTTAC TGAGCTTTCT ACCTAAGCTT TTAAACTGTC CATCAACANG GTTCCGGAGG
            CTTCTTTTAC TGAGCTTTCT ACCTAAGCTT TTAAACTGTC CATCAACAAG GTTTCGGAGG
            CTTCTTTTAC TGAGCTTTCT ACCTAAGCTT TTAAACAGTC CATCAACAAG GTTTCGGAGG
            CTTCTTTTAC TGAGCTTTCT ACCTAAGCTT TTAAACAGTC CATCAACAAG GTTTCGGAGG
            CTTCTTTTAC TGAGCTTTCT ACCTAAGCTT TTAAACAGTC CATCAACAAG GTTTCGGAGG
            CTTCTTTTAC TGAGCTTTCT ACCTAAGCTT TTAAACAGTC CATCAACAAG GTTTCGGAGG
            CTTCTTTTAC TGAGCTTTCT ACCTAAGCTT TTAAACAGTC CATCAACAAG GTTTCGGAGG
            CTTCTTTTAC TGAGCTTTCT ACCTAAGCTT TTAAACAGTC CATCAACAAG GTTTCGGAGG
            CTTCTTTTAC TGAGCTTTCT ACCTAAGCTT TTAAACAGTC CATCAACAAG GTTTCGGAGG
            CTTCTTTTAC TGAGCTTTCT ACCTAAGCTT TTAAACAGTC CATCAACAAG GTTTCGGAGG
            CTTCTTTTAC TGAGCTTTCT ACCTAAGCTT TTAAACTGTC CGACCATATG GTTCCGGAGG
            CTTCTTTTAC TGAGCTTTCT ACCTAAGCTT TTAAACAGTC CATCAACAAG GTTTCGGAGG
            CTTCTTTTAC TGAGCTTTCT ACCTAAGCTT TTAAACAGTC CATCAACAAG GTTTCGGAGG
            CTTCTTTTAC TGAGCTTTCT ACCTAAGCTT TTAAACAGTC CATCAACAAG GTTTCGGAGG
            CTTCTTTTAC TGAGCTTTCT GNNNNNNNNN TTAAACTGTC CGACCATATG GTTCCGGAGG
            CTTCTTTTAC TGAGCTTTNT ACNNAANCGC TTAAACTGTC CAACCACATG GTTCCGAAGG

            TGCCGTGACA GGGAAAAGTC GTTCCTACAC CTAACAGCCG TTCCCTTCTT GTCCCCCTTC
            TGCCGTGACA AGGAAAAGTC GTTCCTACAC CTAACAGCTG TTCCCTCCCT GTCCCNNNNN
            TGCCGTGACA AGGAAAAGTC GTTCCTACAC CTAACAGCTG TTCCCTCCCT GTCCCCNNNN
            TGCCGTGACA AGGAAAAGTC GTTCCTACAC CTAACAGCTG TTCCCTCCCT GTCCCNNNNN
            TGCCGTGACA AGGAAAAGTC GTTCCTACAC CTAACAGCTG TTCCCTCCCT GTCCCCNNNN
            TGCCGTGACA AGGAAAAGTC GTTCCTACAC CTAACAGCTG TTCCCTCCCT GTCCCCNNNN
            TGCCGTGACA AGGAAAAGTC GTTCCTACAC CTAACAGCTG TTCCCTCCCT GTCCCCNNNN
            TGCCGTGACA AGGAAAAGTC GTTCCTACAC CTAACAGCTG TTCCCTCCCT GTCCCNNNNN
            TGCCGTGACA AGGAAAAGTC GTTCCTACAC CTAACAGCTG TTCCCTCCCT GTCCCCNNNN
            TGCCGTGACA AGGAAAAGTC GTTCCTACAC CTAACAGCTG TTCCCTCCCT GTCCCCNNNN
            TGCCGTGACA AGGAAAAGTC GTTCCTACAC CTAACAGCTG TTCCCTCCCT GTCCCCNNNN
            TGCCGTGACA AGGAAAAGTC GTTCCTACAC CTAACAGCTG TTCCCTCCCT GTCCCCNNNN
            TGCCGTGACA AGGAAAAGTC GTTCCTACAC CTAACAGCTG TTCCCTCCCT GTCCCNNNNN
            TGCCGTGACA AGGAAAAGTC GTTCCTACAC CTAACAGCTG TTCCCTCCCT GTCCCCNNNN
            TGCCGTGACA AGGAAAAGTC GTTCCTACAC CTAACAGCTG TTCCCTCCCT GTCCCCNNNN
            TGCCGTGACA AGGAAAAGTC GTTCCTACAC CTAACAGCTG TTCCCTCCCT GTCCCCNNNN
            TGCCGTGACN AGGAAAAGTC GTTCCTACAC CTAACAGCTG TTCCCTCCCT GTCCCNNNNN
            TGCCGTGACA AGGAAAAGTC GTTCCTACAC CTAACAGCTG TTCCCTCCCT GTCCCCNNNN
            TGCCGTGACA AGGAAAAGTC GTTCCTACAC CTAACAGCTG TTCCCTCCCT GTCCCCNNNN
            TGCCGTGACA GGGAAAAGTC GTTCCTACAC CTAACAGCTG TTCCCTCCCT GTCCCCCATC
            TGCCGTGACA GGGAAAAGTC GTTCCTACAC CTAACAGCCG TTCCCTCCTT GTCCCCCTTC
            TGCCGTGACA GGGAAAAGTC GTTCCTACAC CTAACAGCCG TTCCCTCCTT GTCCCCCTTC
            TGCCGTGACA GGGAAAAGTC GTTCCTACAC CTAACAGCCG TTCCCTCCTT GTCCCCCTTC
            TGCCGTGACA GGGAAAAGTC GTTCCTACAC CTAACAGCCG TTCCCTCCTT GTCCCCCTTC
            TGCCGTGACA GGGAAAAGTC GTTCCTACAC CTAACAGCTG TTCCTTCCCT GTCCCCCATC
            TGCCGTGACA GGGAAAAGTC GTTCCTACAC CTAACAGCTG TTCCCTCCCT GNNNNNNNNN
            TGCCGTGACA GGGAAAAGTC GTTCCTACAC CTAACAGCTG TTCCCTCCCT GNNNNNNNNN
            TGCCGTGACA GGGAAAAGTC GTTCCTACAC CTAACAGCTG TTCCCTCCCT GTCCCCCATC
            TGCCGCGACA GGGAAAAGTC ATTCCTAAAC CTAACAGCTG CTCCCTCCCT GTCCCCCATC
            TGCCGTGACA AGGAAAAGTC GTTCCTACAC CTAACAGCTG TTCCCTCCCT GTCCCCNNNN
            TGCCGTGACA AGGAAAAGTC GTTCCTACAC CTAACAGCTG TTCCCTCCCT GTCCCNNNNN
            TGCCGTGACA AGGAAAAGTC GTTCCTACAC CTAACAGCTG TTCCCTCCCT GTCCCCNNNN
            TGCCGTGACN AGGAAAAGTC GTTCCTACAC CTAACAGCTG TTCCCTCCCT GTCCCNNNNN
            TGCCGTGACA AGGAAAAGTC GTTCCTACAC CTAACAGCTG TTCCCTCCCT GTCCCCNNNN
            TGCCGTGACA GGGAAAAGTC GTTCCTACAC CTAACAGCTG TTCCCTCCTT GTCCCCNNNN
            TGCCGTGACA GGGAAAAGTC GTTCCTACAC CTAACAGCTG TTCCCTCCCT GNNNNNNNNN
            TGCCGTGACA AGGAAAAGTC GTTCCTACAC CTAACAGCTG TTCCCTCCCT GTCCCCNNNN
            TGCCGTGACA GGGAAAAGTC GTTCCTACAC CTAACAGCCG TTCCCTCCTT GTCCCCCTTC
            TCCCGTGACA GGGAAAAGTC GTTCCTACAC CTTACAGCTG TTCCCTCCCT GTCCCCCTTC
            TGCCGTGACA GGGAAAAGTC GTTCCTACAC CTAACAGCTG TTCCTTCCCT GTCCCCCATC
            TGCCGTGACG GGGAAAAGTC GTTCCTACAC CTAACAGCCA TTCCCTCCTT GTCCCCCTTC
            TGCCGTGACA GGGAAAAGTC GTTCCTACAC CTAACAGCTG TTCCCTCCCT GTCCCCCACC
            TGCCGTGACA GGGAAAAGTC GTTCCTACAC CTAACAGCTG TTCCCTCCCT GTTCCCCATC
            TGCCATGACA GGGAAAAGTC GTTCCTACAC CTAACAGCTG TTCCCTCCCT GNNNNNNNNN
            TGCCGTGACA GGAAAAAGTC GTTCCTACAC CTAACAGCTG TTCACTCCCT GTCTCCCATC
            TGACGTGACA GGGAAAAGTC GTTCCTACAC CTAACGGCTG TTCCCTCCCT GTCCCCCATC
            TGCCGTGACA GGGAAAAGTC GTTCCTACAC CTAACAGCTG TTCCCTCCCT GTCCCACATC
            TGCCGTGACA GGGAAAAGTC GTTCCTACAC CTAACAGCTG TTTCCTCCCT GTCCCCCATC
            TGCCGTGGCA GGGAAAAGTC GTTCCTACAC CTAACAGCTG TTCCCTCCCT GTCCCCCATC
            TGCCGTGACA GAGAAAAGTC GTTCCTACAC CTAACAGCTG TTCCCTCCCT GNNNNNNNNN
            TGCCGTGACA GGGAAAAGTC GTTCCTACAC CTAACAGCTG TTCCCTCCCT GNNNNNNNNN
            TGACGTGACA GGGAAAAGTC GTTCCTACAC CTAACAGCTG TTCCCTCCCT GTCCCCCATC
            TGACGTGACA GGGAAAAGTC GTTCCTACAC CTAACAGCTG TTCCCTCCCT GTCCCCCATC
            TGCCGTGACA GGGAAAAGTC GNNCCTACAC CTAACAGCTG TTCCCTCCCT GTCCCCCANN
            TGCCGTGACA GGGAAAAGTC GTTCCTACAC CTAACAGCTG TTCCCTCCCT GTCCCCCATC
            TGCCGTGGCA GGGAAAAGTC GTTCCTACAC CTAACAGCTG TTCCCTCCCT GTCCCCCATC
            TGCCGTGGCA GGGAAAAGTC GTTCCTACAC CTAACAGCTG TTCCCTCCCT GTCCCCCATC
            TGCCGTGACA AGGAAAAGTC GTTCCTACAC CTAACAGCTG TTCCCTCCCT GTCCCNNNNN
            TGCTGTGACA AGGAAAAGTC GTTCCTACAC CTAACAGCTG TTCCCTCCCT GTCCCNNNNN
            TGCCGTGACA AGGAAAAGTC GTTCCTACAC CTAACAGCTG TTCCCTCCCT GTCCCNNNNN
            TGCCGTGACA AGGAAAAGTC GTTCCTACAC CTAACAGCTG TTCCCTCCCT GTCCCNNNNN
            TGCCGTGACA AGGAAAAGTC GTTCCTACAC CTAACAGCTG TTCCCTCCCT GTCCCNNNNN
            TGCCGTGACA AGGAANAGNC GNNCCTACAC CTAACAGCTG TTCCCTCNCT GTNNNNNNNN
            TGCCGTGACA AGGAAAAGTC GTTCCTACAC CTAACAGCTG TTCCCTCCCT GTCCCNNNNN
            TGCCGTGACA AGGAAAAGTC GTTCCTACAC CTAACAGCTG TTCCCTCCCT GTCCCCNNNN
            TGCCGTGACA AGGAAAAGTC GTTCCTACAC CTAACAGCTG TTCCCTCCCT GTCCCNNNNN
            TGCCGTGACA AGGAAAAGTC GTTCCTACAC CTAACAGCTG TTCCCTCCCT GTCCCNNNNN
            TGCCGTGACA AGGAAAAGTC GTTCCTACAC CTAACAGCTG TTCCCTCCCT GTCCCCNNNN
            TGCCGTGACA AGGAAAAGTC GTTCCTACAC CTAACAGCTG TTCCCTCCCT GTCCCCNNNN
            TGCCGTGACA AGGAAAAGTC GTTCCTACAC CTAACAGCTG TTCCCTCCCT GTCCCCNNNN
            TGCCGTGACA AGGAAAAGTC GTTCCTACAC CTAACAGCTG TTCCCTCCCT GTCCCNNNNN
            TGCCGTGACA AGGAAAAGTC GTTCCTACAC CTAACAGCTG TTCCCTCCCT GTCCCCNNNN
            TGCCGTGACA AGGAAAAGTC GTTCCTACAC CTAACAGCTG TTCCCTCCCT GTCCCCNNNN
            TGCCGTGACA AGGAAAAGTC GTTCCTACAC CTAACAGCTG TTCCCTCCCT GTCCCCNNNN
            TGCCGTGACA AGGAAAAGTC GTTCCTACAC CTAACAGCTG TTCCCTCCCT GTCCCCNNNN
            TGCCGTGACA AGGAAAAGTC GTTCCTACAC CTAACAGCTG TTCCCTCCCT GTCCCNNNNN
            TGCCGTGACA AGGAAAAGTC GTTCCTACAC CTAACAGCTG TTCCCTCCCT GTCCCCNNNN
            TGCCGTGACA AGGAAAAGTC GTTCCTACAC CTAACAGCTG TTCCCTCCCT GTCCCCNNNN
            TGCCGTGACA AGGAAAAGTC GTTCCTACAC CTAACAGCTG TTCCCTCCCT GTCNCNNNNN
            TGCCGTGACA AGGAAAAGTC GTTCCTACAC CTAACAGCTG TTCCCTCCCT GTCCCNNNNN
            TGCCGTGACA AGGAAAAGTC GTTCCTACAC CTAACAGCTG TTCCCTCCCT GTCCCCNNNN
            TGCCGTGACA AGGAAAAGTC GTTCCTACAC CTAACAGCTG TTCCCTCCCT GTCCCCNNNN
            TGCCGTGACA AGGAAAAGTC GTTCCTACAC CTAACAGCTG TTCCCTCCCT GTCCCCNNNN
            TGCCGTGACA AGGAAAAGTC GTTCCTACAC CTAACAGCTG TTCCCTCCCT GTCCCCNNNN
            TGCCGTGACA AGGAAAAGTC GTTCCTACAC CTAACAGCTG TTCCCTCCCT GTCCCCNNNN
            TGCCGTGACA AGGAAAAGTC GTTCCTACAC CTAACAGCTG TTCCCTCCCT GTCCCCNNNN
            TGCCGTGACA AGGAAAAGTC GTTCCTACAC CTAACAGCTG TTCCCTCCCT GTCCCCNNNN
            TGCCGTGACA AGGAAAAGTC GTTCCTACAC CTAACAGCTG TTCCCTCCCT GTCCCCNNNN
            TGCCGTGACA AGGAAAAGTC GTTCCTACAC CCAACAGCTG TTCCCTCCCT GTCCCCNNNN
            TGCCGTGACA AGGAAAAGTC GTTCCTACAC CTAACAGCTG TTCCCTCCCT GTCCCCNNNN
            TGCCGTGACA AGGAAAAGTC GTTCCTACAC CTAACAGCTG TTCCCTCCCT GTCCCCNNNN
            TGCCGTGACA AGGAAAAGTC GTTCCTACAC CTAACAGCTG TTCCCTCCCT GTCCCCNNNN
            TGCCGTGACA AGGAAAAGTC GTTCCTACAT CTAACAGCTG TTCCCTCCCT GTCCCCNNNN
            TGCCGTGACA AGGAAAAGTC GTTCCTACAC CTAACAGCTG TTCCCTCCCT GTCCCNNNNN
            TGCCGTGACA AGGAAAAGTC GTTCCTACAC CTAACAGCTG TTCCCTCCCT GTCNCNNNNN
            TGCCGTGACA AGGAAAAGTC GTTCCTACAC CTAACAGCTG TTCCCTCCCT ATCCCNNNNN
            TGCCGTGACA AGGAAAAGTC GTTCCTACAC CTAACAGCTG TTCCCTCCCT GTCCCNNNNN
            TGCCGTGACA AGGAAAAGTC GTTCCTACAC CTAACAGCTG TTCCCTCCCT GTCCCCNNNN
            TGCCGTGACA AGGAAAAGTC GTTCCTACAC CTAACAGCTG TTCCCTCCCT GTCCCCNNNN
            TGCCGTGACA AGGAAAAGTC GTTCCTACAC CTAACAGCTG TTCCCTCCCT GTCCCCNNNN
            TGCCGTGACA AGGAAAAGTC GTTCCTACAC CTAACAGCTG TTCCCTCCCT GTCCCCNNNN
            TGCCGTGACA AGGAAAAGTC GTTCCTACAC CTAACAGCTG TTCCCTCCCT GTCCCCNNNN
            TGCCGTGACA AGGAAAAGCC GTTCCTACAC CTAACAGCTG TTCCCTCCCT GTCCCCNNNN
            TGCTGTGACA AGGAAAAGTC GTTCCTACAC CTAACAGCTG TTCCCTCCCT GTCCCNNNNN
            TGCCGTGACA AGGAAAAGTC GTTCCTACAC CTAACAGCTG TTCCCTCCCT GTCCCNNNNN
            TGCCGTGACA GGGAAAAGTG GTTCCTACAC CTAACAGCTG TTCCCTCTCT GTCCCCCATC
            TGCCGTGACA GGGAAAAGTC GATCCTACAC TTAACAGCTG TTCCCTCCCT GTCCCNNNNN
            TGCCGTGACA GGGAAAAGTC GTTCCTACAC CTAACAGCTG TTCCCTCCCT GTCCCNNNNN
            TGCCGTGACA GGGAAAAGTC GTTCCTACAC CTAACAGCTG TTCCCTCCCT GTCCCNNNNN
            TGCCGTGACA GGGAAAAGTC GTTCCTACAC CTAACAGCTG TTCCCTCCCT GTCCCNNNNN
            TGCCGTGACA GGGAAAAGTC GTTCCTACAC CTAACAGCTG TTCCCTCCCT GTCCCCCATC
            TGCCGTGACA GGGAAAAGTC GTTCTTACAC CTAACAGCTG TTCCCTCCCT GNNNNNNNNN
            TGCCGTGACA GGGAAAAATC GTTCCTACAC CTAACAGCTG TTCCCTCCCT GNNNNNNNNN
            TGCCGTGACA GGGAAAAGTC GTTCCTACAC CTAACAGCTG TTCCCTCCCT GNNNNNNNNN
            TGCCGTGACA GGGAAAAGTC GTTCCTACAC CTAACAGCTG TTCCCTCCCT GNNNNNNNNN
            TGCCGTGACA GGGAAAAGTC GTTCCTACAC CTAACAGCTG TTCCCTCCCT GNNNNNNNNN
            TGCCGTGACA GGGAAAAGTN GTTCCTACAC CTAACAGCTG TTCCCTCCCT GTCCCCCATC
            TGCCGTGACA GGGAAAAGTC GTTCCTACAC CTAACAGCTG TTCCCTCCCT GNNNNNNNNN
            TGCCGTGACA GGGAAAAGTC GTTCCTACAC CTAACAGCTG TTCCCTCCCT GNNNNNNNNN
            TGCCGTGACA GGGAAAAGTC GTTCCTACAC CTAACAGCTG TTCCCTCCCT GNNNNNNNNN
            TGCCGTGACA GGGAAAAGTC GTTCCTACAC CTAACAGCTG TTCCCTCCCT GNNNNNNNNN
            TGCCGTGACA GGGAAAAGTC GTTCCTACAC CTAACAGCTG TTCCCTCCCT GNNNNNNNNN
            TGCCATGACA GGGAAAAGTC GTTCCTGCAC CTAACAGCTG TTCCCTCCCT GNNNNNNNNN
            TGCCGTGACA GGGAAAAGTC GTTCCTACAC CTAACAGCTG TTCCCTCCCT GNNNNNNNNN
            TGCCGTGACA GGGAAAAGTC GTTCCTACAC CTAACAGCTN TTCCCTCCCT GNNNNNNNNN
            TGCCGTGACA GGGAAAAGTC GTTCCTACAC CTAACAGCTG TTCCCTCCCT GNNNNNNNNN
            TGCCGTGACA GGGAAAAGTC GTTCCTACAC CTAACAGCTG TTCCCTCCCT GNNNNNNNNN
            TGCCGTGACA GGGAAAAGTG GTTCCTACAC CTAACAGCTG TTCCCTCCCT GTCCCCCANC
            TGCCGTGACA GGGAAAAGTC GTTCCTACAC CTAACAGCTG TACCCTCCCT GTCCCCCATC
            TGCCGTGACA GGGAAAAGTC GTTCCTACAC CTAACAGCTG TTCCCTCCCT GTCCCCCATC
            TGCCGTGAAA GGGAAGAGTC GTTTCTACAC CTAACAGCTG TTCCCTCCCT GTCCCCCATC
            TGCCGTGACA GGGAAAAGTC GTCCCTACAC CTAACAGCTG TTCCCTCCCT GTCCCCCATC
            TGCCGTGACA GGGAAAAGTC GTTCCTACAC CTAACAGCTG TTCCCCCCCT GTCCCCCNNN
            TGCCGTGACA GGGAAAAGTC GTTCCTACAC CTAACAGCTG TTCCCTCCCT GTCCCCCNNN
            TGCCGTGACA GGGAAAAGTC GTTCCTACAC CTAACAGCTG TTCCCTCCCT GTCCTCCATC
            TGCCGTGACA GGGAGAAGTC GTTCCTACAC CTAACAGCTG TTCCCTCCCT GACCTCCATC
            TGCCGTGACA GGGAAAAGTC GTTCCTACAC CTAACAGCTG TTCCCTCCCT GACCTCCATC
            TGCCGTGACA GGGAAAAGTC GTTCCTACAC CTAACAGCTG TTCCCTCCCT GTCCCCCATC
            TGCCGTAACA GGGAAAAGTC GTTCCTACAC CTAACAGCTG TTCCCTCCCT GTCCCCCATC
            TGCCGTAACA GGGAAAAGTC GTTCCTACAC CTAACAGCTG TTCCCTCCCT GTCCCCCATC
            TGCCGTGACA GGGAAAAGTC GTTCCTACGC CTAACAGCTG TTCCCTCCCT GTCCCCCATC
            TGCCGTGACA GGGAAAAGTC GTTCCTACAC CTAACAGCTG TTCCCTCCCA GTCCCCCATC
            TGCCGTGACA GGGAAAAGTC GTTCCTACAC CTAACAGCTG TTCCCTCCCT GTCCCCCATC
            TGCCGTGACA GGGAAAAGTC GTTCCTACAC CTAATAGCTG TTCCCTCCCT GTCCCCCATC
            TGCCGTGACA GGGAAAAGTC GTTCCTACAC CTAANAGCTG TTCCCTCCCT GTCCCCCATC
            TGCCGTGACA GGGAAAAGTC GTTCCTACAC CTAACAGTTG TTCCCTCCCT GTCCCCCATC
            CGCCGTGACA GGGAAAAGTC GTTCCTACAC CTAACAGTTG TTCCCTCCCT GTCCCCCATC
            TGCCGTGACA GGGGAAGGTC GTTCCTACAC CTAACAGCCG TTCCCTCCTT GTCCCCTTTC
            TGCCGTGACA GGGAAAAGTC GTTCCAACAC CTATCAGCTG TTCCCTCCCT GTCCCCCATC
            TGCCGTGACA GGGAAAAGTC GTTCCTACAC CTAACAGCCG TTCCCTCCTT GTCCCCCTTC
            TGCCGTGACA GGGAAAAGTC GTTCCTACAC CTAACAGCCG TTCCCTCCTT GTCCCCCTTC
            TGCCGTGACA GGGAAAAGTC GTTCCTACAC CTAACAGCCG TTCCCTCCTT GTCCCCCTTC
            TGCCGTGACA GGGAAAAGTC GTTCCTACAC CTAACAGCCG TTCCCTCCTT GTCCCCCTTT
            TGCCGTGACA GGGAAAAGTC GTTCCTACAC CTAACAGCCG TTCCCTCCTT GTCCCCCTTT
            TGCCGTGACA GGGAAAAGTC GTTCCTACAC CTAACAGCCG TTCCCTCCTT GTCCCCCTTC
            TGCCGTGACA GGGAAAAGTC GTTCCTACAC CTAACAGCCG TTCCCTCCTT GTCCCCCTTC
            TGCCGTGACA GGGAAAAGTC GTTCCTACAC CTAACAGCCG TTCCCTCCTT GTCCCCCTTC
            TGCCGTGACA GGGAAAAGTC GTTCCTACAC CTAACAGCCG TTCCCTCCTT GTCCCCCTTC
            TGCCGTGACA GGGAAAAGTC GTTCCTACAC CTAACAGCCG TTCCCTCCTT GTCCCCCTTC
            TGCCGTGACA GGGAAAAGTC GTTCCAACAC CTAACAGCTG TTCCCTCCCT GTCCCCCATC
            TGCCGTGACA GGGAAAAGTC GTTCCTACAC CTAACAGCCG TTCCCTCCTT GTCCCCCTTC
            TGCCGTGACA GGGAAAAGTC GTTCCTACAC CTAACAGCCG TTCCCTCCTT GTCCCCCTTC
            TGCCGTGACA GGGAAAAGTC GTTCCTACAC CTAACAGCCG TTCCCTCCTT GTCCCCCTTC
            TGCCGTGACA GGGAAAAGTC GTTCCAACAC CTAACAGCTG TTCCCTCCCT GTCCCCCATC
            TGCCGTGACA GGGAAAAGTC GTTCCTACAC CTAACAACTG TTCCCTCCCT GTCCCCNNNN

            GTACGGTTAC GGTTACGCGT TAGCTTCGGC CCGGTACCGC CGCGCACCAG ATGCGGCACT
            NNNNNNTGAC GGTTAAGCGG TAGCTTCGGC CCGGTACCGC CGCGCACCAG ATGCGGCACT
            NNNNNNTGAC GGTTAAGCGG TAGCTTCGGC CCGGTACCGC CGCGCACCAG ATGCGGCACT
            NNNNNNTGAC GGTTAAGCGG TAGCTTCGGC CCGGTACCGC CGCGCACCAG ATGCGGCACT
            NNNNNNTGAC GGTTAAGCGG TAGCTTCGGC CCGGTACCGC CGCGCACCAG ATGCGGCACT
            NNNNNNTGAC GGTTAAGCGG TAGCTTCGGC CCGGTACCGC CGCGCACCAG ATGCGGCACT
            NNNNNNTGAC GGTTAAGCGG TAGCTTCGGC CCGGTACCGC CGCGCACCAG ATGCGGCACT
            NNNNNNTGAC GGTTAAGCGG TAGCTTCGGC CCGGTACCGC CGCGCACCAG ATGCGGCACT
            NNNNNNTGAC GGTTAAGCGG TAGCTTCGGC CCGGTACCGC CGCGCACCAG ATGCGGCACT
            NNNNNNTGAC GGTTAAGCGG TAGCTTCGGC CCGGTACCGC CGCGCACCAG ATGCGGCACT
            NNNNNNTGAC GGTTAAGCGG TAGCTTCGGC CCGGTACCGC CGCGCACCAG ATGCGGCACT
            NNNNNNTGAC GGTTAAGCGG TAGCTTCGGC CCGGTACCGC CGCGCACCAG ATGCGGCACT
            NNNNNNTGAC GGTTAAGCGG TAGCTTCGGC CCGGTACCGC CGCGCACCAG ATGCGGCACT
            NNNNNNTGAC GGTTAAGCGG TAGCTTCGGC CCGGTACCGC CGCGCACCAG ATGCGGCACT
            NNNNNNTGAC AGTTAAGCGG TAGCTTCGGC CCGGTACCGC CGCGCACCAG ATGCGGCACT
            NNNNNNTGAC GGTTAAGCGG TAGCTTCGGC CCGGTACCGC CGCGCACCAG ATGCGGCACT
            NNNNNNTGAC GGTTAAGCGG TAGCTTCGGC CCGGTACCGC CGCGCACCAG ANGCGGCACT
            NNNNNNTGAC GGTTAAGCGG TAGCTTCGGC CCGGTACCGC CGCGCACCAG ATGCGGCACT
            NNNNNNTGAC GGTTAAGCGG TAGCTTCGGC CCGGTACCGC CGCGCACCAG ATGCGGCACT
            GTACGGTTAC GGTTAAGCGT TAGCTTCGGC CCGGTACCGC CGCGCACCAG ATGCGGCACC
            GTACGGTTAC GGTTAAGCGT TAGCTTCGGC CCGGTACCGC CGCGCACCAG ATGCGGCACT
            GTACGGTTAC GGTTAAGCGT TAGCTTCAGC CCGGTACCGC CGTGCACCAG ATGCGTCACT
            GTACGGTTAC GGTTAAGCGT TAGCTTCGGC CCGGTACCGC CGCGCACCAG ANGCGGCACT
            GTACGGTTAC GGTTAAGCGT TAGCTTCGGC CCGGTACCGC CGCGCACCAG ATGCGGCACT
            GTNCGGTTAC GGTTAAGCGT TAGCTTCGGC CCGGTACCGC CGCGCACCAG ATGCGGCACT
            NNNCGGAGAC GGTTAAGCGG TAGTTTCGGC CCGGTACCGC CGCGCACCAG ATGCGGCACT
            NNNCGGAGAC GGTCAAGCGG TAGTTTCGGC CCGGTACCGC CGCGCGCCAG ATGCGGCACT
            GTACGGTTAC GGTTAAGCGT TAGCTTCGGC CCGGTACCGC CGCGCACCAG ATGCGGCACC
            GTGCGGTGAC GGTTAAGCGG TAGCTTCGGC CCGGTACCGC CGCGCACCAG ATGCGGCACT
            NNNNNNTGAC GGTTAAGCGG TAGCTTCGGC CCGGTACCGC CGCGCACCAG ATGCGGCACT
            NNNNNNTGAC GGTTAAGCGG TAGCTTCGGC CCGGTACCGC CGCGCACCAG ATGCGGCACT
            NNNNNNTGAC GGTTAAGCGG TAGCTTCGGC CCGGTACCGC CGCGCACCAG ATGCGGCACT
            NNNNNNTGAC GGTTAAGCGG TNGCTTCGGC CCGNTACCGC CGCGCACCAG ATGCGGCACT
            NNNNNNTGAC GGTTAAGCGG TAGCTTCGGC CCGGTACCGC CGCGCACCAG ATGCGGCACT
            NNNNNNTTAC GGTTAAGCGT TAGCTTCGGC TCGGTGCCGC CGCGCACCAG ATGCGGCACT
            NNNCGGAGAC GGTTAAGCGG TAGTTTCGGC CCGGTACCAC CGCGCACCAG ATGCGGCACT
            NNNNNNTGAC GGTTAAGCGG TAGCTTCGGC CCGGTACCGC CGCGCACCAG ATGCGGCACT
            GTACGGTTAC GGTTAAGCGT TAGCTTCGGC CCGGTACCGC CGCGCACCAG ATGCGGCACT
            GTACGGTTAC GGTTAAGCGT TAGCTTCGGC CCGGTACCGC CGCGCACCAG ATGCGGCACT
            GTNCGGTTAC GGTTAAGCGT TAGCTTCGGC CCGGTACCGC CGCGCACCAG ATGCGGCACT
            GTACGGTTAC GGTTAAGCGT TAGCTTCGGC CCGGTACCGC CGCGCACCAG ATGCGGCACT
            GTACGGTTAC GGTTAAGCGT TAGCTTCGGC CCGGTACCGC CGCGCACCAG GTGCGGCACC
            GTACGGTTAC GGTTAAGCGT TAGCTTCGGC CCGGTACCGC CGCGCACCAG ATGCGGCACC
            NNNCGGAGAC GGTCAAGCGG TNGTTTCGGC CCGGTACCGC CGCGCACCAG ATGCGGCACT
            GTACGGTGAC GGTTAAGCGG TAGCTTCGGC CCGGTACCGC CGCGCACCAG ATGCGGCACT
            GTACGGTTAC GGTTAAGCGT TAGCTTCGGC CCGGTACCGC CGCGCACCAG ATGCCGTACT
            GAACGGTTAC GGTTAAGCGT TAGCTTCGGC CCGGTACCGC CGCGCACCAG ATGCGGCACT
            GTACGGTGAC GGTTAAGCGG TAGCTTCGGC CCGGTACCGC CGCGCACCAG ATGCGGCACT
            GTACGGTGAC GGTTAAGCGG TAGCTTCGGC CCGGTACCGC CGCGCACCAG ATGCGGCACT
            NNNCGGAGAC GGTTAAGCGG TAGTTTCGGC CCGGTACCGC CGCGCACCAG ATGCGGCACT
            NNNCGGAGAC GGTTAAGCGG TAGTTTCGGC CCGGTACCGC CGCGCACCAG ATGCGGCACT
            GTACGGTTAC GGTTAAGCGT TAGCTTCGAC CCGGTACTGC CGCGCACCAG ATGCGGCACT
            GTACGGTTAC GGTTAAGCGT TAGCTTCGAC CCGGTACTGC CGCGCACCAG ATGCGGCACT
            GTNCGGTTAC GGTTAAGCGT NNGCTTCGGC CCGNTACCGC CGCGCANCAG ATGCGGCACC
            GTACGGTTAC GGTTAAGCGT TAGCTTCGGC CCGGTACCGC CGCGCACCAG ATGCGGCACC
            GTACGGTGAC GGTTAAGCGG TAGCTTCGGC CCGGTACCGC CGCGCACCAG ATGCGGCACT
            GTNCGGTGAC GGTTAAGCGG CAGCTTCGGC CCGGTACCGC CGCGCACCAG ATGCGGCACT
            NNNNNNTGAC GGTTAAGCGG TAGCTTCGGC CCGGTACCGC CGCGCACCAG ATGCGGCACT
            NNNNNNTGAC GGTTAAGCGG TAGCTTCGGC CCGGTACCGC CGCGCACCAG ATGCGGCACT
            NNNNNNTGAC GGTTAAGCGG TAGCTTCGGC CCGGTACCGC CGCGCACCAG ATGCGGCACT
            NNNNNNTGAC GGTTAAGCGG TAGCTTCGGC CCGGTACCGC CGCGCACCAG ATGCGGCACT
            NNNNNNTGAC GGTTAAGCGG TAGCTTCGGC CCGGTACCGC CGCGCACCAG ATGCGGCACT
            NNNNNNNGAC GGTTAAGCGG NNGCTTCGGC CCGNTACCGC CGCGCANCAN ANGNGGCACN
            NNNNNNTGAC GGTTAAGCGG TAGCTTCGGC CCGGTACCGC CGCGCACCAG ANGCGGCACT
            NNNNNNTGAC GGTTAAGCGG TAGCTTCGGC CCGGTACCGC CGCGCACCAG ATGCGGCACT
            NNNNNNTGAC GGTTAAGCGG TAGCTTCGGC CCGGTACCGC CGCGCACCAG ATGCGGCACT
            NNNNNNTGAC GGTTAAGCGG TAGCTTCGGC CCGGTACCGC CGCGCACCAG ATGCGGCACT
            NNNNNNTGAC GGTTAAGCGG TAGCTTCGGC CCGGTACCGC CGCGCACCAG ATGCGGCACT
            NNNNNNTGAC GGTTAAGCGG TAGCTTCGGC CCGGTACCGC CGCGCACCAG ATGCGGCACT
            NNNNNNTGAC GGTTAAGCGG TAGCTTCGGC CCGGTACCGC CGCGCACCAG ATGCGGCACT
            NNNNNNTGAC GGTTAAGCGG TAGCTTCGGC CCGNTACCGC CGCGCACCAG ATGCGGCACT
            NNNNNNTGAC GGTTAAGCGG TAGCTTCGGC CCGGTACCGC CGCGCACCAG ATGCGGCACT
            NNNNNNTGAC GGTTAAGCGG TAGCTTCGGC CCGGTACCGC CGCGCACCAG ATGCGGCACT
            NNNNNNTGAC GGTTAAGCGG TAGCTTCGGC CCGGTACCGC CGCGCACCAG ATGCGGCACT
            NNNNNNTGAC GGTTAAGCGG TAGCTTCGGC CCGGTACCGC CGCGCACCAG ATGCGGCACT
            NNNNNNTGAC GGTTAAGCGG TAGCTTCGGC CCGGTACCGC CGCGCACCAG ATGCGGCACT
            NNNNNNTGAC GGTTAAGCGG TAGCTTCGGC CCGGTACCGC CGCGCACNNN NNNCGGCACT
            NNNNNNTGAC GGTTAAGCGG TAGCTTCGGC CCGGTACCGC CGCGCACCAG ATGCGGCACT
            NNNNNNTGAC GTTTAAGCGG TAGCTTCGGC CCGGTACCGC CGCGCANCAG ATGCGGCACT
            NNNNNNTGAC GGTTAAGCGG TAGCTTCGGC CCGGTACCGC CGCGCACCAG ATGCGGCACT
            NNNNNNTGAC GGTTAAGCGG TAGCTTCGGC CCGGTACCGC CGCGCACCAG ATGCGGCACT
            NNNNNNTGAC GGTTAAGCGG TAGCTTCGGC CCGGTACCGC CGCGCACCAG ATGCGGCACT
            NNNNNNTGAC GGTTAAGCGG TAGCTTCGGC CCGGTACCGC CGCGCACCAG ATGCGGCACT
            NNNNNNTGAC GGTTAAGCGG TAGCTTCGGC CCGGTACCGC CGCGCACCAG ATGCGGCACT
            NNNNNNTGAC GGTTAAGCGG TAGCTTCGGC CCGGTACCGC CGCGCACCAG ATGCGGCACT
            NNNNNNTGAC GGTTAAGCGG TAGCTTCGGC CCGGTACCGC CGCGCACCAG ATGCGGCACT
            NNNNNNTGAC GGTTAAGCGG TAGCTTCGGC CCGGTACCGC CGCGCACCAG ATGCGGCACT
            NNNNNNTGAC GGTTAAGCGG TAGCCTCGGC CCGGTACCGC CGCGCACCAG ATGCGGCACT
            NNNNNNTGAC GGTTAAGCGG TAGCTTCGGC CCGGTACCGC CGCGCACCAG ATGCGGCACT
            NNNNNNTGAC GGTTAAGCGG TAGCTTCGGC CCGGTACCGC CGCGCACCAG ATGCGGCACT
            NNNNNNTGAC GGTTAAGCGG TAGCTTCGGC CCGGTACCGC CGCGCACCAG ATGCGGCACT
            NNNNNNTGAC GGTTAAGCGG TAGCTTCGGC CCGGTACCGC CGCGCACCAG ATGCGGCACT
            NNNNNNTGAC GGTTAAGCGG TAGCTTCGGC CCGGTACCGC CGCGCACCAG ATGCGGCACT
            NNNNNNTGAC GGTTAAGCGG TAGCTTCGGC CCGGTACCGC CGCGCACCAG ATGCGGCACT
            NNNNNNTGAC GGTTAAGCGG TNGCTTCGGC CCGGTACCGC CGCGCACCAG ATGCGGCACT
            NNNNNNTGAC GGTTAAGCGG TAGCTTCGGC CCGGTACCGC CGCGCACCAG ATGCGGCACT
            NNNNNNTGAC GGTTAAGCGG TAGCTTCGGC CCGGTACCGC CGCGCACCAG ATGCGGCACT
            NNNNNNTGAC GGTTAAGCGG TAGCTTCGGC CCGGTAACGC CGCGCACCAG ATGCGGCACT
            NNNNNNTGAC GGTTAAGCGG TAGCTTCGGC CCGGTACCGC CGCGCACCAG ATGCGGCGCT
            NNNNNNTGAC GGTTAAGCGG TAGCTTCGGC CCGGTACCGC CGCGCACCAG ATGCGGCACT
            NNNNNNTGAC GGTTAAGCGG TAGCTTCGGC CCGGTAACGC CGCGCACCAG ATGCGGCACT
            NNNNNNTGAC GGTTAAGCGG TNGCTCCGGC CCGGTACCGC CGCGCACCAG ATGCGGCACT
            NNNNNNTGAC GGTTAAGCGG TAGCTTCGGC CCGGTACCGC CGCGCACCAG ATGCGGCACT
            NNNNNNTGAC GGTTAAGCGG TAGCTTCGGC CCGGTACCGC CGCGCACCAG ATGCGGCACT
            NNNNNNTGAC GGTTAAGCGG TAGCTTCGGC CCGGTAACGC CGCGCACCAG ATGCGGCACT
            GTAAGGTGAC GGTTAAGCGG TAGCTTCGGC CCGGTACCGC CGCGCACCAG ATGCGGCACT
            NNNNNNTGAC GGTTAAGCGG TAGCTTCGGC CCGGTACCGC CGCGCACCAG ATGCGGCACT
            NNNNNNTGAC GGTTAAGCGG TAGCTTCGGC CCGGTACCGC CGCGCACCAG ATGCGGCACT
            NNNNNNTGAC GGCTAAGCGG TAGCTTCGGC CCAATACCGC CGCGCACCAG ATGCGGCATT
            NNNNNNTGAC GGCTAAGCGG TAGCTTCGGC CCAATACCGC CGCGCACCAG ATGCGGCATT
            GTACGGTGAC GGTTAAGCGG TAGCTTCGGC CCGGTACCGC TGCGCACCAG ATGCGGCACT
            NNNCGGAGAC GGTTAAGCGG TAGTTTCGGC CCGGTACCGC CGCGCACCAG ATGCGGCACT
            NNNCGGAGAC GGTTAAGCGG TAGTTTCGGC CCGGTACCGC CGCGCACCAG ATGCGGCACT
            NNNCGGAGAC GGTTAAGCGG TAGTTTCGGC CCGGTACCAC CGCGCACCAG ATGCGGCACT
            NNNCGGAGAC GGTTAAGCAG TAGTTTCGGC CCGGTACCAC CGCGCACCAG ATGCGGCACT
            NNNCGGAGAC GGTTAAGCAG TAGTTTCGGC CCGGTACCAC CGCGCACCAG ATGCGGCACT
            GTAAGGTGAC GGTTAAGCGG TAGCTTCGGC CCGGTACCGC CGCGCACCNG ATGCGGCACT
            NNNCGGAGAC GGTTAAGCGG TAGTTTCGGC CCGGTACCAC CGCGCACCAG ATGCGGCACT
            NNNCGGAGAC GGTTAAGCGG TAGTTTCGGC CCGGTACCAC CGCGCACCAG ATGCGGCACT
            NNNCGGAGAC GGTTAAGCGG TAGTTTCGGC CCGGTACCGC CGCGCACCAG ATGCGGCACT
            NNNCGGAGAC GGTCAAGCGG TAGTTTCGGC CCGGTACCGC CGCGCACCAG ATGCGGCACT
            NNNCGGAGAC GGTCAAACGG TAGTTTCGGC CCGGTACCGC CGCGCACCAG ATGCGGCACT
            NNNCGGAGAC GGTCAAGCGG TAGTTTCGGC CCGGTACCGC CGCGCACCAG ATGCGGCACT
            NNNCGGAGAC GGTTAAGCGG TAGTTTCGGC CCGGTACCGC CGCGCACCAG ATGCGGCACT
            NNNNGGAGAC GGTTAAGCGG TAGNTTCGGC CCGGTACCGC CGCGCACCAG ATGCGGCACT
            NNNCGGAGAC GGTTAAGCGG TAGTTTCGGC CCGGTACCGC CGCGCACCAG ATGCGGCACT
            NNNCGGAGAC GGTTAAGCGG TAGTTTCGGC CCGGTACCGC CGCGCACCAG ATGCGGCACT
            GTAAGGTGAC GGTTAAGCGG TAGCTTCGGC CCGGTACCGC CGCGCACCAG ATGCGGCACT
            GTACGGTGAC GGTTAAGCGG TAGCTTCGGC CCGGTACCGC CGCGCACCAG ATGCGGCACT
            GTACGGTGAC GGTTAAGCGG TAGCTTCGGC CCGGTACCGT CGCGCACCAG ATACGGCACT
            GTACAGTGAC GGTTAAGCGG TAGCTTCGGC CCGGTACCGC CACGCACCAG ACGCGGCACT
            GTACGGTGAC GGTTAAGTGG TAGCTTCGGC CCGGTACCGC CGCGCACCAG ATGCGGCACT
            NNNNNNTGAC GGTTAAGCGG TAGCTTCGGC CCGGTACCGC CGCGCACCTG ATGCGGCACT
            NNNNNNNGAC GGTTAAGCGG TAGCTTCGGC CCGGTACCGC CGCGCACCTG ATGCGGCACT
            GTACGGTGAC GGTTAAGCGG TAGCTTCGGC CCGGTACCGC CGCGCANCAG ATGCGGCACT
            GTACGGTGAC GGTTAAGCGG TAGCTTCGGC CCGGTACCGC CGCGCANCAG ATGCGGCACT
            GTACGGTGAC GGTTAAGCGG TAGCTTCGGC CCGGTACCGC CGCGCACCAG ATGCNGCACT
            GTACGGTGAC GGTTGAGCGG TAGCTTCGGA CAGGTACCGC CGCGCACCAG ATGCGGCACT
            ATNCGGTTAC GGTTAAGCGT TAGCTTCGGC CCGGTACCGC CGCACACCAG ATGCGGCACT
            ATNCGGTTAC GGTTAAGCGT TAGCTTCGGC CCGGTACCGC CGCACACCAG ATGTGGCACT
            GTACGATTAC GGTTAAGCGT TAGCTTCGGC CCGGTACCGC CGCGCACCAG ATGCGGCACC
            GTACGNTTAC GGTTAAGCGT TAGCTTCGGC CCGGTACCGC CGCGCACCAG ATGCGGCACC
            GTACGATTAC GGTTAAGCGT TAGCTTCGGC CCGGTACCGC CGCGCACCAG ATGCGGCACC
            GTACGNTTAC GGTTAAGCGT TAGCTTCGGC CCGGTACCGC CGCGCACCAG ATGCGGCACC
            GTACGGTTAC GGTTAAGCGT TAGCTTCGGC CCGGTACCGC CGCGCACCAG NTGCGGCACC
            GTACGGTTAC GGTTAAGCGT TAACTTCGGC CCGGTACCGC CGCGCACCAG ATGCGGCACC
            GTACGGTTAC GGTTAAGCGT TAACTTCGGC CCGGTACCGC CGCGCACCAG ATGCGGCACC
            GTACGGTTAC GGTTAAGCGT TTGCTTCGGC CCGGTACCGC CGCGCACCAG ATGCGGCACT
            GTACGGTGGC GGTTAAGCGG TAGCTTCGGA CAGGTACCGC CGCGCATAAG ATGCGGCACT
            GTACGGTTAC GGTTAAGCGT TAGCTTCGGC CCGGTACCGC CGCGCACCAA ATGCGGCACT
            GTACGGTTAT GGTTAAGCGT TAGCTTCGGC CCGGTACCGC CGCGCACCAG ATGCGGCACT
            GTACGGTTAC GGTTAAGCGT TAGCTTCGGC CCGGTACCGC CGCGCACCAG ATGCGGCACT
            GTACGGTTAC GGTTAAGCGT TAGCTTCGGC CCGGTACCGC CGCGCACCAG ATGCGGCACT
            GTACGGTTAC GGTTAAGCGT TAGCTTCGGC CCGGTACCGC CGCGCACCAG ATGCGGCACT
            GTACGGTTAC GGTTAAGCGT TAGCTTCGGC CCGGTACCGC CGCGCACCAG ATGCGGCACT
            GTACGGTTAC GGTTAAGCGT TAGCTTCGGC CCGGTACCGC CGCGCACCAG ATGCGGCACT
            GTACGGTTAC GGTTAAGCGT TAGCTTCGGC CCGGGACCGC CGCGCACCAG ATGCGGCACT
            GTACGGTTAC GGTTAAGCGT TAGCTTCGGC CCGGGACCGC CGCGCACCAG ATGCGGCACT
            GTACGGTTAC GGTTAAGCGT TAGCTTCGGC CCGGGACCGC CGCGCACCAG ATGCGGCACT
            GNACGGTGGC GGTTAAGCGG TAGCTTTGGA CAGGTACCGC CGCGTATAAG ATGCGGCACT
            GTACGGTTAC GGTTAAGCGT TAGCTTCGGC CCGGGACCGC CGCGCACCAG ATGCGGCACT
            GTACGGTTAC GGTTAAGCGT TAGCTTCGGC CCGGGACCGC CGCGCACCAG ATGCGGCACT
            GTACGGTTAC GGTTAAGCGT TAGCTTCGGC CCGGGACCGC CGCGCACCAG ATGCGGCACT
            GNACGGTGGC GGTTAAGCGG TAGCTTCGGA CAGGTACCGC CGCGTATAAG ATGCGGCACT
            NNNNNNTGAC GGTTAAGCGG TAGCTTCGGC CCGGTACCGC CGCGCACCAG ATGCGGCACT

            CCCCCGCGCA TTTACCCATG TTGTCCTGTA TAGTGCCCGC TCCAATCCAG GGCCGTTGGG
            CCCCCGCGCA TTTACCCCCG TTGTCCTGTA TAGTGCCCGC TACTATCCAG GGCCGTTAGG
            CCCCCGCGCA TTTACCCCTG TTGTCCTGTA TAGTGCCCGC TACTATCCAG GGCCGTTGGG
            CCCCCGCGCA TTTACCCCTG TTGTCCTGTA TAGTGCCCGC TACTATCCAG GGCCGTTGGG
            CCCCCGCGCA TTTACCCCTG TTGTCCTGTA TAGTGCCCGC TACTATCCAG GGCCGTTGGG
            CCCCCGCGCA TTTACCCCTG TTGTCCTGTA TAGTGCCCGC TACTATCCAG GGCCGTTGGG
            CCCCCGCGCA TTTACCCCCG TTGTCCTGTA TAGTGCCCGC TACTATCCAG GGCCGTTAGG
            CCCCCGCGCA TTTACCCCTG TTGTCCTGTA TAGTGCCCGC TACTATCCAG GGCCGTTGGG
            CCCCCGCGCA TTTACCCCTG TTGTCCTGTA TAGTGCCCGC TACTATCCAG GGCCGTTGGG
            CCCCCGCGCA TTTACCCCTG TTGTCCTGTA TAGTGCCCGC TACTATCCAG GGCCGTTGGG
            CCCCCGCGCA TTTACCCCTG TTGTCCTGTA TAGTGCCCGC TACTATCCAG GGCCGTTGGA
            CCCCCGCGCA TTTACCCCCG TTGTCCTGTA TAGTGCCCGC TACTATCCAG GGCCGTTAGG
            CCCCCACGCA TTTACCCCTG TTGTCCTGTA TAGTGCCCGC TACTATCCAG GGCCGTTGGG
            CCCCCGCGCA TTTGCCCCTG TTGTCCTGTA TAGTGCCCGC TACTATCCAG GGCCGTTGGA
            CCCCCGCGCA TTTACCCCTG TTGTCCTGTA TAGTGCCCGC TACTATCCAG GGCCGTTGGG
            CCCCCGCGCA TTTACCCCTG TTGTCCTGTA TAGTGCCCGC TACTATCCAG GGCCGTTGGG
            CCCCCGCGCA TNTACCCCTG TTGTCNTGTA TAGTGCCCGC TACTATCCAG GGNCNTTGGG
            CCCCCGCGCA TTTACCCCTG TTGTCCTGTA TAGTGCCCGC TACTATCCAG GGCCGTTGGA
            CCCCCGCGCA TTTACCCCTG TTGTCCTGTA TAGTGCCCGC TACTATCCAG GGCCGTTGGG
            CCCCCGCGCA TTTACCCCTG TTGTCCTGTA TAGTGCCCAC TCCAATCCAG CGCCGTTGGG
            CCCCCGCGCA TTTACCCATG TTGTCCTGTA TAGTGCCCGC TCCAATCCAG GGCCGTTGGG
            CCCCCGCGCA TTTACCCCTG TTGTCCTGTA TAGTGCCCGC TCCAATCCAG GGCCGTTGGG
            GCCCCGCGCA TTTACCCATG TTGTCCTGTA TAGTGCCCGC TCCAATCCAG GGCCGTTGGG
            CCCCCGCGCA TTTACCCCTG TTGTCCTGTA TAGTGCCCGC TCCAATCCAG GGCCGTTGGG
            CTTCCGCGCA TTTACCCCTG TTGTCCTGTA TAGTGCCCGC TCCAATCCAG GGCCGTTGGG
            CCCCCGCGCA TTTACCCCTG TTGTCCTGTA TAGTGCCCGC TCCTATCCAG GGCCGTTGGG
            CCCCCGCGCA TTTACCCCTG TTGTCCTGTA TAGTGCCCGC TCCTATCCAG GGCCGTTGGG
            CCCCCGCGCA TTTACCCCTG TTGTCCTGTA TAGCGCCCGC TCCAATCCAG CGCCGTTGGG
            CCCCCGCGCA TTTACCCCTG TTGTCCTGTA TAGTGCCCGC TCCTATCCAG GGCCGTTGGG
            CCCCCGCGCA TTTATCCCTG TTGTCCTGTA TAGTGCCCGC TACTATCCAG GGCCGTTGGG
            CCCCCGCGCA TTTACCCCTG TTGTCCTGTA TAGTGCCCGC TACTATCCAG GGCCGCTGGG
            CCCCCGCGCA TTTACCCCTG TTGTCCTGTA TAGTGCCCGC TACTATCCAG GGCCGTTGGG
            CCCCCGCGCA TTTACCCCTG TTGCCNTGTA TAGTGCCCGC TACTATCCAG GNNCGTTGGG
            CCCCCGCGCA TTTACCCCTG TTGTCCTGTA TAGTGCCCGC TACTATCCAG GGCCGCTGGG
            CCCCCGCGCA TTTACCCCTG TTGTCCTGTA TAGTGCCCGC TCCAAGCCAG GGCCGTTGGG
            CCCCCGCGCA TTTACCCCTG TTGTCCTGTA TAGTGCCCGC CCCTATCCAG GGCCGTTGGG
            CCCCCGCGCA TTTACCCCTG TTGTCCTGTA TAGTGCCCGC TACTATCCAG GGCCGTTGGG
            GCCCCGCGCA TTTACCCATG TTGTCCTGTA TAGTGCCCGC TCCAATCCAG GGCCGTTGGG
            CCCCCGCGCA TTTACCCCTG TTGTCCTGTA TAGTGCCCGC TCCAATCCAG GGCCGTTGGG
            CTTCCGCGCA TTTACCCCTG TTGTCCTGTA TAGTGCCCGC TCCAATCCAG GGCCGTTGGG
            CCCCCGCGCA TTTACCCATG CTGTCCTGTA TAGTGCCCGC TCCAATCCAG GGCCGTTGGG
            CCCCCGCGCA TTTACCCCTG TTGTCCTGTA TAGTGCCCGC TCCAATCCAG CGTCGTTGGG
            CCCCCGCGCA TTTACCCCTG TTGTCCTGTA TAGTGCCCGC TCCAATCCAG CGCCGTTGGG
            CCCCCGCGCA TTTACCCCTG TTGTCCTGTA TAGTGCCCGC TCCTATCTAG GGCCGTTGGG
            CCCCCGCGCA TTTACCCCTG TTGTCCTGTA TATTGCTCGC TCCTATCCAA GGCCGTTGGG
            CCCCCGCGCA TTTACCCCTG TTGTCCTGTA TAGTGCCCGC TCCAATCCAG GGCCGTTGGG
            CCCCCGCGCA TTTACCCCTG TTGTCTTGTA TAGTGCCCGC TCCAATCCAG GGCCATTGGG
            CCCCCGCGCA TTTACCCCTG TTGTCCTGTA TAGTGCCCGC TCCTATCCAG GGCCGTTGGG
            CCCCCGCGCA TTTACCCCTG TTGTCCTGTA TGGTGCCCGC TCCTATCCAG GACCGTTGGG
            CCCCCGCGCA TTTACCCCTG TTGTCCTGTA TAGTGCCCGC TCCTATCCAG GNCCGTTGGG
            CCCCCGCGCA TTTACCCCTG TTGTCCTGTA TAGTGCCCGC TCCTATCCAG GGCCGTTGGG
            CCCCCGCGCA TTTACCCCTG TTGTCCTGTA TAGTGCCCGC TCCAATCCAG GGCCGTTGGG
            CCCCCGCGCA TTTACCCCTG TTGTCCTGTA TAGTGCCCGC TCCAATCCAG GGCCGTTGGG
            CCCCCGCGCA TTTACCCCTG TTGTCCTGTA TAGCGCCCGC TCCAATCCAG CNNCGTTGGG
            CCCCCGCGCA TTTACCCCTG TTGTCCTGTA TAGCGCCCGC TCCAATCCAG CGCCGTTGGG
            CCCCCGCGCA TTTNCCCCTG TTGTCCTGTA TGGTGCCCGC TCCTATCCAG GGCCGTTGGG
            CCCCCGCGCA TTTNCCCCTG TTGTCCTGTA TGGTGCCCGC TCCTATCCAG GGCCGTTGGG
            CCCCCGTGCA TTTACCCCTG TTGTCCTGTA TAGTGCCCGC TACTATCCAG GGCCGTTGGG
            CCCCCGCGCA TTTACCCCTG TTTTCCTGTA TAGTGCCCGC TACTATCCAG GGCCGTTGGG
            CCCCCGCGCA TTTACCCCTG TTGTCCTGTA TAGTGCCCGC TACTATCCAG GGCCGTTGGG
            CCCCCGCGCA TTTACCCCTG TTGCCCTGTA TAGTGCCCGC TACTATCCAG GGCCGTTGGG
            CCCCCGCGCA TTTACCCCTG TTGTCCTGTA TAGTGCCCGC TACTATCCAG GGCCGTTGGG
            CCCCCGCGCA TTTACCCCTG TTGTTNTGTA NAGTGCCCGC TACTATCCAG GNNCNTTGGG
            CCCCCGCGCA TTTACCCCTG TTGTCCTGTA TAGTGCCCGC TACTATCCAG GGCCGTTGGG
            CCCCCGCGCA TTTACCCCTG TTGTCCTGTA TAGTGCCCGC TACTATCCAG GGCCGTTGGG
            CCCCCGCGCA TTTACCCCTG TTGTCCTGTG TAGTGCCCGC TACTATCCAG GGCCGTTGGG
            CCCCCGCGCA TTTACCCCTG TTGTCCTGTA TAGTGCCCGC TACTATCCAG GGCCGTTGGG
            CCCCCGCGCA TTTACCCCTG TTGTCCTGTG TAGTGCCCGC TACTATCCAG GGCCGTTGGG
            CCCCCGCGCA TTTACCCCTG TTGTCCTGTA TAGTGCCCGC TACTATCCAG GGCCGTTGGG
            CCCCCGCGCA TTTACCCCTG TTGTCCTGTA TAGTGCCCGC TACTATCCAG GGCCGTTGGG
            CCCCCGCGCA TTTACCCCTG TTGTCCTGTA TAGTGCCCGT TACTATCCAG GNCCGTTGGG
            CCCCCGCGCA TTTACCCCTG TTGTCCTGTA TAGTGCCCGC TACTATCCAG GGCCGTTGGG
            CCCCCGCGCA TTTACCCCTG TTGTCCTGTA TAGTGCCCGC TACTATCCAG GGCCGTGGGG
            CCCCCGCGCA TTTACCCCTG TTGTCCTGTA TAGTGCCCGC TACTATCCAG GGCCGTTGGG
            CCCCCGCGCA TTTACCCCTG TTGTCCTGTG TAGTGCCCGC TACTATCCAG GGCCGTTGGG
            CCCCCGCGCA TTTACCCCTG TTGTCCTGTG TAGTGCCCGC TACTATCCAG GGCCGTTGGG
            CCCCCGCGCG TTTACCCCTG TTGTCCTGTA TAGTGCCCGC TACTATCCAG GGCTGTTGGG
            CCCCCGCGCA TTTACCCCTG TTGTCCTGTA TAGTGCCCGC TACTATCCAG GGCCGTGGGG
            CCCCCGCGCA CTTACCCCTG TTGTCNTGTA TAGTGCCCGC TACTATCCAG GNCCGTTGGG
            CCCCCGCGCA TTTACCCCTG TTGTCCTGTA TAGTGCCCGC TACTATCCAG GGCCGTGGGG
            CCCCCGCGCA TTCACCCCTG TTGTCCTGTG TAGTGCCCGC TACTATCCAG GGCCGTTGGG
            CCCCCGCGCA TTTACCCCTG TTGTCCTGTA TAGTGCCCGC TACTATCCAG GGCCGTTGGG
            CCCCCGCGCA TTTACCCCTG TTGTCCTGTA TAGTGCCCGC TACTATCCAG GGCCGTTGGG
            CCCCCGCGCA TTTACCCCTG TTGTCCTGTG TAGTGCCCGC TACTATCCAG GGCCGTTGGG
            CCCCCGCGCA TTTACCCCTG TTGTCCTGTG TAGTGCCCGC TACTATCCAG GGCCGTTGGG
            CCCCCGCGCA TTTACCCCTG TTGTCCTGTG TAGTGCCCGC TACTATCCAG GGCCGTTGGG
            CCCCCGCGCA TTTACCCCTG TTGTCCTGTG TAGTGCCCGC TACTATCCAG GGCCGTTGGG
            CCCCCGCGCA TTTACCCCTG TTGTCCTGTA TAGTGCCCGC TACTATCCAG GGCCGTTGGG
            CCCCCGCGCA TTTACCCCTG TTGTCCTGTA TAGTGCCCGC TACTATCCAG GGCCGTTGGG
            CCCCCGCGCA TTTACCCCTG TTGTCCTGTA TAGTGCCCGC TACTATCCAG GGCCGTGGGG
            CCCCCGCGCA TTTACCCCTG TTGTCCTGTA TAGTGCCCGC TACTATCCAG GGCCGTTGGG
            CCCCCGCGCA TTTACCCCTG TTGTCCTGTA TAGTGCCCGC TACTATCCAG GGCCGTTGGG
            CCCCCGCGCA CTTACCCCTG TTGTCCTGTA TAGTGCCCGC TACTATCCAG GGCCGTTGGG
            CCCCCGCGCA TTTACCCCTG TTGTCCTGTG TAGTGCCCGC TACTATCCAG GGCCGTTGGG
            CCCCCGCGCA TTTACCCCTG TTGTCCTGTA TAGTGCCCGC TACTATCCAG GNNTNTTNGG
            CCCCCGCGCA TTTACCCCTG TTGTCCTGTA TAGTGCCCGC TACTATCCAG GGCCGTTGGG
            CCCCCGCGCA TTTACCCCTG TTGTCCTGTA TAGTGCCCGC TACTATCCAG GGCCGTTGGG
            CCCCCGCGCA TTTACCCCTG TTGTCCTGTA TAGTGCCCGC TACTATCCAG GGCCGTTGGG
            CCCCCGCGCA TTTACCCCTG TTGTCCTGTA TAGTGCCCGC TACTATCCAG GGCCGTTGGG
            CCCCCGCGCA TTTACTCCTG TTGTCCTGTA TAGTGCCCGC TACTATCCAG GGCCGTTGGG
            CCCCCGCGCA TTTACCCCTG TTGTCCCGTA TAGTGCCCGC TACTATCCAG GGCCGTTGGG
            CCCCCGCGCA TTTACCCCTG TTGTCCTGTA TAGTGCCCGC TACTATCCAG GGCCNTTGGG
            CCCCCGCGCA TTTACCCCTG TTGTCCTGTA TAGTGCCCGC TACTATCCAG GGCCGTTGGG
            CCCCCGCGCA TTTACCCCTG TTGTCCTGTA TAGTGCCCGC TACTATCCAG GGCCGTTGGG
            CCCCCGCGCA TTTACCCCTG TTGTCCTGTA TAGTGCCCGC TACTATCCAG GGCCGTTGGG
            CCCCCGCGCA TTTACCCCTG TTGTCCTGTA TAGTGCCCGC TCCTATCCAG GGCCGTTGGG
            CCCCCGCGCA TTTACCCCTG TTGTCCTGTA TAGTGCCCGC TACTATCCAG GGCCGTTGGG
            CCCCCGCGCA TTTACCCCTG TTGTCCTGTA TAGTGCCCGC TACTATCCAG GGCCGTTGGG
            CCCCCGCGCA TTTACCCCTG TTGTCCTGTA TAGTGCCCGC TACTATCCAG GGCCGTTGGG
            CCCCCGCGCA TTTACCCCTG TTGTCCTGTA TAGTGCCCGC TACTATCCAG GGCCGTTGGG
            CCCCCGCGCA TGTACCCCTG TTGTCCTGCA TAGTGCCCGC TCCTATCCAG GGCCGTTGGG
            CCCCCGCGCA TTTACCCCTG TTGTCCTGTA TAGTGCCCGC TCCTATCCAG GGCCGTTGGG
            CCCCCGCGCA TTTACCCCTG TTGTCCTGTA TAGTGCCCGC TCCTATCCAG GGCCGTTGGG
            CCCCCGCGCA TTTACCCCTG TTGTCCTGTA TAGTGCCCGC CCCTATCCAG GGCCGTTGGG
            CCCTCGCGCA TTTACCCCTG TTGTCCTGTA TAGTGCCCGC CCATATCCAG GGCCGTTGGG
            CCCCCGCGCA TTTACCCCTG TTGTCCTGTA TAGTGCCCGC CCCTATCCAG GGCCGTTGGG
            CCCCCGCGCA TTTACCCCTG TTGTCCTGTA TAGTGCCNGC TCCTATCCAG GGCCGTTGGG
            CCCCCGCGCA TTTACCCCTG TTGTCCTGTA TAGTGCCCGC CCCTATCCAG GGCCGTTGGG
            CCCCCGCGCA TTTACCCCTG TTGTCCTGTA TAGTGCCCGC CCCTATCCAG GGCCGTTGGG
            CCCCCGCGCA TTTACCCCTG TTGTCCTGTA TAGTGCCCGC TCCTATCCAG GGCCGTTGGG
            CCCCCGCGCA TTTACCCCTG TTGTCCTGTA TAGTGCCCGC TCCTATCCAG GGCCGTTGGG
            CCCCCGCGCA TTTACCCCTG TTGTCCTGTA TAGTGCCCGC TCCTATCCAG GGCCGTTGGG
            CCCCCGCGCA TTTACCCCTG TTGTCCTGTA TAGTGCCCGC TCCTATCTAG GGCCGTTGGG
            CCCCCGCGTA TTTACCCCTG TTGTCCTGTA TAGTGCCCGC TCCTATCCAG GGCCGTTGGG
            CCCCCGCGCA TTTACCCCTG TTGTCCTGTA TAGTGNCCGC TCCTATCCAG GGCCGTTGGG
            CCCCCGCGCA TTTACCCCTG TTGTCCTGTA TAGTGCCCGC TCCTATCCAG GGCCGTTGGG
            CCCCCGCGCA TTTACCCCTG TTGTCCTGTA TAGTGCCCGC TCCTATCCAG GGCCGTTGGG
            CCCCCGCGCA TTTACCCCTG TTGTCCTGTA TAGTGCCCGC TCCTATCCAG GGCCGTTGGG
            CCCCCGCGCA TTTACCCCTG TTGTCCTGTA TAGTGCCCGC TCCTATCCAG GGCCGTTGGG
            CCCCCGCGCA TTTACCCCTG TTGTCCTGTA TAGTGCCCGC TCCTATCCAG GGCCGTTGGG
            CCCCCGCGCA TTTACCTCTG TTGTCCTATA TAGTGCCCGC TCCTATCCAG GGCCGTTGGG
            CCCCCGCGCA TTTACCCCTG TTGTCCTGTA TAGTGCCCGC TCCTATCCAG GGCCGTTGGG
            CCCCCGCGCA TTTACCCCTG TTGTCCTGTA TAGTGCCCGC TCCTATCCAG GGCCGTTGGG
            CCCCCGCGCA TTTACCCCTG TTGTCCTGTA TAGTGCCTGC TCCTATCCAG GGCCGTTGGG
            CCCCCGCGCA TTTACCCCTG TTGTCCTGTA TAGTGTCCGC TCCTATCCAG GGCCGTTGGG
            CCCCCGCGCA TTTACCCCTG TTGTCCTGTA TAGTGTCCGC TCCTATCCAG GGCCGTTGGG
            CCCCCGCGCA TTTACCCCTG TTGTCCTGTA TAGTTTCCGC TCCTGTCCAG GGCCGTTGAG
            CCCCCGCGCA TTTACCCCTG TTGTCCTGTA TAGTGCCCGC TCCTATCCAG GGCCGTTGGG
            CCCCCGCGCA TTTACCCCTG TTGTCCTGTA TAGTGCCCGC TCCAATCCAG GGCCGTTGGG
            CCCCCGCGCA TTTACCCCTG TTGTCCTGTA TAGTGCCCGC TCCAATACAG GGCCGTTGGG
            CCCCTGCGCA TTTACCCCTG TTGTCCTGTA TAGTGCCCGC TCCAATCCAG CGCCGTTGGG
            CCCCCGCGCA TTTACCCCTG TTGTCCTGTA TAGTGCCCGC TCCAATCCAG CGCCGTTGGG
            CCCCCGCGCA TTTACCCCTG TTGTCCTGTA TAGTGCCCGC TCCAATCCAG CGCCGTTGGG
            CCCCCGCGCA TTTACCCCTG TTGTCCTGTA TAGTGCCCGC TCCAATCCAG CGCCGTTGGG
            CCCCCGCGCA TTTACCCCTG TTGTCCTGTA TAGTGCCCGC TCCAATCCAG CGNCGTTGGG
            CCCCCGCGCA TTTACCCCTG TTGTCCTGTA TAGTGCCCGC TCCAATCCAG CGCCGTTGGG
            CCCCCGCGCA TTTACCCCTG TTGTCCTGTA TAGTGCCCGC TCCAATCCAG CGCCGTTGGG
            CCCCCGCGCA TTTACCCATA TTGTCCTGTA TAGTGCCCGC TCCAATCCAG GGCCGTTGGG
            CCCCCGCTCA TTTACCCCTG TCGTCCTGTA TAGTGCCCGC TCCTATCCTG GGCCGTTGGG
            CCCCCGCGCA TTTACCCATA TTGTCCTGTA TAGTGCCCGC TCCAATCCAG GGCCGTTGGG
            CCCCCGCGCA TTTACCCATG TTGTCCTGTA TAGTGCCCGC TCCAATCCAG GGCCGTTGGG
            CCCCCGCGCA TTTACCCATG TTGTCCTGTA TAGTGCCCGC TCCAATCCAG GGCCGTTGGG
            CCCCCGCGCA TTTACCCATG TTGTCCTGTA TAGTGCCCGC TCCAATCCAG GGCCGTTGGG
            CCCCCGCGCA TTTACCCATG TTGTCCTGTA TAGTGCCCGC TCCAATCCAG GGCCGTTGGG
            CCCCCGCGCA TTTACCCATG TTGTCCTGTA TAGTGCCCGC TCCAATCCAG GGCCGTTGGG
            CCCCCGCGCA TTTACCCATG TTGTCCTGTA TAGTGCCCGC TCCAATCCAG GGCCGTTGGG
            CCCCCGCGCA TTTACCCATG TTGTCCTGTA TAGTGCCCGC TCCAATCCAG GGCCGTTGGG
            CCCCCGCGCA TTTACCCATG TTGTCCTGTA TAGTGCCCGC TCCAATCCAG GGCCGTTGGG
            CCCCCGCGCA TTTACCCATG TTGTCCTGTA TAGTGCCCGC TCCAATCCAG GGCCGTTGGG
            CCCCCGCTCA TTTACCCCTG TTGTCCTGTA TAGTGCCCGC TCCTATCCTG GGCCGTTGGG
            CCCCCGCGCA TTTACCCATG TTGTCCTGTA TAGTGCCCGC TCCAATCCAG GGCCGTTGGG
            CCCCCGCGCA TTTACCCATG TTGTCCTGTA TAGTGCCCGC TCCAATCCAG GGCCGTTGGG
            CCCCCGCGCA TTTACCCATG TTGTCCTGTA TAGTGCCCGC TCCAATCCAG GGCCGTTGGG
            CCCCCGCTCA TTTACCCCTG TTGTCCTGTA TAGTGCCCGC TCCTATCCTG GGCCGTTGGG
            CCCCCGCGCA TTTACCCCTG TTGTCCTGTA AAGTGCCCGC TACTATCCAG GGCCGTTGGG

            TAGCTACAAT CATTGGTTAT AGACCTCAGA GACTAGACGA TTACAGTTTC TGTCGCGATC
            AGGCTACAAT CACTGGTCAT AGACATCAAA AACTAGTCGA TTACAGTTTC TGTTGCGATC
            AGGCTACAAT TACTGGTTAT AGACATCAAA AACTAGTCGA TTACAGTTTC TGTCGCGATC
            AGGCTACAAT CACTGGTTAT AGACATCAAA AACTAGTCGA TTACAGTTTC TGTCGCGATC
            AGGCTACAAT CACTGGTTAT AGACATCAAA AACTAGTCGA TTACAGTTTC TGTCGCGATC
            AGGCTACAAT CACTGGTTAT AGACATCAAA AACTAGTCGA TTACAGTTTC TGTCGCGATC
            AGGCTACAAT CACTGGTCAT AGACATCAAA AACTAGTCGA TTACAGTTTC TGTTGCGATC
            AGGCTACAAT CACTGGTTAT AGACATCAAA AACTAGTCGA TTACAGTTTC TGTCGCGGTC
            AGGCTACAAT CACTGGTTAT AGACATCAAA AACTAGTCGA TTACAGTTTC TGTCGCGGTC
            AGGCTACAAT CACTGGTTAT AGACATCAAA AACTAGTCGA TTACAGTTTC TGTCGCGATC
            AGGCTACAAT CACTGGTTAT AGACATCAAA AACTAGTCGA TTACAGTTTC TGTCGCGATC
            AGGCTACAAT CACTGGTCAT AGACATCAAA AACTAGTCGA TTACAGTTTC TGTTGCGATC
            AGGCTACAAT CACTGGTTAT AGACATCAAA AACTAGTCGA TTACAGTTTC TGTCGCGATC
            AGGCTACAAT CACTGGTTAT AGACATCAAA AACTAGTCGA TTACAGTTTC TGTCGCGATC
            AGGCTACAAT CACTGGTCAT AGACATCAAA AACTAGTCGA TTACAGTTTC TGTCGCGATC
            AGGCTACAAT CACTGGTTAT AGACATCAAA AACTAGTCGA TTACAGTTTC TGTCGCGATC
            AGGCTACAAT CACNGGNTAT AGACATCAAA AACTAGTCGA TTACAGNNTC TGNNNCGATC
            AGGCTACAAT CACTGGTTAT AGACATCAAA AACTAGTCGA TTACAGTTTC TGTCGCGATC
            AGGCTACAAT CACTGGTTAT AGACATCAAA AACTAGTCGA TTACAGTTTC TGTCGCGATC
            TAGCTGCAAT CATTGGTTAT AGACCTCAGA GACTAGACAA TTACAGTTTC TATCGCGATC
            TAGCTACAAT CATTGGTTAT AGACCTCAGA GACTAGACGA TTACAGTTTC TGTCGCGATC
            TAGCTACAAT CATTGGTTAT AGACCTCAGA GACTAGACGA TTACAGTTTC TGTCGCGATC
            TAGCTACAAT CATTGGTTAT AGACCTCAGA GACTAGACGA TTACAGTTTC TGTCGCGATC
            TAGCTACAAT CATTGGTTAT AGACCTCAGA GACTAGACGA TTACAGTTTC TGTCGCGATC
            TAGCTACAAT CATTGGTTAT AGACCTCAGA GACTAGACGA TTACAGTTTC TGTCGCGATC
            AAGCCACAAT CATTGGTTAT AGACCTCAGA AACTAGACGA TTACAGTTTC TGTCGCGATC
            AAGCTACAAT CATTGGTTAT AGACCTCAGA AACTAGACGA TTACAGTTTC TGTCGCGATC
            TAGCTACAAT CATTGGTTAT AGATCTCAGG GACTAGACAA TTACAGTTTC TGTCGCGATC
            AAACTACAAT CATTGGTTAT AGACCTCAGA AACTAGACGA TTACAGTTTC TGTCGCGATC
            AGGCTACAAT CACTGGTTAT AGACATCAAA AACTAGTCGA TTACAGTTTC TGTCGCGATC
            AGGCTACAAT CACTGGTTAT AGACATCAAA AACTAGTCGA TTACAGTTTC TGTCGCGATC
            AGGCTACAAT CACTGGTTAT AGACATCAAA AACTAGTCGA TTACAGTTTC TGTCGCGATC
            AGGCTACAAT CACTGGTTAT AGACATCAAA AACTAGTCGA TTACAGTNTC TGNCGCGATC
            AGGCTACAAT CACTGGTTAT AGACATCAAA AACTAGTCGA TTACAGTTTC TGTCGCGATC
            TAGCTACAAT CATTGGTTAT AGACCTCAGA GACTAGACGA TTACAGTTTC TGTCGCGATC
            AAGCTACAAT CATTGGTTAC AGACCTCAGA AACTAGACGA TTACAGTTTC TGTCGCGATC
            AGGCTACAAT CACTGGTCAT AGACATCAAA AACTAGTCGA TTACAGTTTC TGTCGCGATC
            TAGCTACAAT CATTGGTTAT AGACCTCAGA GACTAGACGA TTACAGTTTC TGTCGCGATC
            TAGCTACAAT CATTGGTTAT AGACCTCAGA GACTAGACGA TTACAGTTTC TGTCGTGATC
            TAGCTACAAT CATTGGTTAT AGACCTCAGA GACTAGACGA TTACAGTTTC TGTCGCGATC
            TAGCTACAAT CATTGGATAT AGACCTCAGA GACTAGACGA TTACAGTTTC TGTCGCGATC
            TAGCTACAAT CATTGGTTAT AGACCTCAGA GACTAGACAA TTACAGTTTC TGTCGCGATC
            TAGCTACAAT CATTGGTTAT AGACCTCAGA GACTAGACAA TTACAGTTTC TGTCGCGATC
            AAGCTACAAT CATTGGTTAT AGACCTCAGA AACTAGACGA TTACAGTTTC TGTCGCGATC
            AAGCTACAAT CATTGGTTAT AGACCTCAGA AACTAGACGA TTACAGTTTT TGTCGCGATC
            TAGCTACAGT CATTGGTTAT AGACCTCAGA GACTAGACGA TTACAGTCTC TGTCGCGATC
            TAGTTACAAT CATTGGTTAT AGACCTCAGA GACTAGACGA TCACAGTTTC TGTCGCGATC
            AAGCTACAAT CATTGGTTAT AGACCTCAGA AACTAGACGA TTACAGTTCC TGTCGCGATC
            AAGCTACAAT CATTGGTTAT AGACCTCAGA AACTAGACGA TTACAGTTTC TGTCGCGATC
            AAGCTACAAT CATTGGTTAT AGACCTCAGA AACTAGACGA TTACAGTTTC TGTCGCGATC
            AAGCTACAAT CATTGGTTAT AGACCTTAGA AACTAGACGA TTACAGTTTC TGTCGCGATC
            TAGCTACTGT CATTGGTTAT AGACCTCAGA GACTAGACGA TTACAGTTTC TGTCGCGATC
            TAGCTACAGT CATTGGTTAT AGACCTCAGA GACTAGACGA TTACAGTTTC TGTCGCGATC
            TAGCTACAAT CATTGGTTAT AGATCTCAGG GACTAGACAA TTACAGNNTC TNNCGCGATC
            TAGCTACAAT CATTGGTTAT AGATCTCAGG GACTAGACAA TTACAGTTTC TGTCGCGATC
            AAGCTACAAT CATTGGTTAT AGACCTCAGA AACTAGACGA TTACAGTTTC TGTCGCGATC
            AAGCTACAAT CATTGGTTAT AGACCTCAGA AACTAGACGA TTACAGTTTC TGTCGCGATC
            AGGCTACAAT CACTGGTTAT AGACATCAAA AACTAGTCGA TTACAGTTTC TGTCGCGATC
            AGGCTACAAT CACTGGTCAT AGACATCAAA AATTAGTCGA TTATAGTTTC TGTCGCGATC
            AGGCTACAAT CACTGGTTAT AGACATCAAA AACTAGTCGA TTACAGTTTC TGTCGCGATC
            AGGCTACAAT CACTGGTTAT AGACATCAAA AACTAGTCGA TTACAGTTTC TGTCGCGATC
            AGGCTACAAT CACTGGTTAT AGACATCAAA AACTAGTCGA TTACAGTTTC TGTCGCGATC
            AGGCTACNAT CACNGGTTAT NGACATCAAA AACTAGTCGA TNACAGNNTC TNNNNCGATN
            AGGCTACAAT CACTGGTTAT AGACATCAAA AACTAGTCGA TTACAGTTTC TGTCGCGATC
            AGGCTACAAT CACTGGTTAT AGACATCAAA AACTAATCGA TTACAGTTTC TGTCGCGATC
            AGGCTACAAT CACTGGTTAT AGACATCAAA AACTAGTCGA TTACAGTTTC TGTCGCGATC
            AGGCTACAAT CACTGGTTAT AGACATCAAA AACTAATCGA TTACAGTTTC TGTCGCGATC
            AGGCTACAAT CACTGGTTAT AGACATCAAA AACTAGTCGA TTACAGTTTC TGTCGCGATC
            AGGCTACAAT CACTGGTTAT AGACATCAAA AACTAGTCGA TTACAGTTTC TGTCGCGATC
            AGGCTACAAT CACTGGTTAT AGACATCAAA AACTAGTCGA TTACAGTTTC TGTCGCGATC
            AGGCTACAAT CACTGGTTAT AGACATCAAA AACTAGTCGA TTACAGNNTC TGTCGCGNTC
            AGGCTACAAT CACTGGTTAT AGACATCAAA AACTAATCGA TTACAGTTTC TGTCGCGATC
            AGGCTACAAT CACTGGTTAT AGACATCAAA AACTAGTCGA TTACAGTTTC TGTCGCGATC
            AGGCTACAAT CACTGGTTAT AGACATCAAA AACTAGTCGA TTACAGTTTC TGTCGCGATC
            AGGCTACAAT CACTGGTTAT AGACATCAAA AACTAGTCGA TTACAGTTTC TGTCGCGATC
            AGGCTACAAT CACTGGTTAT AGACATCAAA AACTAGTCGA CTACAGTTTC TGTCGCGATC
            AGGCTACAAT CACTGGTTAT AGACATCAAA AACTGGTCGA TTACAGTTTC TGTCGCGATC
            AGGCTACAAT CACTGGTTAT AGACATCAAA AACTAGTCGA TTACAGTTTC TGTCGCGATC
            AGGCTACAAT CACTGGTTAT AGACATCAAA AACTAGTCGA TTACAGTTTC TGNCGCGATC
            AGGCTACAAT CACTGGTTAT AGACATCAAA AACTAGTCGA TTACAGTTTC TGTCGCGATC
            AGGCTACAAT CACTGGTTAT AGACATCAAA AACTAGTCGA TTACAGTTTC TGTCGCGATC
            AGGCTACAAT CACTGGTTAT AGACATCAAA AACTAGTCGA TTACAGTTTC TGTCGCGATC
            AGGCTACAAT CACTGGTTAT AGACATCAAA AACTAGTCGA TTACAGTTTC TGTCGCGATC
            AGGCTACAAT CACTGGTTAT AGACATCAAA AACTAGTCGA TTACAGTTTC TGTCGCGATC
            AGGCTACAAT CACTGGTTAT AGACATCAAA AACTAGTCGA TTACAGTTTC TGTCGCGATC
            AGGCTACAAT CACTGGTTAT AGACATCAAA AACTAGTCGA TTACAGTTTC TGTCGCGATC
            AGGCTACAAT CACTGGTTAT AGACATCAAA AACTAGTCGA TTACAGTTTC TGTCGCGATC
            AGGCTACAAT CACTGGTTAT AGACATCAAA AACTAGTCGA TTACAGTTTC TGTCGCGATC
            AGGCTACAAT CACTGGTTAT AGACATCAAA AACTAGTCGA TTACAGTTTC TGTCGCGATC
            AGGCTACAAT CACTGGTTAT AGACATCAAA AACTAGTCGA TTACAGTTTC TGTCGCGATC
            AGGCTACAAT CACTGGTTAT AGACATCAAA AACTAGTCGA TTACAGTTTC TGTCGCGATC
            AGGCTACAAT CACTGGTTAT AGACATCAAA AACTAGTCGA TTACAGTTTC TGTCGCGATC
            AGGCTACAAT CACTGGTTAT AGACATCAAA AACTAGTCGA TTACAGTTTC TGTCGCGATC
            AGGCTACAAT CACTGGTTAT AGACATCAAA AACTAGTCGA TTACAGTTTC TGTCGCGATC
            AGGCTACNAT CACTGGTTAT AGACATCAAA AACTAGTCGA TTACAGNNTC TNNCGCGATC
            AGGCTACAAT CACTGGTTAT AGACATCAAA AACTAGTCGA TTACAGTTTC TGTCGCGATC
            AGGCTACAAT CACTGGTTAT AGACATCAAA AACTAGTCGA TTACAGTTTC TGTCGCGATC
            AGGCTACAAT CACTGGTTAT AGACACCAAA AACTAGTCGA TTACAGTTTC TGTCGCGATC
            AGGCTACAAT CACTGGTTAT AGACATCAAA AACTAGTCGA TTACAGTTTC TGTCGCGATC
            AGGCTACAAT CACTGGTTAT AGACATCAAA AACTAGTCGA TTACAGTTTC TGTCGCGATC
            AGGCTACAAT CACTGGTTAT AGACATCAAA AACTAGTCGA TTACAGTTTC TGTCGCGATC
            AGGCTACAAT CACTGGTTAT AGACATCAAA AACTAGTCGA TTACAGTTTC TGNCGCGATC
            AGGCTACAAT CACTGGTTAT AGACATCAAA AACTAGTCGA TTACAGTTTC TGTCGCGATC
            AGGCTACAAT CACTGGTCAT AGACATCAAA AACTAGTCGA TTACAGTTTC TGTCGCGATC
            AGGCTACAAT CACTGGTTAT AGACACCAAA AACTAGTCGA TTACAGTTTC TGTCGCGATC
            AAGCTACAAT CATTGGTTAT AGACCTCAGA AACTAGACGA TTACAGTTTC TGTCGCGATC
            AGGCTACAAT CACTGGTTAT AGACATCAAA AACTAGTCGA TTACAGTTTC TGTCGCGACC
            AGGCTACAAT CACTGGTTAT AGACATCAAA AACTAGTCGA TTACAGTTTC TGTCGCGATC
            AGGCTACAAT CACTGGTTAT AGACATCAAA AACTAGTCGA TTACAGTTTC TGTCGCTATC
            AGGCTACAAT CACTGGTTAT AAACATCAAA AACTAGTCGA TTACAGTTTC TGTCGCTATC
            AAGCTACAAT CATTGGTTAT AGACCTCAGA AACTAGACGA TTACAGTTTC TGTCGCGATC
            AAGCTACAAT CATTGGTTAT AGACCTCAGA AACTAGACGG TTACAGTTTC TGTCGCGATC
            AAGCTACAAT CATTGGTTAT AGACCTCAGA AACTAGACGA TTACAGTTTC TGTCGCGATC
            AAGCTACAAT CATTGGTTAT AGACCTCAGA AACTAGACGA TTACAGTTTC TGTCGCGATC
            AAGCTACAAT CATTGGTTAT AGACCTCAGA AACTAGACGA TTACAGTTTC TGNCGCGATC
            AAGCTACAAT CATTGGTTAT AGACCTCAGA AACTAGACGA TTACAGTTTC TGTCGCGATC
            AAGCTACAAT CATTGGTTAT NGACCTCAGA AACTAGACGA TTACAGTTTC TGTCGCGATN
            AAGCTACAAT CATTGGTTAT AGACCTCAGA AACTAGACGA TTACAGTTTC TGTCGCGATC
            AAGCTACAAT CATTGGTTAT AGACCTCAGA AACTAGACGA TTACAGTTTC TGTCGCGATC
            AAGCTACAAT CATTGGTTAT AGACCTCAGA AACTAGACGA TTACAGTTTC TGTCGCGATC
            AAGCTACAAT CATTGGTTAT AGACCTCAGA AACTAGACGA TTACAGTTTC TGTCGCGATC
            AAGCTACAAT CATTGGTTAT AGACCTCAGA AACTAGACGA TTACAGTTTC TGTCACGATC
            AAGCTACAAT CATTGGTTAT AGACCTCAGA AACTAGACGA TTACAGTTTC TGTCGCGATC
            AAGCTACAAT CATTGGTTAT AGACCTCAGA AACTAGACGA TTACAGTTTC TGTCGCGATC
            AAGCTACAAT CATTGGTTAT AGACCTCAGA AACTAGACGA TTACAGTTTC TGTCGCGATC
            AAGCTACAAT CATTGGTTAT AGACCTCAGA AACTAGACGA TTACAGTTTC TGTCGCGATC
            AAGCTACAAT CATTGGTTAT AGACCTCAGA AACTAGACGA TTACAGTTTC TGTCGCGATC
            AAGCTACAAT CATTGGTTAT AGACCTCAGA AACTAGACGA TNACAGTTTC TGTCGCGATC
            AAGCTACAAT CTTTGGTTAT AGACCTCAGA AACTAGACGA TTACAGTTTC TGTCGCGATC
            AAGCTACAAT CTTTGGTTAT AGACCTCAGA AACTAGACGA TTACAGTTTC TGTCGCGATC
            AAGCTACAAT CATTGGTTAT AGACCTCAGA AACTAGACGA TTACAATTTC TGTCGCGATG
            AAGCTACAAT CATTGGTTAT CGTCCTCAGA AACTAGACGA TTACAGTTTC TGTCGCGATG
            AAGCTACAAT CATTGGTTAT CGACCTCAGA AACTAGACGA TTACAGTTTC TGTCGCGATG
            AAGCTACAAT CATTGGTTAT CGACCTCAGA AACTAGACGA TTACAGTTTC TGTCGCGATG
            AAGCTACAAT CATTGATTAT CGACCTCAGA AACTAGACGA TTACAGTTTC TGTCGCGATG
            AAGCTACAAT CATTGATTAT CGACCTCAGA AACGAGACGA TTACAGTTTC TGCCGCGATG
            AAGCTACAAT CATTGATTAT CGACCTCAGA AACTAGACGA TTACAGTTTC TGCCGCGATG
            AAGCTACAAT CATTGGTTAT AGACCTCAGA AACTAGATGA TTACGGTTTC TGTCGCGATC
            TAGCTACAAT CATTGGTTAT AGACCTCAGA GACTAGACGA TTACAGTTTC TGTCGCGATC
            TAGCTACAAT CATTGGTTAT AGACCTCAGA GACTAGACGA TTACAGTTTC TGTCGCGATC
            TAGCTACAAT CATTGGTTAT AGACCTCAGA GACTAGACAA TTACAGTTTC CGTCGCGATC
            TAGCTACAAT CATTGGTTTT AGACCTCAGA GACTAGACAA TTACAGTTTC TGTCGCGATC
            TAGCTACAAT CATTGGTTTT AGACCTCAGA GACTAGACAA TTACAGTTTC TGTCGCGATC
            TAGCTACAAT CATTGGTTNT AGACCTCAGA GACTAGACAA TTACAGTTTC TGTCGCGATC
            TAGCTACAAT CATTGGTTAT AGACCTCAGA GACTAGACAA TTACAGTTTC TGTCGCGATC
            TAGCTACAAT CATTGGTTAT AGACCTCGGA GACTAGACAA TTACAGTTTC TGTCGCGATC
            TAGCTACAAT CATTGGTTAT AGACCTCGGA GACTAGACAA TTACAGTTTC TGTCGCGATC
            TAGCTACAAT CATTGGTTAT AGACCTCAGA GACTAGACGA TTTCAGTTTC TGTCGCGATC
            AAGCTACAAC CATTGGTTAT AGACCTCAGA ACCTAGACGA TTACAGATTC TGTCGCGATC
            TAGCTACAAT CATTGGTTAT AGACCTCAGA GACTAGACGA TTACAGTTTC TGTCGCGATC
            TAGCTACAAT CATTGGTTAT AGACCTCAGA GACTAGACGA TTACAGTTTC TGTCGCGATC
            TAGCTACAAT CATTGGTTAT AGACCTCAGA GACTAGACGA TTACAGTTTC TGTCGCGATC
            TAGCTACAAT CATTGGTTAT AGACCTCAGA GACTAGACGA TTACAGTTTC TGTCGCGATC
            TAGCTACAAT CATTGGTTAT AGACCTCAGA GACTAGACGA TTACAGTTTC TGTCGCGATC
            TAGCTACAAT CATTGGTTAT AGACCTCAGA GACTAGACGA TTACAGTTTC TGTCGCGATC
            TAGCTACAAT CATTGGTTAT AGACCTCAGA GACTAGACGA TTACAGTTTC TGTCGCGATC
            TAGCTACAAT CATTGGTTAT AGACCTCAGA GACTAGACGA TTACAGTTTC TGTCGCGATC
            TAGCTACAAT CATTGGTTAT AGACCTCAGA GACTAGACGA TTACAGTTTC TGTCGCGATC
            TAGCTACAAT CATTGGTTAT AGACCTCAGA GACTAGACGA TTACAGTTTC TGTCGCGATC
            AAGCTATAAC CATTGGTTAT AGACCTCAGA AACTAGACGA TTACAGATTC TGTCGCGATC
            TAGCTACAAT CATTGGTTAT AGACCTCAGA GACTAGACGA TTACAGTTTC TGTCGCGATC
            TAGCTACAAT CATTGGTTAT AGACCTCAGA GACTAGACGA TTACAGTTTC TGTCGCGATC
            TAGCTACAAT CATTGGTTAT AGACCTCAGA GACTAGACGA TTACAGTTTC TGTCGCGATC
            AAGCTACAAC CATTAGTTAT AGACCTCAGA AACTAGACGA TTACAGATTC TGTCGCGATC
            AGGCTACAAT CATCGGTTAT AGACATCAGA AACTAGTCGA TTACAGTTTC TGTCGCGATC

            GGGTGTTTCT AACATCTTAC TTCAATCCCC CAAGATCGTT GGCCGGGGTA CCGCGTGGCC
            GGGCGTTTCT ATCATCTTAC TTCAATCCCC CAAGATCGCT GGCCGGGGTA CCGCGTGGCC
            GGGCGTTTTT ATCATCTTAC TTCAATCCCC CAAGATCGCT GGCCGGGGTA CCGCGTGGCC
            GGGCGTTTCT ATCATCTTAC TTCAATCCCC CAAGATTGCT GGCCGGGGTA CCGCGTGGCC
            GGGCGTTTCT ATCATCTTAC TTCAATCCCC CAAGATTGCT GGCCGGGGTA CCGCGTGGCC
            GGGCGTTTCT ATCATCTTAC TTCAATCCCC CAAGATTGCT GGCCGGGGTA CCGCGTGGCC
            GGGCGTTTCT ATCATCTTAC TTCAATCCCC CAAGATCGCT GGCCGGGGTA CCGCGTGGCC
            GGGCGTTTTT ATCATCTTAC TTCAATCCCC CAAGATCGCT GGCCGGGGTA CCGCGTGGCC
            GGGCGTTTTT ATCATCTTAC TTCAATCCCC CAAGATCGCT GGCCGGGGTA CCGCGTGGCC
            GGGCGTTTCT ATCATCTTTT TTCAATCCCC CAAGATCGCT GGCCGGGGTA CCGCGTGGCC
            GGGCGTTTCT ATCGTCTTAC TTCAATCCCC CAAGATCGCT GGCCGGGGTA CCGCGTGGCC
            GGGCGTTTCT ATCATCTTAC TTCAATCCCC CAAGATCGCT GGCCGGGGTA CCGCGTGGCC
            GGGCGTTTCT ATCATCTTAC TTCAGTCCCC CAAGATCGCT GGCCGGGGTA CCGCGTGGCC
            GGGCGTTTCT ATCGTCTTAC TTCAATCCCC CAAGATCGCT GGCCGGGGTA CCGCGTGGCC
            GGGCGTTTCT ATCATCTTAC NTCAATCCCC CAAGATCGCT GGCCGGGGTA CCGCGTGGCC
            GGGCATTTCT ATCATCTTAC TTCAATCCCC CAAGATCGCT GGCCGGGGTA CCGCGTGGCC
            GGNCGTTTNT ATCATCTTAC TTCAATCCCC CAAGATCGCT GGCCGGGGTA CCGCGNGGCC
            GGGCGTTTCT ATCGTCTTAC TTCAATCCCC CAAGATCGCT GGCCGGGGTA CCGCGTGGCC
            GGGCGTTTCT ATCGTCTTAC TTCAATCCCC CAAGATCGCT GGCCGGGGTA CCGCGTGGCC
            GGNCGTTTCT ATCATCTTAC TTCAATCCCC CAAGATCGTT GGCCGGGGTA CCGCGTGGCC
            GGGCGTTTCT ATCATCTTAC TTCAATCCCC CAAGATCGTT GGCCGGGGTA CCGCGTGGCC
            GGGCGTTTCT ATCATCTTAC TTCAATCCCC CAAGATCGTT GGCCGGGGTA CCGCGTGGCC
            GGGCGTTTCT ATCATCTTAC TTCAATCCCC CAAGATCGTT GGCCGGGGTA CCGCGTGGCC
            GGGCGTTTCT ATCATCTTAC TTCAATCCCC CAAGATCGTT GGCCGGGGTA CCGCGTGGCC
            GGGCGATTCT ATCATCNNAC TTCAATCCCC CAAGATCGCT GGCCGAAGTA CCGCGTGGCC
            GGGCGTTTCT ATCATCTTAC TTCAATCCCC CAAGGTCGCT GGCCGGGGTA CCGCGTGGCC
            GGGCGTTTCT ATCATCTTAC TTCAATCCCC CAAGATCGCT GGCCGGGGTA CCGCGTAGCC
            GGGCGTTTCT ATCATCTTAC TTCAATCCCC CAAGATCGTT GGCCGGGGTA CCGCGTGGCC
            GGGCGTTTCT ATCATCTTAC TTCAATCCCC CAAGATCGCT GTCCGGGGTA CCGCGTGGCC
            GGGCGTTTCT ATCATCTTAC TTCAATCCCC CAAGATCGCT GGCCGGGGTA CCGCGTGGCC
            GGGCGTTTCT ATCATCTTAC TTCAATCCCC CAAGACCGCT GGCCGGGGTA CCGCGTGGCC
            GGGCGTTTTT ATCATCTTAC TTCAATCCCC CAAGATCGCT GGCCGGGGTA CCGCGTGGCC
            GGNCGTTTCT ATCATCTTAC TTCAATCCCC CAAGATCGCT GGCCGGGGTA CCGCGTGGCC
            GGGCGTTTCT ATCATCTTAC TTCAATCCCC CAAGACCGCT GGCCGGGGTA CCGCGTGGCC
            GGGCGTTTCT ATCACCTTAC TTCAATCCCC CAAGATCGTT GGCCGGGGTA CCGCGTGGCC
            GGGCGTTTCT ATCATCTTAC TTCAATCCCC CAAGATCGCT GGCCGGGGTA CCGCGTGGCC
            GGGCGTTTCT ATCATCTTAC TTCAATCCCC CAAGATCGCT GGCCGGGGTA CCGCGTGGCC
            GGGCGTTTCT ATCATCTTAC TTCAATCCCC CAAGATCGTT GGCCGGGGTA CCGCGTGGCC
            GGGCGTTTCT ATCATCTTAC TTCAATCCCC CAAGATCGTT GGCCGGGGTA CCGCGTGGCC
            GGGCGATTCT ATCATCNNAC TTCAATCCCC CAAGATCGCT GGCCGAAGTA CCGCGTGGCC
            GGNCGTTTCT ATCATCTTAC TTCAATCCCC CAAGATCGTT GGCCGGGGTA CCACGTGGCC
            GGGCGTTTCT ATCATCTTAC TTCAATCCCC CAAGATCGTT GGCCGGGGTA CCGCGTGGCC
            GGGCGTTTCT ATCATCTTAC TTCAATCCCC CAAGATCGTT GGCCGGGGTA CCGCGTGGCC
            GGNCGTTTCT ATCATCTTAC TTCAATCCCC CAAGATCGCT GGCCGGGGTA CCGCGTAGCC
            AGGCGTTTCT ATCATCTTAC TTCAATCCCC CAAGATCGCT GGCCGGGGTA CCGCGTGGCC
            GGGCGTTTCT ATCATCTTAC TTCAATCCCC CAAGATCGTT GGCCGGGGCT CCGCGTGGCC
            GTGCGTTTCT ATCATCTTAC AACGATCTCC CAAGATCGTT GGCCGGGGTA CCGCGTGGCC
            GGGCGTTTCT ATCATCNNAC TTCAATCCCC CAAGATCGCT GGCCGGGGTA CCGCGTGGCC
            GGGCGTTTCT ATCATCTTAC TTCAATCCCC CAAGATCGCT GGCCGGGGTA CCGCGTGGCC
            GGGCGTTTCT ATCATCTTAC TTCAATCCCC CAAGATCGCT GGCCGGGGTA CCGCGTGGCC
            GGGCGTTTCT ATCATCTTAC TTCAATCCCC CAAGATCGCT GGCCGGGGTA CCGCGTGGCC
            GGGCGTTTCT ATCATCTTAC TTCAATCCCC CAAGATCGTT GGCCGGGGTA CCGCGTGACC
            GGGCGTTTCT ATCATCTTAC TTCAATCCCC CGAGATCGTT GGCCGGGGTA CCGCGTGGCC
            GGNCGTTTCT ATCATCTTAC TTCAATCCCC CAAGATCGTT GGCCGGGGTA CCGCGNGGCC
            GGGCGTTTCT ATCATCTTAC TTCAATCCCC CAAGATCGTT GGCCGGGGTA CCGCGTGGCC
            GGGCGTTTCT ATCATCTTAC TTCAATCCCC CAAGATCGCT GGCCGGGGTA CCGCGTGGCC
            GGGCGTTTCT ATCATCTTAC TTCAATCCCC CAAGATCGCT GGCCGGGGTA CCGCGTGGCC
            GGGCGTTTCT ATCATCTTAC TTCAATCCCC CAAGATCGCT GGCCGGGGTA CCGCGTGGCC
            GGGCGTTTCT ATCATCTTAC TTCAATCCCC CAAGATCGCT GGCCGGGGTA CCGCGTGGCC
            GGGCGTTTCT ATCATCTTAC TTCAATCCCC CAAGATTGCT GGCCGGGGTA CCGCGTGGCC
            GGGCGTTTCT ATCATCTTAC TTCAATCCCC CAAGATCGCT GGCCGGGGTA CCGCGTGGCC
            GGGCGTTTCT ATCATCTTAC TTCAATCCCC CAAGATCGCT GGCCGGGGTA CCGCGTGGCC
            GGNCGTTTTT ATCATCTTAC TTCAANCCCC CAAGATCGCT GGNCGGGGTA CCGCGNGGCC
            GGGCGTTTCT ATCATCTTAC TTCAATCCCC CAAGATCGCT GGCCGGGGTA CCGCGTGGCC
            GGGCGTTTCT ATCATCTTAC TTCAATCCCC CAAGATCGCT GGCCGGGGTA CCGCGTGGCC
            GGGCGTTTCT ATCATCTTAC TTCAATCCCC CAAGATCGCT GGCCGGGGTA CCGCGTGGCC
            GGGCGTTTCT ATCATCTTAC TTCAATCCCC CAAGATCGCT GGCCGGGGTA CCGCGTGGCC
            GGGCGTTTCT ATCATCTTAC TTCAATCCCC CAAGATCGCT GGCCGGGGTA CCGCGTGGCC
            GGGCGTTTCT ATCATCAAAC TTCAATCCCC CAAGATCGCT GGCCGGGGTA CCGCGTGGCC
            GGGCGTTTCT ATCATCTTAC TTCAATCCCC CAAGATCGCT GGCCGGGGTA CCGCGTGGCC
            GGNCGTTTCT ATCATCAAAC TTCAATCCCC CAAGATCGCT GGCCGGGGTA CCGCGTGGCC
            GGGCGTTTCT ATCATCTTAC TTCAATCCCC CAAGATCGCT GGCCGGGGTA CCGCGTGGCC
            GGGCGTTTCT ATCATCTTAC TTCAATCCCC CAAGATCGCT GGCCGGGGTA CCGCGTGGCC
            GGGCGTTTCT ATCATCTTAC TTCAATCCCC CAAGATCGCT GGCCGGGGTA CCGCGTGGCC
            GGGCGTTTCT ATCATCTTAC TTCAATCCCC CAAGATCGCT GGCCGGGGTA CCGCGTGGCC
            GGGCGTTTCT ATCATCTTAC TTCAATCCCC CAAGATCGCT GGCCGGGGTA CCGCGTGGCC
            GGGCGTTTCT ATCATCTTAC TTCAATCCCC CAAGATCGCT GGCCGGGGTA CCGCGTGGCC
            GGGCGTTTCT ATCATCTTAC TTCAATCCCC CAAGATCGCT GGCCGGGGTA CCGCGTGGCC
            GGGCGTTTCT ATCATCAAAC TTCAATCCCC CAAGATCGCT GGCCGGGGTA CCGCGTGGCC
            GGGCGTTTCT ATCATCTTAC TTCAATCCCC CAAGATCGCT GGCCGGGGTA CCGCGTGGCC
            GGGCGTTTCT ATCATCTTAC TTCAATCCCC CAAGATCGCT GGCCGGGGTA CCGCGTGGCC
            GGGCGTTTCT ATCATCTTAC TTCAATCCCC CAAGATCGCT GGCTGGGGTA CCGCGAGGCC
            GGGCGTTTCT ATCATCTTAC TTCAATCCCC CAAGATCGCT GGCCGGGGTA CCGCGTGGCC
            GGGCGTTTCT ATCATCTTAC TTCAATCCCC CAAGATCGCT GGCCGGGGTA CCGCGTGGCC
            GGGCGTTTCT ATCATCTTAC TTCAATCCCC CAAGATCGCT GGCCGGGGTA CCGCGTGGCC
            GGGCGTTTCT ATCATCTTAC TTCAATCCCC CAAGATCGCT GGCCGGGGTA CCGCGTGGCC
            GGGCGTTTCT ATCATCTTAC TTCAATCCCC CAAGATCGCT GGCCGGGGTA CCGCGTGGCC
            GGGCGTTTCT ATCATCTTAC TTCAATCCCC CAAGATCGCT GGCCGGGGTA CCGTGTGGCC
            GGGCGTTTCT ATCATCTTAC TTCAATCCCC CAAGATCGCT GGCCGGGGTA CCGCGTGGCC
            GGGCGTTTCT ATCATCTTAC TTCAATCCCC CAAGATCGCT GGCCGGGGTA CCGCGTGGCC
            GGGCGTTTCT ATCATCTTAC TTCAATCCCC CAAGATCGCT GGCCGGGGTA CCGCGTGGCC
            GGGCGTCTCT ATCATCTTAC TTCAATCCCC CAAGATCGCT GGCCGGGGTA CCGCGTGGCC
            GGGCGTTTCT ATCATCAAAC TTCAATCCCC CAAGATCGCT GGCCGGGGTA CCGCGTGGCC
            GGGCGTTTCT ATCATCTTAC TTCAATCCCC CAAGATCGCT GGCCGGGGTA CCGCGTGGCC
            GGGCGTTTCT ATCATCTTAC TTCAATCCCC CAAGATCGCT GGCCGGGGTA CCGCGNGGCC
            GGGCGTTTCT ATCATCTTAC TTCAATCCCC CAAGATCGCT GGCCGGGGTA CCGCGTGGCC
            GGGCGTCTCT ATCATCTTAC TTCAATCCCC CAAGATCGCT GGCCGGGGTA CCGCGTGGCC
            GGGCGTTTTT ATCATCTTAC TTCAATCCCC CAAGATCGCT GGCCGGGGTA CCGCGTGGCC
            GGGCATTTCT ATCATCTTAC TTCAATCCCC CAAGATCGCT GGCCGGGGTA CCGCGTGGCC
            GGGCGTTTTT ATCATCTTAC TTCAATCCCC CAAGATCGCT GGCCGGGGTA CCGCGTGGCC
            GGGCGTTTTT ATCATCTTAC TTCAATCCCC CAAGATCGCT GGCCGGGGTA CCGCGTGGCC
            GGGCGTTTCT ATCATCTTAC TTCAATCCCC CAAGATCGCT GGCCGGGGTA CCGCGTGGCC
            GGGCGTTTCC ATCATCTTAC TTCAATCCCC CAAGATCGCT GGCCGGGGTA CCGCGTGGCC
            GGGCGTTTCT ATCATCTTAC TTCAATCCCC CAAGATCGCT GGCCGGGGTA CCGCGTGGCC
            GGGCGTTTTT ATCATCTTAC TTCAATCCCC CAAGATCGCT GGCCGGGGTA CCGCGTGGCC
            GGGCGTTTCT ATCATCTTAC TTCAATCCCC CAAGATCGCT GGCCGGGGTA CCGCGTGGTC
            GGGCGTTTCT ATTATCTTAC TTCAATCCCC CAAGATCGCT AGCCGGGGTA CCGCGTGGCC
            GGGCGTTTCT ATCATCTTAC TTCAATCCCC CAAGATCGCT GGCCGGGGTA CCGCGTGGCC
            GGGCGTTTCT ATCATCTTAC TTCAATCCCC CAAGATCGCT GGCCGGGGTA CCGCGTGGCC
            GGGCNTTTCT ATCATCTTAC TTTAATCCCC CAAGATCGCT GGCCGGGGTA CCGCGTGGCC
            GGGCGTTTCT ATCATATTAC TTCAAACCCC CAAGATCGCT GGCCGGGGTA CCGCGTGGCC
            GGGCGTTTCT ATCATCTTAC TTCAATCCCC CAAGATCGCT GGCCGGGGTA CCGCGTGGCC
            GGGCGTTTCT ATCATCTTAC TTCAATCCCC CAAGATCGCT GGCCGGGTTA CCGCTTGGCC
            GGGCGTTTCT ATCATCTTAC TTCAATTCCC CAGGATCGCT GGCCGGGGTA CCGCGTGGCC
            GGGCGTTTCT ATCATCTTAC TTCAATCCCC CAAGATCGCT GGCCGGGGTA CCGCGTGGCC
            GGGCGTTTCT ATCATCTTAC TTCAATCCCC CAAGATCGCT GGCCGGGGTA CCGCGTGGCC
            GGGCGTTTCT ATCATCTTAC TTCAATCCCC CAAGATCGCT GGCCGGGGTA CCGCGTGGNC
            GGGCGTTTCT ATCATCTTAC TTCAATCCCC CAAGATCGCT GGCCGGGGTA CCGCGTGGCC
            GGGCGTTTCT ATCATCTTAC TTCAATCCCC CAAGATCGCT GGCCGGGGTA CCGCGTGGCC
            GGGCGTTTCT ATCATCTTAC TTCAATCCCC CAAGATCGCT GGCCGGGGTA CCGCGTGGCC
            GGGCGTTTCT ATCATCTTAC TTCAATCCCC CAAGATCGCT GGCCGGGGTA CCGCGTAGCC
            GGGCGTTTCT ATCATCTTAC TTCAATCCCC CAAGATCGCT GGCCGGGGTA CCGCGTAGCC
            GGGCGTTTCT ATCATCTTAC TTCAATCCCC CAAGATCGCT GGCCGGGGTA CCGCGTAGCC
            GGGCGTTTCT ATCATCTTAC TTCAATCCCC CAAGATCGCT GGCCGGGGTA CCGCGTGGCC
            GGGCGTTTCT ATCATCTTNC NNCAATCCCC CAAGATCGCT GGCCGGGGTA CCGCGTGGCC
            GGGCGTTTCT ATCATCTTAC TTCAATCCCC CAAGATCGCT GGCCGGGGTA CCGCGTGGCC
            GGGCGTTTCT ATCATCTTAC TTCAATCCCC CAAGATCGCT GGCCGGGGTA CCGCGTGGCC
            GGGCGTTTCT ATCATCTTAC TTCAATCCCC CAAGATCGCT GGCCGGGGTA CCGCGTGGTC
            GGACGTTTCT ATCATCTTAC TTCAATCCCC CAAGATCGCT GGCCGGGGTA CCGCGTGGCC
            GGACGTTTCT ATCATCTTAC TTCAATCCCC CAAGATCGCT GGCCGGGGTA CCGCGTGGCC
            GGGCGTTTCT ATCATCTTAC TTCAATCCCC CAAAATCGCT GGCCGGGGTA CCGCGTGGCC
            GGGCGTTTCT ATCATCTTAC TTCAATCCCC CAAGATCGCT GGGCGGGGTA CCGCGTGGCC
            GGNCGTTTCT ATCATCTTAC TTCAATCCCC CAAGATCACT GNCCGGGGTA CCGCGTGGCC
            GGGCGTTTCT ATCATCTTAC TTCAATCCCC CAAGATCGCT GGCCGGGGTA CCGCGTGGCC
            GGGCGTTTCT ATCATCTTAC TTCAATCCCC CAAGATCGCT GGCCGGGGTA CCGCGTGGCT
            GGGCGTTTCT ATCATCTTAC TTCAATCCCC CAAGATCGCT GGCCGGGGTA CCGCGTGGCC
            GGGCGTTTCT ATCATCTTAC TTCAATCCCC CAAGATCGCT GGCCGGGGTA CCGCGTGGCC
            GGNCGTTTCT ATCATCTTTT TTCAATCCCC CAAGATCGCT GGCCGGGGTA CCGCGTGGCC
            GTGCGTTTCT ATCATCTTAC TTCAATCCCC CAAGATCGTT GGCCAGGGTA CCGCGTGGCC
            GTGCGTTTCT ATCATCTTAC TTCAATCCCC CAAGATCGTT GGCCAGGGTA CCGCGTGGCC
            GGGCGTTTCT ATCATCTTAC TTCAATCCCC CAAGATCGTT GGCCGGGGTA CCGCGTGGCC
            GGGCGTTTCT ATCATCTTAC TTCAATCCCC CAAGATCGTT GGCCGGGGTA CCGCGTGGCC
            GGGCGTTTCT ATCATCTTAC TTCAATCCCC CAAGATCGTT GGCCGGGGTA CCGCGTGGCC
            GGGCGTTTCT ATCATCTTAC TTCAATCCCC CAAGATCGTT GGCCGGGGTA CCGCGTGGCC
            GGGCGTTTCT ATCATCTTAC TTCAATCCCC CAAGATCGTT GGCCGGGGTA CCGCGTGGCC
            GGGCGTTTCT ATCATCTTAC TTCAATCCTC CAAGATCGTT GGCCGGGGTA CCGCGTGGCC
            GGGCGTTTCT ATCATCTTAC TTCAATCCTC CAAGATCGTT GGCCGGGGTA CCGCGTGGCC
            GGGCGTTTCT ATCATCTTAC TTCAATCCCC CAAGATCGTT GGCCGGGGTA CCGCGTGGCC
            GGGCGTTTCT GTCATCNNAC TTCAATCCCA TAAGATCGCT GNCCGGGGTA CCGCGTGGCC
            GGGCGTTTCT ATCATCTTAC TTCAATCCCC CAAGATCGTT GGCCGGGGTA CCGCGTGGCC
            GGGCGTTTCT ATCATCTTAC TTCAATCCCC CAAGATCGTC GGCCGGGGTA CCGCGTGGCC
            GGGCGTTTCT ATCATCTTAC TTCAATCCCC CAAGATCGTT GGCCGGGGTA CCGCGTGGCC
            GGGCGTTTCT ATCATCTTAC TTCAATCCCC CAAGATCGTT GGCCGGGGTA CCGCGTGGCC
            GGGCGTTTCT ATCATCTTAC TTCAATCCCC CAAGATCGTT GGCCGGGGTA CCGCGTGGCC
            GGGCGTTACT ATCATCTTAC TTCAATCCCC CAAGATCGTT GGCCGGGGTA CCGCGTGGCC
            GGGCGTTTCT ATCATCTTAC TTCAATCCCC CAAGATCGTT GGCCGGGGTA CCGCGTGGCC
            GGGCGTTTCT ATCATCTTAC TTCAATCCCC CAAGATCGTT GGCCGGGGTA CCGCGTGGCC
            GGGCGTTTCT ATCATCTTAC TTCAATCCCC CAAGATCGTT GGCCGGGGTA CCGCGTGGCC
            GGGCGTTTCT ATCATCTTAC TTCAATCCCC CAAGATCGTT GGCCGGGGTA CCGCGTGGCC
            GGGCGTTTCT GTCATCNNAC TTCAATCCCA TAAGATCGCT GNCCGGGGTA CTGCGTGGCC
            GGGCGTTTCT ATCATCTTAC TTCAATCCCC CAAGATCGTT GGCCGGGGTA CCGCGTGGCC
            GGGCGTTTCT ATCATCTTAC TTCAATCCCC CAAGATCGTT GGCCGGGGTA CCGCGTGGCC
            GGGCGTTTCT ATCATCTTAC TTCAATCCCC CAAGATCGTT GGCCGGGGTA GCGCGTGGCC
            GGGCGTTTCT GTCATCNNAC TTCAATCCCA TAAGATCGCT GNCCGGGGTA CTGCGTGGCC
            GGGCGTTTCT ATCATCTTTT TTCAATCCCC CAAGATCGCT GGCCGGGGTA CCGCGTGGCC

            ATTCTCGTGA TAGATGTATC GTACGTCCAC AGACGATTCT CATCGAGGTG ACTCCGGCAC
            ACTCTCATGA TAGATGTATC GTACGTCCAC AGACGATTCC CATCGAGGTA ACTCCGGCAC
            ACTCTCATGA TAGATGTGTC GTACGTCCAC AGACGATTCC CATCGAGGTA ACTCCGGCAC
            ACTCTCATGA TAGATGTATC GTACGTCCAC AGACGATTCC CATCGAGGTA ACTCCGGCAC
            ACTCTCATGA TAGATGTATC GTACGTCCAC AGACGATTCC CATCGAGGTA ACTCCGGCAC
            ACTCTCATGA TAGATGTATC GTACGTCCAC AGACGATTCC CATCGAGGTA ACTCCGGCAC
            ACTCTCATGA TAGATGTATC GTACGTCCAC AGACGATTCC CATCGAGGTA ACTCCGGCAC
            ACTCTCATGA TAGATGTGTC GTACGTCCAC AGACGATTCC CATCGAGGTA ACTCCGGCAC
            ACTCTCATGA TAGATGTGTC GTACGTCCAC AGACGATTCC CATCGAGGTA ACTCCGGCAC
            ACTCTCATGA TAGATGTGTC GTACGTCCAC AGACGATTCC CATCGAGGTA ACTCCGGCAC
            ACTCTCATGA TAGATGTATC GTACGTCCAC AGACGATTCC CATCGAGGTA ACTCCGGCAC
            ACTCTCATGA TAGATGTATC GTACGTCCAC AGACGATTCC CATCGAGGTA ACTCCGGCAC
            ACTCCCATGA TAGATGTGTC GTACGTCCAC AGACGATTCC CATCGAGGTA ACTCCGGCAC
            ACTCTCATGA TAGATGTATC GTACGTCCAC AGACGATTCC CATCGAGGTA ACTCCGGCAC
            ACTCTCATGA TAGATGTATC GAACGTCCAC AGACGATTCC CATCGAGGTA ACTCCGGCAC
            ACTCTCATGA TAGATGTGTC GTACGTCCAC AGACGATTCC CATCGAGGTA ACTCCGGCAC
            ACTCTCATGA TAGATGTGTC GTACGTCCAC AGACGATTCC CATCGAGGTA ACTCCGGCAC
            ACTCTCATGA TAGATGTATC GTACGTCCAC AGACGATTCC CATCGAGGTA ACTCCGGCAC
            ACTCTCATGA TAGATGTATC GTACGTCCAC AGACGATTCC CATCGAGGTA ACTCCGGCAC
            ATTCTCGTGA TAGATGTATC GTACGTCCAC AGACGATTCC CATCGAGGTG ACTCCGGCAC
            ATTCTCGTGA TAGATGTATC GTACGTCCAC AGACGATTCC CATCGAGGTG ACTCCGGCAC
            ATTCTCGTGA TAGATGTATC GTACGTCCAC AGACGATTCC CATCGAGGTG ACTCCGGCAC
            ATTCTCGTGA TAGATGTATC GTACGTCCAC AGACGATTCC CATCGAGGTG ACTCCGGCAC
            ATTCTCGTGA TAGATGTATC GTACGTCCAC AGACGATTCC CATCGAGGTG ACTCCGGCAC
            GTTCTCGTGA TAGATGTATC GTACGTCCAC AGACGATTCC CATCGAGGTG ACTCCGTCAC
            ATTCTCGTGA TAGGTGTATC GTACGTCCAC AGACGATTCC CATCGAGGTA ACTCCGGCAC
            ATTCTCGTGA TAGATGTATC GTACGTCCAC AGACGATTCC CATCGAGGTA ACTCCGGCAC
            ATTCTCGTGA TAGATGTATC GTACGTCCGC AGACGATTCC CATCGAGGTG ACTCCGGCAC
            ATTCTCGTAA TAGATGCATC GTACGTCCAC AGACGATTCC GATCGAGGTA GCTCCGGCAC
            ACTCTCATGA TAGATGTGTC GTACGTCCAC AGACGATTCC CATCGAGGTA ACTCCGGCAC
            ACTCTCATGA TAGATGTATC GTACGTCCAC AGACGATTCC CATCGAGGTA ACTCCGGCAC
            ACTCTCATGA TAGATGTGTC GTACGTCCAC AGACGATTCC CATCGAGGTA ACTCCGGCAC
            ACTCTCATGA TAGATGTGTC GTACGTCCAC AGACGATTCC CATCGAGGTA ACTCCGGCAC
            ACTCTCATGA TAGATGTATC GTACGTCCAC AGACGATTCC CATCGAGGTA ACTCCGGCAC
            ATTCTCGTGA TAGATGTATC GTACGTCCAC AGACGATTCC CACCGAGGTG ACTCCGGCAC
            ATTCTCGTGA TAGATGTATC GTACGTCCAC AGACGATTCC CATCGAGGTA ACTCCGGCAC
            ACTCTCATGA TAGATGTATC GTACGTCCAC AGACGATTCC CATCGAGGTA ACTCCGGCAC
            ATTCTCGTGA TAGATGTATC GTACGTCCAC AGACGATTCC CATCGAGGTG ACTCCGGCAC
            ATTCTCGTGA TAGATGTATC GTACGTCCAC AGACGATTCC CATCGAGGTG ACTCCGGCAG
            GTTCTCGTGA TAGATGTATC GTACGTCCAC AGACGATTCC CATCGAGGTG ACTCCGTCAC
            ATTCTCGTGA TAGATGTATC GTACGTCCAC AGACGATTCC CATCGAGGTG ACTCCGGCAC
            ATTCTCGTGA TAGATGTATC GTACGTCCGC AGACGATTCC CATCGAGGTG ACTCCGGCAC
            ATTCTCGTGA TAGATGTATC GTACGTCCAC AGACGATTCC CATCGAGGTG ACTCCGGCAC
            ATTCTCGTGA TAGATGTATC GTACGTCCAC AGACGATTCC CATCGAGGTA ACTCCGGCAC
            ATTGTCGTGA TAGATGTATC GTACGTCCAC AGACGGTTCC CATCGAGGTA ACTCTGGCAC
            ATTCTCGTGA TAGAGGTATC GTACGTCCAC AGATGATTCC CATCGAGGTG ACTCCGGCAC
            ATTCTCGTGA TAGATGTATC GTACGTTCAC AGACGATTCC CATCGAGGTG ACTCCGGCAC
            ATTCTCGTGA TAGATGTATC GTACGTCCAC ATACGATTCC CATCGAGATA ACTCCGGCAC
            ATTCTAGTGA TGGATGTATC GTACGTCCAC AGACGATTCC CATCGAGGTA ACTCCGGCAC
            ATTCTCGTGA TAGGTGTATC GTACGTCCAC AGACGATTCC CATCGAGGTA ACTCCGGCAC
            ATTCTCGTGA TAGGTGTATC GTACGTCCAC AGACGATTCC CATCGAGGTA ACTCCGGCAC
            ATTCTCGTGA TAGATGTATC GTACGTCCAC AGACGATTCC CATCGAGGTG ACTCCGGCAC
            ATTCTCGTGA TAGATGTATC GTACGCCCAC AGACGATTCC CATCGAGGTG ACTCCGGCAC
            ATTCTCGTGA TAGATGTATC GTACGTCCGC AGACGATTCC CATCGAGGTG ACTCCGGCAC
            ATTCTCGTGA TAGATGTATC GTACGTCCGC AGACGATTCC CATCGAGGTG ACTCCGGCAC
            ATTCTAGTGA TGGATGTATC GTACGTCCAC AGACGATTCC CATCGAGGTA ACTCCGGCAC
            ATTCTAGTGA TGGATGTATC GTACGTCCAC AGACGATTCC CATCGAGGTA ACTCCGGCAC
            ACTCTCATGA TAGATGTGTC GTACGTCCAC AGACGATTCC CATCGAGGTA ACTCCGGCAC
            ACTCTCATGA TAGATGTATC GTACGTCCAC AGACGATTCC CATCGAGGTA ACTCCGGCAC
            ACTCTCATGA TAGATGTATC GTACGTCCAC AGACGATTCC CATCGAGGTA ACTCCGGCAC
            ACTCTCATGA TAGATGTGTC GTACGTCCAC AGACGATTCC CATCGAGGTA ACTCCGGCAC
            ACTCTCATGA TAGATGTATC GTACGTCCAC AGACGATTCC CATCGAGGTA ACTCCGGCAC
            ACTCTCATGA TAGATGTGTC GTACGTCCAC AGACGATTCC CNTCGAGGTA ACTCCGGCAC
            ACTCTCATGA TAGATGTATC GTACGTCCAC AGACGATTCC CATCGAGGTA ACTCCGGCAC
            ACACTCATGA TAGATGTATC GTACGTCCAC AGACGATTCC CATCGAGGTA ACTCCGGCAC
            ACACTCATGA TAGATGTATC GTACGTCCAC AGACGATTCC CATCGAGGTA ACTCCGGCAC
            ACACTCATGA TAGATGTATC GTACGTCCAC AGACGATTCC CATCGAGGTA ACTCCGGCAC
            ACACTCATGA TAGATGTATC GTACGTCCAC AGACGATTCC CATCGAGGTA ACTCCGGCAC
            ACACTCATGA TAGATGTATC GTACGTCCAC AGACGATTCC CATCGAGGTA ACTCCGGCAC
            ACACTCATGA TAGATGTATC GTACGTCCAC AGACGATTCC CATCGAGGTA ACTCCGGCAC
            ACACTCATGA TAGATGTATC GTACGTCCAC AGACGATTCC CATCGAGGTA ACTCCGGCAC
            ACACTCATGA TAGATGTATC GTACGTCCAC AGACGATTCC CATCGAGGTA ACTCCGGCAC
            ACACTCATGA TAGATGTATC GTACGTCCAC AGACGATTCC CATCGAGGTA ACTCCGGCAC
            ACACTCATGA TAGATGTATC GTACGTCCAC AGACGATTCC CATCGAGGTA ACTCCGGCAC
            ACACTCATGA TAGATGTATC GTACGTCCAC AGACGATTCC CATCGAGGTA ACTCCGGCAC
            ACACTCATGA TAGATGTATC GTACGTCCAC AGACGATTCC CATCGAGGTA ACTCCGGCAC
            ACTCTCATGA TAGATGTATT GTACGTCCAC AGACGATTCC CATCGAAGTA ACTCCGGCAC
            ACACTCATGA TAGATGTATC GTACGTCCAC AGACGATTCC CATCGAGGTA ACTCCGGCAC
            ACACTCATGA TAGATGTATC GTACGTCCAC AGACGATTCC CATCGAGGTA ACTCCGGCAC
            ACACTCATGA TAGATGTATC GTACGTCCAC AGACGATTCC CATCGAGGTA ACTCCGGCAC
            ACACTCATGA TAGATGTATC GTACGTCCAC AGACGATTCC CATCGAGGTA ACTCCGGCAC
            ACTCTCATGA TAGATGTATC GTACGTCCAC AGACGATTCC CATCGAGGTA ACTCCGGCAC
            ACACTCATGA TAGATGTATC GTACGTCCAC AGACGATTCC CATCGAGGTA ACTCCGGCAC
            ACACTCATGA TAGATGTATC GTACGTCCAC AGACGATTCC CATCGAGGTA ACTCCGGCAC
            ACACTCATGA TAGATGTATC GTACGTCCAC AGACGATTCC CATCGAGGTA ACTCCGGCAC
            ACACTCATGA TAGATGTATC GTACGTCCAC AGACGATTCC CATCGAGGTA ACTCCGGCAC
            ACACTCATGA TAGATGTATC GTACGTCCAC AGACGATTCC CATCGAGGTA ACTCCGGCAC
            ACTCTCATGA TAGATGTATC GTACGTCCAC AGACGATTCC CATCGAGGTA ACTCCGGCAC
            ACTCTCATGA TAGATGTATC GTACGTCCAC AGACGATTCC CATCGAGGTA ACTCCGGCAC
            ACACTCATGA TAGATGTATC GTACGTCCAC AGACGATTCC CATCGAGGTA ACTCCGGCAC
            ACTCTCATGA TAGATGTGTC GTGCGTCCAC AGACGATTCC CATCGAGGTA ACTCCGGCAC
            ACACTCATGA TAGATGTATC GTACGTCCAC AGACGATTCC CATCGAGGTA ACTCCGGCAC
            ACACTCATGA TAGATGTATC GTACGTCCAC AGACGATTCC CATCGAGGTA ACTCCGGCAC
            ACACTCATGA TAGATGTATC GTACGTCCAC AGACGATTCC CATCGAGGTA ACTCCGGCAC
            ACTCTCATGA TAGATGTATT GTACGTCCAC AGACGATTCC CATCGAGGTA ACTCCGGCAC
            ACACTCATGA TAGATGTATC GTACGTCCAC AGACGATTCC CATCGAGGTA ACTCCGGCAC
            ACACTCATGA TAGATGTATC GTACGTCCAC AGACGATTCC CATCGAGGTA ACTCCGGCAC
            ACTCTCATGA TAGATGTGTC GTACGTCCAC AGACGATTCC CATCGAGGTA ACTCCGGCAC
            ACTCTCATGA TAGATGTGTC GTACGTCCAC AGACGATTCC CATCGAGGTA ACTCCGGCAC
            ACTCTCATGA TAGATGTGTC GTACGTCCAC AGACGATTCC CATCGAGGTA ACTCCGGCAC
            ACTCTCATGA TAGATGTGTC GTACGTCCAC AGACGATTCC CATCGAGGTA ACTCCGGCAC
            ACTCTCATGA TAGATGTGTC GTACGTCCAC AGACGATTCC CATCGAGGTA ACTCCGGCAC
            ACTCTCATGA TAGATGTATC GTACGTCCAC AGACGATTCC CATCGAGGTA ACTCCGGCAC
            ACTCTCATGA TAGATGTATC GTACGTCCAC AGACGATTCC CATCGAGGTA ACTCCGGCAC
            ACTCTCATGA TAGATGTGTC GTACGTCCAC AGACGATTCC CATCGAGGTA ACTCCGGCAC
            ATTCTCGTGA TAGATGTATC GTACGTCCAG AGACGATCCC CATCGAGGTA ACTCCGGCAC
            ATTCTCATGA TAGATGTATC GTACGTCCAC AGACGATTCC CATCGAGGTA ACTCCGGCAC
            ACTCTCATGA TAGATGTATC GTACGTCCAC AGACGATTCC CATCGAGGTA ACTCCGGCAC
            ATTCTCGTGA TAGATGTATC GTACGTCCAC AGACGATTCC CATCGAGGTA ACTCCGGCAC
            ATTCTCGTGA TAGATGTATC GTACGTCCAC AGACGATTCC CATCGAGGTA ACTCCGGCAC
            ATTCTCGTGA TAGATGTAAC GTACGTCCAC AGACGATTCC CATCGAGGTA ACTCCGGCAC
            ATTCTCGTGA TAGATGTATC GTACGTCCAC AGACGATTCC CATCGAGGTA ACTCCGGCAC
            ATTCTCGTGA TAGATGTATC GTACGTCCAC AGACGATTCC CATCGAGGTA ACTCCGGCAC
            ATTCTCGTGA TAGATGTATC GTACGTCCAC AGACGATTCC CATCGAGGTA ACTCCGGCAC
            ATTCTCGTGA TAGATGTATC GTACGTCCAC AGACGATTCC CATCGAGGTA ACTCCGGCAC
            ATTCTCGTGA TAGATGTATC GTACGTCCAC AGACGATTCC CATCGAGGTA ACTCCGGCAC
            ATTCTCGTGA TAGATGTATC GTAAGTCCAG AGACGATNCC CATCGNGGTA ACTCCGGCAC
            ATTCTCGTGA TAGATGTATC GTACGTCCAC AGACGATTCC CATCGAGGTA ACTCCGGCAC
            ATTCTCGTGA TAGATGTATC GTACGTCCAC AGACGATTCC CATCGAGGTA ACTCCGGCAC
            ATTCTCGTGA TAGATGTATC GTACGTCCAC AGACGATTCC CATCGAGGTA ACTCCGGCAC
            ATTCTCGTGA TAGATGTATC GTACGTCCAC AGACGATTCC CATCGAGGTA ACTACGGCAC
            ATTCTCGTGA TAGATGTATC GTACGTCCAC AGACGATTCC CATCGAGGTA ACTCCGGCAC
            ATTCTCGTGA TAGATGTATC GTACGTCCAC AGACGATTCC CATCGAGGTA ACTCCGGCAC
            ATTCTCGTGA TAGGTGTATC GTACGTCCAC AGACGATTCC CATCGAGGTA ACTCCGGCAC
            ATTCTCGTGA TAGNTGTATC GTACGTCCAC AGACGATTCC CATCGNGGTA ACTCCGGCAC
            ATTCTCGTGA TAGGTGTATC GTACGTCCAC AGACGATTCC CATCGAGGTA ACTCCGGCAC
            ATTCTCGTGA TAGGTGTATC GTACGTCCAC AGACGATTCC CATCGAGGTA ACTCCGGCAC
            ATTCTCGTGA TAGATGTATC GTAAGTCCAG AGACGATCCC CATCGAGGTA ACTCCGGCAC
            ATTCTCGTGA TAGATGTATC GTACATCCAC AGACGATTCC CATCTAGGTA ACTCCGGCAC
            ATTCTCGTGA TAGATGTATC GTACATCCAC AGACGATTCC CATCGAGGTA ACTCCGGCAC
            ATTCTCGTGA TAGATGTATC GTACGTCCAC AGACGATTTC CGTTGTGGTA ACTCCGGCAC
            ATTCTCGTGA CAGATGTATC GTACGTCCAC AGACGATTCC CATCGTGGTA ACTCCGGCAC
            ATTCTCGTGA TAGATGTATC GTACGTCCAC GGACGATTCC CATCGTGGTA ACTCCGGCAC
            ATTCTCGTGA TAGATGTATC GTACGTCCAC AGACGATTCC CATCGTGGTA ACTCCGGCAC
            ATTCTCGTGA TAGATGTATC GTACGTCGAC AGACGATTCC CATCGTGGTA ACTCCGGCTC
            ATTCTCGTGA TAGATGTATC GTACGTCGAC AGACGATTCC CATCGTGGTA ACTCCGGCAC
            ATTCTCGTGA TAGATGTATC GTACGTCGAC AGACGATTCC CATCGTGGTA ACTCCGGCAC
            ATTCTCGTGA TAAATGTATC GTACGTCCAC AGACGATTCC CATCGAGGTA ACTCCGGCAC
            ATTCTCGTGA TAGATGTATC GTACGTCCAC AGACGATTCC CATCGAGGTG ATTCCGGCAC
            ATTCTCGTGA TAGATGTATC GTACGTCCAC AGACGATTCC CATCGAGGTG ATTCCGGCAC
            ATTCTCGTGA TAGATGTATC GTACGTCCAC AGACGATTCC CATCGAGGTG ACTCCGGCAC
            ATTCTCGTGA TAGATGTATC GTACGTCCAC AGACGATTCC CATCGAGGTG ACTCCGGCAC
            ATTCTCGTGA TAGATGTATC GTACGTCCAC AGACGATTCC CATCGAGGTG ACTCCGGCAC
            ATTCTCGTGA TAGATGTATC GTACGTCCNC AGACGATTCC CATCGAGGTG ACTCCGGCAC
            ATTCTCGTGA TAGATGTATC GTACGTCCGC AGACGATTCC CATCGAGGTG ACTCCGGCAC
            ATTCTCGTGA TAGATGTATC GTACGTCCGC AGACGATTCC CATCGAGGTG ACTCCGGCAC
            ATTCTCGTGA TAGATGTATC GTACGTCCGC AGACGATTCC CATCGAGGTG ACTCCGGCAC
            ATTCTCGTGA TAGATGTATC GTACGTCCAC AGACGATTCC CATCGAGGTG ACACCGGCAC
            ATTCTCGAGA TAGATGTATC GTACGTCCAC AGACGAATCC CATCGAGGTA ACTCCGGTAC
            ATTCTCGTGT TAGATGTATC GTACGTCCAC AGACGATTCC CATCGAGGTG ACTCCGGCAC
            ATTCTCGTGA TAGATGTATC TTACGTCCAC AGACGATTCC CATCGAGGTG ACTCCGGCAC
            ATTCTCGTGA TAGATGTATC TTACGTCCAC AGACGATTCC CATCGAGGTG ACTCCGGCAC
            ATTCTCGTGA TAGATGTATC TTACGTCCAC AGACGATTCC CATCGAGGTG ACTCCGGCAC
            ATTCTCGTGA TAGATGTATC TTACGTCCAC AGACGATTCC CATCGAGGTG ACTCCGGCAC
            ATTCTCGTGA TAGATGTATC TTACGTCCAC AGACGATTCC CATCGAGGTG ACTCCGGCAC
            ATTCTCGTGA TAGATGTATC TTACGTCCAC AGACGATTCC CATCGAGGTG ACTCCGGCAC
            ATTCTCGTGA TAGATGTATC TTACGTCCAC AGACGATTCC CATCGAGGTG ACTCCGGCAC
            ATTCTCGTGA TAGATGTATC TTACGTCCAC AGACGATTCC CATCGAGGTG ACTCCGGCAC
            ATTCTCGTGA TAGATGTATC TTACGTCCAC AGACGATTCC CATCGAGGTG ACTCCGGCAC
            ATTCTCGTGA TAGATGTATC GTACGTCCAC AGACGAATCC CATCGAGGTA ACTCCGGCAC
            ATTCTCGTGA TAGATGTATC TTACGTCCAC AGACGATTCC CATCGAGGTG ACTCCGGCAC
            ATTCTCGTGA TAGATGTATC TTACGTCCAC AGACGATTCC CATCGAGGTG ACTCCGGCAC
            ATTCTCGTGA TAGATGTATC TTACGTCCAC AGGCGATTCC CATCGAGGTG ACTCCGGCAC
            ATTCTCGTGA TAGATGTATC GTACGTCCAC AGACGAATCC CATCGAGGAA ACTCCGGCAC
            ATTCTCGTGA TAGATTTATC GTACGTCCAC AGACAATTCC CATCGAGGTA ACTCCAGCAC

            GCTGTCCAAA GAGAGCCCGA TGAGCTAAAT TGACTACATT GGTACGCGTT GTACGGTAAC
            GCTGTCCAAA GAGAGCCCGA CGAGCTAAGT CGACTACATT GGTACGCGTT GTACGGTAGC
            GCTGTCCAAA GAGAGCCCGA TGAACTAAGT CGACTACATT GGTACGCGTT GTACGGTAGC
            GCTGTCCAAA GAGAGCCCGA TGAGCTAAGT CGGCTACATT GGTACGCGTT GTACGGTAGC
            GCTGTCCAAA GAGAGCCCGA TGAGCTAAGT CGGCTACATT GGTACGCGTT GTACGGTAGC
            GCTGTCCAAA GAGAGCCCGA TGAGCTAAGT CGGCTACATT GGTACGCGTT GTACGGTAGC
            GCTGTCCAAA GAGAGCCCGA CGAGCTAAGT CGACTACATT GGTACGCGTT GTACGGTAGC
            GCTGTCCAAA GAGAGCCCGA TGAGCTAAGT CGACTACATC GGTACGCGTT GTACGGTAGC
            GCTGTCCAAA GAGAGCCCGA TGAGCTAAGT CGACTACATC GGTACGCGTT GTACGGTAGC
            GCTGTCCAAA GAGAGCCCGA TGAGCTAAGT CGACTACATT GGTACGCGTT GTACGGTAGC
            GCTGTCCAAA GAGAGCCCGA TGAGCTAAGT CGACTACATT GGTACGCGTT GTACGGTAGC
            GCTGTCCAAA GAGAGCCCGA CGAGCTAAGT CGACTACATT GGTACGCGTT GTACGGTAGC
            GCTGTCCAAA GAGAGCCCGA TGAGCTAAGT CGACTACATT GGTACGCGTT GTACGGTAGC
            GCTGTCCAAA GAGAGCCCGA TGAGCTAAGT CGACTACATT GGTACGCGTT GTACGGTAGC
            GCTGTCCAAA GAGAGCCCGA CGAGCTAAGT CGACTACATT GGTACGCGTT GTACGGTAGC
            GCTGTCCAAA GAGAGCCCGA TGAGCTAAGT CGACTACATT GGTACGCGTT GTACGGTAGC
            GCTGTCCAAA GAGAGCCCGA TGAGCTAAGT CGACTACATT GGTACGCGTT GTACGGTAGC
            GCTGTCCAAA GAGAGCCCGA TGAGCTAAGT CGACTACATT GGTACGCGTT GTACGGTAGC
            GCTGTCCAAA GAGAGCCCGA TGAGCTAAGT CGACTACATT GGTACGCGTT GTACGGTAGC
            GCTGTCCAAA GAGAGCCCGA TGAGCTAAGT TGACTACATN GGTACGCGTT GTACGGTAAC
            GCTGTCCAAA GAGAGCCCGA TGAGCTAAAT TGACTACATT GGTACGCGTT GTACGGTAAC
            GCTGTCCAAA GAGAGCCCGA TGAGCTAAGT TGACTACATT GGTACGCGTT GTACAGTAAC
            GCTGTCCAAA GAGAGCCCGA TGAGCTAAAT TGACTACATT GGTACGCGTT GTACGGTAAC
            GCTGTCCAAA GAGAGCCCGA TGAGCTAAAT TGACTACATT GGTACGCGTT GTACGGTAAC
            GCTTTCCAAA GAGAGCCCGA TGAGCTAAGT TGACTACATT GGTACGCGTT GTACGGTAAC
            GCTGTCCAAG GAGGGCCCGA TAAGCTAAGT TGACTACTTT GGTACGCGTT GTACGGTAAC
            GCAGTCCAAG GAGGGCCCGA TGAGCTAAGT TGACTACTTT GGTACGCGTT GTACGGTAAC
            GCTGTCCAAA GAGAGCCCGA TGAGCTAAGT TGACTACATN GGTACGCGTT GTACGGTAAC
            GCTGTCCAAA GAGAGCCCGA TGAGCTAAGT TGACTACATT GGTACGCGTT GTACGGTAGC
            GCTGTCCAAA GAGAGCCCGA TGAGCTAAGT CGACTACATT GGTACGCGTC GTACGGTAGC
            GCTGTCCAAA GAGAGCCCGA TGAGCTAAGT CGACTACATT GGTACGCGTT GTACGGTAGC
            GCTGTCCAAA GAGAGCCCGA TGAGCTAAGT CGACTACATT GGTACGCGTT GTACGGTAGC
            GCTGTCCAAA GAGAGCCCGA TGAGCTAAGT CGACTACATT GGTACGCGTT GTACGGTAGC
            GCTGTCCAAA GAGAGCCCGA TGAGCTAAGT CGACTACATT GGTACGCGTT GTACGGTAGC
            GCTGTCCAAA GAGAGCCCGA TGAGCTAAGT TGACTACATT GGTACGCGTT GTACGGTAAC
            GCTGTCCAAG GAGAGCCCGA TGAGCTAAGT TGACTACTTT GGTACGCGTT GTACGGTAAC
            GCTGTCCAAA GAGAGCCCGA CGAGCTAAGT CGACTACATT GGTACGCGTT GTACGGTAGC
            GCTGTCCAAA GAGAGCCCGA TGAGCTAAAT TGACTACATT GGTACGCGTT GTACGGTAAC
            GTTGTTCAAA GAGAGCCCGA TGAGATAAGT TGACTACATT GGTACGCGTT GTACGGTAAC
            GCTTTCCAAA GAGAGCCCGA TGAGCTAAGT TGACTACATT GGTACGCGTT GTACGGTAAC
            GCTGTCCAAA GAGAGCCCGA TGAGCTAAAT TGACTACATT GGTACGCGTT GTACGGCGAC
            GCTGTCCAAA GAGAGCCCGA TGAGCTAAGT TGACTACATN GGTATGCGTT GTACGGTAAC
            GCTGTCCAAA GAGAGCCCGA TGAGCTAAGT TGACTACATN GGTACGCGTT GTACGGTAAC
            GCTGTCCAAG GAGGGCCCGA TGAGCTAAGT TGACTATTTT GGTACGCGTT GTACGGTAAC
            GCTGTCCAAA GAGAGCCCGA TGAGCTAAGT TGACTACATT GGTACGCATT ATACGGTAAC
            GCTGTCCAAA GGGAGCCCGA TGAGCTAAGT TGACTACATT GGTACGCGTT GTACGGTAAC
            GCTGTCCATA GAGAGCCAGA TGAGCCGAGT TGACTACATT GGTACGCGTT GTACGGTAAC
            GCTGTCCAAA GAGAGCCCGA TGAGCTAAGT TGACTACATT GGTACGCGTT GTACGGTAAC
            GCTGTCCAAA GAGAGCCCGA TGAGCTAAGT TGACTACATT GGTACACGTT GTACGGTAAC
            GCTGTCCAAG GAGGGCCCGA TGAGCTAAGT TGACTACTTT GGTACGCGTT GAACGGTAAC
            GCTGTCCAAG GAGGGCCCGA TGAGCTAAGT TGACTACTTT GGTACGCGTT GAACGGTAAC
            GCTGTCCAAA GGGAGCCCGA TGAGCTAAGT TGACTACATT GGTACGCGTT GTACGGTGAC
            GCTGTCCAAA GGGAGCCCGA TGAGCTAAGT TTACTACATT GGTACGCGTT GTACGGTGAC
            GCTGTCCAAA GAGAGCCCGA TGAGCTAAGT TGACTACATN GGTACGCGTT GTACGGTAAC
            GCTGTCCAAA GAGAGCCCGA TGAGCTAAGT TGACTACATN GGTACGCGTT GTACGGTAAC
            GCTGTCCAAA GAGAGCCCGA TGAGCTAAGT TGACTACATT GGTACACGTT GTACGATAAC
            GCTGTCCAAA GAGAGCCCGA TGAGCTAAGT TGACTACATT GGTACACGTT GTACGATAAC
            GCTGTCCAAA GAGAGCCCGA TGAGCTAAGT CGACTACATT GGTACGCGTT GTACGGTAGC
            GCTGTCCAAA GAGAGCCCGA CGAGCTAAGT CGACTACATT GGTACGCGTT GTACGGTAGC
            GCTGTCCAAA GAGAGCCCGA TGAGCTAAGT CGGCTACATT GGTACGCGTT GTACGGTAGC
            GCTGTCCAAA GAGAGCCCGA TGAGCTAAGT CGACTACATT GGTACGCGTT GTACGGTAGC
            GCTGTCCAAA GAGAGCCCGA TGAGCTAAGT CGACTACATT GGTACGCGTT GTACGGTAGC
            GCTGTCCNAA GAGAGCCCGA TGAGCTAAGT CGACTACATT GGTACGCGTT GTACGGTAGC
            GCTGCCCAAA GAGAGCCCGA TGAGCTAAGT CGACTACATT GGTACGCGTT GTACGGTAGC
            GCTGTCCAAA GAGAGCCCGA TGAGCTAAGT CGACTACATT GGCACGCGTT GTACGGTAGC
            GCTGTCCAAA GAGAGCCCGA TGAGCTAAGT CGACTACATT GGCACGCGTT GTACGGTAGC
            GCTGTCCAAA GAGAGCCCGA TGAGCTAAGT CGACTACATT GGCACGCGTT GTACGGTAGC
            GCTGTCCAAA GAGAGCCCGA TGAGCTAAGT CGACTACATT GGCACGCGTT GTACGGTAGC
            GCTGTCCAAA GAGAGCCCGA TGAGCTAAGT CGACTACATT GGCACGCGTT GTACGGTAGC
            GCTGTCCAAA GAGAGCCCGA TGAGCTAAGT CGACTACATT GGCACGCGTT GTACGGTAGC
            GCTGTCCAAA GAGAGCCCGA TGAGCTAAGT CGACTACATT GGCACGCGTT GTACGGTAGC
            GCTGTCCAAA GAGAGCCCGA TGAGCTAAGT CGACTACATT GGCACGCGTT GTACGGTAGC
            GCTGTCCAAA GAGAGCCCGA TGAGCTAAGT CGACTACATT GGCACGCGTT GTACGGTAGC
            GCTGTCCAAA GAGAGCCCGA TGAGCTAAGT CGACTACATT GGCACGCGTT GTACGGTAGC
            GCTGTCCAAA GAGAGCCCGA TGAGCTAAGT CGACTACATT GGCACGCGTT GTACGGTAGC
            GCTGTCCAAA GAGAGCCCGA TGAGCTAAGT CGACTACATT GGCACGCGTT GTACGGTAGC
            GCTGTCCAAA GAGAGCCCGA TGAGCTAAGT CGACTACATT GGTACGCGTT GTACGGTAGC
            GCTGTCCAAA GAGAGCCCGA TGAGCTAAGT CGACTACATT GGCACGCGTT GTACGGTAGC
            GCTGTCCAAA GAGAGCCCGA TGAGCTAAGT CGACTACATT GGCACGCGTT GTACGGTAGC
            GCTGTCCAAA GAGAGCCCGA TGAGCTAAGT CGACTACATT GGCACGCGTT GTACGGTAGC
            GCTGTCCAAA GAGAGCCCGA TGAGCTAAGT CGACTACATT GGCACGCGTT GTACGGTAGC
            GCTGTCCAAA GAGAGCCCGA TGAGCTAAGT CGACTACATT GGTACGCGTT GTACGGTAGC
            GCTGTCCAAA GAGAGCCCGA TGAGCTAAGT CGACTACATT GGCACGCGTT GTACGGTAGC
            GCTGTCCAAA GAGAGCCCGA TGAGCTAAGT CGACTACATT GGCACGCGTT GTACGGTAGC
            GCTGTCCAAA GAGAGCCCGA TGAGCTAAGT CGACTACATT GGCACGCGTT GTACGGTAGC
            GCTGTCCAAA GAGAGCCCGA TGAGCTAAGT CGACTACATT GGCACGCGTT GTACGGTAGC
            GCTGTCCAAA GAGAGCCCGA TGAGCTAAGT CGACTACATT GGCACGCGTT GTACGGTAGC
            GCTGTCCAAA GAGAGCCCAA TGAGCTAAGT CGACTACATT GGTACGCGTT GTACGGTAGC
            GCTGTCCAAA GAGAGCCCGA TGAGCTAAGT CGACTACATT GGCACGCGTT GTACGGTAGC
            GCTGTCCAAA GAGAGCCCGA TGAGCTAAGT CGACTACATT GGCACGCGTT GTACGGTAGC
            GCTGTCCAAA GAGAGCCCGA TGAGCTAAGT CGACTACATT GGTACGCGTT GTACGGTAGC
            GCTGTCCAAA GAAAGCCCGA TGAGCTAAGT CGACTACATT GGCACGCGTT GTACGGTAGC
            GCTGTCCAAA GAGAGCCCGA TGAGCTAAGT CGACTACATT GGCACGCGTT GTACGGTAGC
            GCTGTCCAAA GAGAGCCCGA TGAGCTAAGT CGACTACATT GGCACGCGTT GTACGGTAGC
            GCTGTNCAAA GAGAGCCCGA TGAGCTAAGT CGACTACATT GGTACGCGTT GTACGGTAGC
            GCTGTCCAAA GAGAGCCCGA TGAGCTAAGT CGACTACATT GGCACGCGTT GTACGGTAGC
            GCTGTCCAAA GAGAGCCCGA TGAGCTAAGT CGACTACATT GGCACGCGTT GTACGGTAGC
            GCTGTCCAAA GAGAGCCCGA TGAGCTAAGT CGACTACATT GGTACGCGTT GTACGGTAGC
            GCTGTCCAAA GAGAGCCCGA TGAGCTAAGT CGACTACATT GGTACGCGTT GTACGGTAGC
            ACTGTCCAAA GAGAGCCCGA TGAGCTAAGT CGACTACATT GGTACGCGTT GTACGGTAGC
            GCTGTCCAAA GAGAGCCCGA TGAGCTAAGT CGACTACATT GGTACGCGTT GTACGGTAGC
            GCTGTCCAAA GAGAGCCCGA TGAGCTAAGT CGACTACATT GGTACGCGTT GTACGGTAGC
            GCTGTCCAAA GAGAGCCCGA TGAGCTAAGT CGACTACATT GGTACGCGTT GTACGGTAGC
            GCTGTCCAAA GAGAGCCCGA CGAGCTAAGT CGACTACATT GGTACGCGTT GTACGGTAGC
            GCTGTCCAAA GAGAGCCCGA TGAGCTAAGT CGACTACATT GGTACGCGTT GTACGGTAGC
            GCTGTCCAAA GAGAGCCCGT TGAGCTAAGT TGACTACATT GGTACGCGTT GTACGGTAGC
            GCTGTCCAAA GAGAGCCCGA TGAGCTAAGT CGACTACATT GGTACGCGTT GTACGGTAGC
            GCTGTCCAAA GAGAGCCCGA TGAGCTAAGT CGACTACATT GGTACGCGTT GTACGGTAGC
            GCTGTCCAAA GAGAGCCCGA TGAGCTAAGT CGACTACATT GGTACGCGTT GTACGGTAGC
            GCTGTCCAAA GAGAGCCCGA TGAGCTAAGT CGACTACATT GGTACGCGTT GTACGGTAGC
            GCTGTCCAAA GAGAGCCCGA TGGGCTAAGT TGACTACATT GGTACGCGTT GTACGGTAAC
            GCTGTCCAAG GAGAGCCCGA TGAGCTNAGT TGACTACTTT GGTACGCGTT GTACGGTAAC
            GCTGTCCAAG GAGAGCCCGA TGAGCTAAGT TGACTACTTT GGTACGCGTT GTACGGTAAC
            GCTGTCCAAG GAGAGCCCGA TGAGCTAAGT TGACTACTTT GGTACGCGTT GTACGGTAAC
            GCTGTCCAAG GAGAGCCCGA TGAGCTNAGT TGACTACTTT GGTACGCGTT GTACGGTAAC
            GCTGTCCAAG GAGAGCCCGA TGAGCTAAGT TGACTACTTT GGTACGCGTT GTACGGTAAC
            GCTGTCCAAA GAGAGCCCGT TGAGCTAAGC TGACTACATT GGTACGCGTT GTACGGTAGC
            GCTGTCCAAG GAGAGCCCGA TGAGCTAAGT TGACTACTTT GGTACGCGTT GTACGGTAAC
            GCTGTCCAAG GAGAGCCCGA TGAGCTAAGT TGACTACTTT GGTACGCGTT GTACGGTAAC
            GCTGTCCAAG GAGGGCCCGA TGAGCTAAGT TGACTACTTT GGTACGCGTT GTACGGTAAC
            GCTGTCCAAG GAGGGCCCGA TGAGCTAAGT TGACTACTTT GGTACGCGTT GTACGGTAAC
            GCTGTCCAAG GAGGGCCCGA TGAGCTAAGT TGACTACTTT GGTACGCGTT GTACGGTAAC
            GCTGTCCAAG GAGGGCCCGA TGAGCTAAGT TGACTACTTT GGTACGCGTT GTACGGTAAC
            GCTGTCCAAG GAGGGCCCGA TGAGCTAAGT TGACTACTTT GGTACGCGTT GTACGGTAAC
            GCTGTCCAAN GAGNGCCCGA TGAGCTAAGT TGACTACNTT GGTACGCGTT GTACGGTAAC
            GCTGTCCAAG GAGGGCCCGA TGAGCTAAGT TGACTACTTT GGTACGCGTT GTACGGTAAC
            GCTGTCCAAG TAGGGCCCGA TGAGCTAAGT TGACTACTTT GGTACGCGTT GTACGGTAAC
            GCTGTCCAAA GAGAGCCCGT TGAGCTAAGT TGACTACATT AGTACGCGTT GTACGGTAGC
            GCTGTCCAAA GAGAGCCCGA TGAGCTAAGT TGACTACAAT GGTACGCGTT GTACGGTAAC
            GCTGTCCAAA GAGAGCCCGA TGAGCTAAGT TGACTACATT GGTACGCGGT GTACGGTAAC
            GCTGTCCAAA GAGAGCCCGA TGAGCTAAGT TGACTACATT GGTACGAGTT GTGCGGTAAC
            GCTGTCCAAA GAGAGCCCGA TGAGCTAAGT TGACTACATT GGTACGCGTT GTGCGGTAAC
            GCTGTCCAAA GAGAGCCCGA TGAGCTAAGT TGACCACATT GGTACGCGTT GTGCGGTAAC
            GCTGTCCAAA GAGAGCCCGA TGAGCTAAGT TGACTACATT GGTACGCGTT GTGCGGTAAC
            GCTGTCCAAA GAGACCCCGA TGAGCTAAGT TGACTACATT GGTACGCGTT GTGCGGTAAC
            GCTGTCCAAA GAGACCCCGA TGAGCTAAGT TGACTACATT GGTACGCGTT GTGCGGTAAC
            GCTGTCCAAA GAGACCCCGA TGAGCTAAGT TGACTACATT GGTACGCGTT GTGCGGTAAC
            GCTGTCCAAA GAGAGCCCGA TGAGCTAAGT TGACTACATT GGTACGCGTT GTATGGTAGC
            GCTGTCTAAA GAGAGCCCGA TGAGCTAAGT TGACTACATT GGTACGCGTT GTACGGTAAC
            GCTGTCTAAA GAGAGCCCGA TGAGCTAAGT TGACTACATT GGTACGCGTT GTACGGTAAC
            GCTGTCCAAA GAGAGCCCGA TGAGCTAAGT TGACTACATN GGTACGCGTT GTACGGTAAC
            GCTGTCCAAA GAGAGCCCGA TGAGCTAAGT TGACTACATN GGTCCGCGTT GTACGGTAAC
            GCTGTCCAAA GAGAGCCCGA TGAGCTAAGT TGACTACATN GGTCCGCGTT GTACGGTAAC
            GCTGTCCAAA GAGAGCCCGA TGAGCTAAGT TGACTACATN GGTNCGCGTT GTACGGTAAC
            GCTGTCCAAA GAGAGCCCGA TGAGCTAAGT TGACTACATN GGTANGCGTT GTACGGTAAC
            GCTGTCCAAA GAGAGCCCGA TGAGCTAAGT TGACTACATN GGTACGCGTT GTACGGTAAC
            GCTGTCCAAA GAGAGCCCGA TGAGCTAAGT TGACTACATN GGTACGCGTT GTACGGTAAC
            GCTGTCCAAA GAGAGCCCGA TGAGCTAAAT TGACTACATT GGTACGCGTT GTACGGTAAC
            GCTGTCCAAA GAGAGCACGA TGAGCTATGT TGATTGCATT GGTACGCGTT GTACGGTAGT
            GCTGTCCAAA GAGAGCCCGA TGAGCTAAAT TGACTACATT GATACGCGTT GTACGGTAAC
            GCTGTCCAAA GAGAGCCCGA TGAGCTAAAT TGACTACATT GGTACGCGTT GTACGGTAAC
            GCTGTCCAAA GAGAGCCCGA TGAGCTAAAT TGACTACATT GGTACGCGTT GTACGGTAAC
            GCTGTCCAAA GAGAGCCCGA TGAGCTAAAT TGACTACATT GGTACGCGTT GTACGGTAAC
            GCTGTCCAAA GAGAGCCCGA TGAGCTAAAT TGACTACATT GGTACGCGTT GTACGGTAAC
            GCTGTCCAAA GAGAGCCCGA TGAGCTAAAT TGACTACATT GGTACGCGTT GTACGGTAAC
            GCTGTCCAAA GAGAGCCCGA TGAGCTAAAT TGACTACATT GGTACGCGTT GTACGGTAAC
            GCTGTCCAAA GAGAGCCCGA TGAGCTAAAT TGACTACATT GGTACGCGTT GTACGGTAAC
            GCTGTCCAAA GAGAGCCCGA TGAGCTAAAT TGACTACATT GGTACGCGTT GTACGGTAAC
            GCTGTCCAAA GAGAGCCCGA TGAGCTAAAT TGACTACATT GGTACGCGTT GTACGGTAAC
            GCTGTCCAAA GAGAGTACGA TGAGCTATGT TGATTGCATT GGTACGCGTT GTACGGTAGT
            GCTGTCCAAA GAGAGCCCGA TGAGCTAAAT TGACTACATT GGTACGCGTT GTACGGTAAC
            GCTGTCCAAA GAGAGCCCGA TGAGCTAAAT TGACTACATT GGTACGCGTT GTACGGTAAC
            GCTGTCCAAA GAGAGCCCGA TGAGCTAAAT TGACTACATT GGTACGCGTT GTACGGTAAC
            GCTGTCCTAA GAGAGCACGA TGAGCTATGT TGATTGCATT GGTCCGCGTT GTACGGTAGT
            GCTGTCCAAA GAGAGCCCGA TGAGCTAAGT CGACTACATT GGTACGCGTT GTACGGTAGC

            AGATGTGGGG TTGTTCGGAC AATGCGGAAT GCGTGTCCGT TGATAAGAGT AAACCGGAGT
            AGATGTGGGG TTGTTCGGAC AATGCGGAAT GCGTGTCCGG TGATAGGAGT AAACCGGAGT
            AGATGTGGGG TTGTTCGGAC AATGCGGAAT GCGTGTCCGG TGATAGGAGT AAACCGGAGT
            AGATGTGGGG TTGTTCGGAC AATGCGGAAT GCGTGTCCGG TGATAGGAGT AAACCGGAGT
            AGATGTGGGG TTGTTCGGAC AATGCGGAAT GCGTGTCCGG TGATAGGAGT AAACCGGAGT
            AGATGTGGGG TTGTTCGGAC AATGCGGAAT GCGTGTCCGG TGATAGGAGT AAACCGGAGT
            AGATGTGGGG TTGTTCGGAC AATGCGGAAT GCGTGTCCGG TGATAGGAGT AAACCGGAGT
            GGATGTGGGG TTGTTCGGAC AATGCGGAAT GCGTGTCCGG TGATAGGAGT AAACCGGAGT
            GGATGTGGGG TTGTTCGGAC AATGCGGAAT GCGTGTCCGG TGATAGGAGT AAACCGGAGT
            AGATGTGGGG TTGTTCGGAC AATGCGGAAT GCGTGTCCGG TGATAGGAGT AAACCGGAGT
            AGATGTGGGG TTGTTCGGAC AATGCGGAAT GCGTGTCCGG TGATAGGAGT GAACCGGAGT
            AGATGTGGGG TTGTTCGGAC AATGCGGAAT GCGTGTCCGG TGATAGGAGT AAACCGGAGT
[truncated: 1,162,735 more chars]
