# Supplementary material for: Phylogeographic variation in recombination rates within a global clone of methicillin-resistant Staphylococcus aureus
Source: Genome Biol. 2012 Dec 27;13(12):R126. doi: 10.1186/gb-2012-13-12-r126 (PMC3803117; doi:10.1186/gb-2012-13-12-r126)
Supplement: Additional file 12 — Domestic flights between the three Turkish cities. Total number of domestic flights between the three Turkish cities during the week 2 to 8 November 2012. [file gb-2012-13-12-r126-S12.XLS]

## Sheet: Sheet1
FLIGHTS BETWEEN ANKARA AND ISTANBUL
	Nov 2nd 2012			Nov 3rd 2012			Nov 4th 2012			Nov 5th 2012			Nov 6th 2012			Nov 7th, 2012			Nov 8th, 2012
Carrier	Direct	One Stop	Total	Direct	One stop	Total	Direct	One stop	Total	Direct	One stop	Total	Direct	One stop	Total	Direct	One stop	Total	Direct	One stop	Total
THY	27	19	46	27	18	45	26	20	46	26	22	48	27	21	48	27	18	45	27	20	47
Pegasus	8	9	17	6	9	15	6	13	19	7	9	16	8	12	20	7	11	18	7	13	20
Total	35	28	63	33	27	60	32	33	65	33	31	64	35	33	68	34	29	63	34	33	67
GRAND TOTAL	450
FLIGHTS BETWEEN IZMIR AND ANKARA
	Nov 2nd, 202			Nov 3rd 2012			Nov 4th, 2012			Nov 5th, 2012			Nov 6th, 2012			Nov 7th 2012			Nov 8th, 2012
Carrier	Direct	One Stop	Total	Direct	One stop	Total	Direct	One stop	Total	Direct	One stop	Total	Direct	One Stop	Total	Direct	One stop	Total	Direct	One Stop	Total
THY	6	19	25	5	17	22	5	18	23	5	21	26	4	19	23	5	20	25	5	20	25
Pegasus	4	8	12	3	10	13	3	8	11	3	12	15	4	9	13	4	10	14	4	11	15
Total	10	27	37	8	27	35	8	26	34	8	33	41	8	28	36	9	30	39	9	31	40
GRAND TOTAL	262
FLIGHTS BETWEEN IZMIR AND ISTANBUL
	Nov 2nd, 2012			Nov 3rd, 2012			Nov 4th, 2012			Nov 5th, 2012			Nov 6th, 2012			Nov 7th, 2012			Nov 8th, 2012
Carrier	Direct flights	flights with one stop	Total number of flights	Direct flights	flights with-1 stop	Total	Direct	Flights with 1 stop	Total	Direct flights	Flights with 1 stop	Total	Direct	one stop	Total	Direct	One stop	Total	Direct	One stop	Total
THY	16	4	20	16	4	20	16	4	20	17	4	21	15	4	19	15	6	21	15	4	19
Pegasus	5		5	5		5	5		5	4		4	5		5	5		5	5		5
Atlas Jet	8	1	9	8	1	9	8	1	9	8	1	9	8	1	9	8	1	9	8	1	9
Onur Air	4		4	3		3	3		3	3		3	3		3	3		3	3		3
Total	33	5	38	32	5	37	32	5	37	32	5	37	31	5	36	31	7	38	31	5	36
GRAND TOTAL	259
