# Supplementary material for: Phylogeographic variation in recombination rates within a global clone of methicillin-resistant Staphylococcus aureus
Source: Genome Biol. 2012 Dec 27;13(12):R126. doi: 10.1186/gb-2012-13-12-r126 (PMC3803117; doi:10.1186/gb-2012-13-12-r126)
Supplement: Additional file 13 — Some clinical details of the newly sequenced Turkish isolates. This file shows the isolation date and the source for most of the newly sequenced Turkish isolates. [file gb-2012-13-12-r126-S13.XLS]

## Sheet: Sayfa1
DOKUZ EYLUL UNIVERSITY MRSA ISOLATES
ISOLATE NAME	ISOLATION DATE	SAMPLE(SPECIMEN)
DEU2)	2009-01-27 11:29:00	Catheter
DEU3)	2009-03-03 11:15:00	Blood
DEU5)	2009-01-27 11:32:00	Catheter
DEU6)	2009-01-14 11:41:00	Bronchoalveoler lavage
DEU8)	2009-02-10 12:37:00	Blood
DEU10)	2009-04-16 10:53:00	Wound
DEU11)	2009-05-12 11:15:00	Peritoneum fluid
DEU12)	2009-06-11 12:16:00	Aspiration
DEU14)	2008-01-13 12:49:00	Catheter
DEU15)	2008-01-21 12:36:00	Wound
DEU16)	2008-02-06 12:32:00	Urine
DEU17)	2008-02-22 11:51:00	Blood
DEU19)	2008-04-05 12:16:00	Bronchoalveoler lavage
DEU20)	2008-04-12 10:54:00	Catheter
DEU23)	2008-07-23 12:15:00	Blood
DEU25)	2008-12-20 13:14:00	Blood
DEU27)	2007-02-09	Plevral fluid
DEU28)	2007-03-08	Catheter
DEU29)	2007-04-11	Tracheal secret
DEU30)	2007-04-21	Plevral fluid
DEU35)	2007-06-06	Wound
DEU36)	2007-07-19	Blood
DEU37)	2007-09-20	Blood
DEU38)	2006-02-26 11:35:00	Blood
DEU39)	2006-11-03 14:15:00	Abscess
DEU41)	2006-04-05 14:57:00	Blood
DEU42)	2006-12-01 17:23:00	Wound
DEU43)	2006-10-01 12:17:00	Blood
DEU46)	2006-02-06 11:50:00	Tracheal secret
DEU47)	2006-04-20 13:53:00	Wound
DEU49)	2006-03-05 11:16:00	Wound
DEU50)	2006-05-13 12:39:00	Aspiration
MARMARA UNIVERSITY MRSA ISOLATES
ISOLATE NAME	ISOLATION DATE	SAMPLE(SPECIMEN)
MU1)	2008	Blood
MU3)	2008	Wound
MU4)	2008	Abscess
MU5)	2008	Wound
MU6)	2008	Blood
MU7)	2007	Blood
MU9)	2007	Wound
MU10)	2006	Blood
MU20)	2009	Blood
HACETTEPE UNIVERSITY MRSA ISOLATES
ISOLATE NAME	ISOLATION DATE	SAMPLE(SPECIMEN)
HU4)	2006-06-15	Tracheal secret
HU5)	2006-02-27	Catheter
HU6)	2006-09-25	Sputum
HU7)	2006-01-17	Abscess
HU8)	2006-12-04	Abscess
HU9)	2007-04-04	Liver cyst
HU11)	2007-03-08	Blood
HU13)	2007-06-11	Brain abscess
HU14)	2007-05-31	Catheter
HU15)	2007-01-12	Catheter
HU16)	2007-02-26	Spinal fluid
HU17)	2007-05-23	Brain abscess
HU21)	2008-06-03	Spinal fluid
HU23)	2009-04-17	Spinal fluid
HU25)	2009-06-01	Abscess
HU26)	2009-05-22	Blood
ISTANBUL UNIVERSITY MRSA ISOLATES
ISOLATE NAME	ISOLATION DATE	SAMPLE(SPECIMEN)
IU1)	2006-05-02	Blood
IU2)	2006-11-15	Blood
IU4)	2006-11-01	Sputum
IU6)	2006-11-23	Blood
IU7)	2007-03-04	Catheter
IU9)	2007-03-28	Nasal swab
IU10)	2007-03-16	Blood
IU11)	2007-04-29	Blood
IU12)	2007-05-29	Abscess
IU13)	2007-05-28	Abscess
IU15)	2007-05-09	Transtracheal asp. fluid
IU17)
IU18)
IU19)
